# Supplementary material for: Cell–cell communications shape tumor microenvironment and predict clinical outcomes in clear cell renal carcinoma
Source: J Transl Med. 2023 Feb 10;21:113. doi: 10.1186/s12967-022-03858-x (PMC9921120; doi:10.1186/s12967-022-03858-x)
Supplement: Supplementary file 3 — Additional file 3: Cell-cell communication molecules among tumor cells and subgroups of myeloid cells, CD4+ T cells and CD8+ T cells identified by CellChat algorithm. [file 12967_2022_3858_MOESM3_ESM.xlsx]

## Sheet: Myeloid cells 
	source	target	ligand	receptor	prob	pval	interaction_name	interaction_name_2	pathway_name	evidence
1	Macrophage Imflammatory	Macrophage Proliferating	TGFB1	TGFbR1_R2	0.00100343	0.02	TGFB1_TGFBR1_TGFBR2	TGFB1 - (TGFBR1+TGFBR2)	TGFb	KEGG: hsa04350
2	Macrophage Proliferating	Macrophage Proliferating	TGFB1	TGFbR1_R2	0.00187018	0	TGFB1_TGFBR1_TGFBR2	TGFB1 - (TGFBR1+TGFBR2)	TGFb	KEGG: hsa04350
3	Monocyte Classical	Macrophage Proliferating	TGFB1	TGFbR1_R2	0.00116359	0	TGFB1_TGFBR1_TGFBR2	TGFB1 - (TGFBR1+TGFBR2)	TGFb	KEGG: hsa04350
4	Monocyte Non-classical	Macrophage Proliferating	TGFB1	TGFbR1_R2	0.00100901	0.02	TGFB1_TGFBR1_TGFBR2	TGFB1 - (TGFBR1+TGFBR2)	TGFb	KEGG: hsa04350
5	TAM1 SPP1+	Macrophage Proliferating	TGFB1	TGFbR1_R2	0.000915548	0.04	TGFB1_TGFBR1_TGFBR2	TGFB1 - (TGFBR1+TGFBR2)	TGFb	KEGG: hsa04350
6	DC	TAM1 SPP1+	TGFB1	TGFbR1_R2	0.00230756	0	TGFB1_TGFBR1_TGFBR2	TGFB1 - (TGFBR1+TGFBR2)	TGFb	KEGG: hsa04350
7	Macrophage Imflammatory	TAM1 SPP1+	TGFB1	TGFbR1_R2	0.0026284	0	TGFB1_TGFBR1_TGFBR2	TGFB1 - (TGFBR1+TGFBR2)	TGFb	KEGG: hsa04350
8	Macrophage Proliferating	TAM1 SPP1+	TGFB1	TGFbR1_R2	0.00489192	0	TGFB1_TGFBR1_TGFBR2	TGFB1 - (TGFBR1+TGFBR2)	TGFb	KEGG: hsa04350
9	Monocyte Classical	TAM1 SPP1+	TGFB1	TGFbR1_R2	0.00304829	0	TGFB1_TGFBR1_TGFBR2	TGFB1 - (TGFBR1+TGFBR2)	TGFb	KEGG: hsa04350
10	Monocyte Non-classical	TAM1 SPP1+	TGFB1	TGFbR1_R2	0.002643	0	TGFB1_TGFBR1_TGFBR2	TGFB1 - (TGFBR1+TGFBR2)	TGFb	KEGG: hsa04350
11	TAM1 SPP1+	TAM1 SPP1+	TGFB1	TGFbR1_R2	0.00239856	0	TGFB1_TGFBR1_TGFBR2	TGFB1 - (TGFBR1+TGFBR2)	TGFb	KEGG: hsa04350
12	TAM2 FOLR2+	TAM1 SPP1+	TGFB1	TGFbR1_R2	0.00237697	0	TGFB1_TGFBR1_TGFBR2	TGFB1 - (TGFBR1+TGFBR2)	TGFb	KEGG: hsa04350
13	TAM3 MT1G+	TAM1 SPP1+	TGFB1	TGFbR1_R2	0.00202505	0	TGFB1_TGFBR1_TGFBR2	TGFB1 - (TGFBR1+TGFBR2)	TGFb	KEGG: hsa04350
14	DC	TAM2 FOLR2+	TGFB1	TGFbR1_R2	0.00161348	0	TGFB1_TGFBR1_TGFBR2	TGFB1 - (TGFBR1+TGFBR2)	TGFb	KEGG: hsa04350
15	Macrophage Imflammatory	TAM2 FOLR2+	TGFB1	TGFbR1_R2	0.00183799	0	TGFB1_TGFBR1_TGFBR2	TGFB1 - (TGFBR1+TGFBR2)	TGFb	KEGG: hsa04350
16	Macrophage Proliferating	TAM2 FOLR2+	TGFB1	TGFbR1_R2	0.00342317	0	TGFB1_TGFBR1_TGFBR2	TGFB1 - (TGFBR1+TGFBR2)	TGFb	KEGG: hsa04350
17	Monocyte Classical	TAM2 FOLR2+	TGFB1	TGFbR1_R2	0.0021315	0	TGFB1_TGFBR1_TGFBR2	TGFB1 - (TGFBR1+TGFBR2)	TGFb	KEGG: hsa04350
18	Monocyte Non-classical	TAM2 FOLR2+	TGFB1	TGFbR1_R2	0.00184821	0	TGFB1_TGFBR1_TGFBR2	TGFB1 - (TGFBR1+TGFBR2)	TGFb	KEGG: hsa04350
19	TAM1 SPP1+	TAM2 FOLR2+	TGFB1	TGFbR1_R2	0.00167715	0	TGFB1_TGFBR1_TGFBR2	TGFB1 - (TGFBR1+TGFBR2)	TGFb	KEGG: hsa04350
20	TAM2 FOLR2+	TAM2 FOLR2+	TGFB1	TGFbR1_R2	0.00166204	0	TGFB1_TGFBR1_TGFBR2	TGFB1 - (TGFBR1+TGFBR2)	TGFb	KEGG: hsa04350
21	TAM3 MT1G+	TAM2 FOLR2+	TGFB1	TGFbR1_R2	0.00141582	0	TGFB1_TGFBR1_TGFBR2	TGFB1 - (TGFBR1+TGFBR2)	TGFb	KEGG: hsa04350
22	DC	TAM3 MT1G+	TGFB1	TGFbR1_R2	0.00227716	0	TGFB1_TGFBR1_TGFBR2	TGFB1 - (TGFBR1+TGFBR2)	TGFb	KEGG: hsa04350
23	Macrophage Imflammatory	TAM3 MT1G+	TGFB1	TGFbR1_R2	0.00259379	0	TGFB1_TGFBR1_TGFBR2	TGFB1 - (TGFBR1+TGFBR2)	TGFb	KEGG: hsa04350
24	Macrophage Proliferating	TAM3 MT1G+	TGFB1	TGFbR1_R2	0.00482765	0	TGFB1_TGFBR1_TGFBR2	TGFB1 - (TGFBR1+TGFBR2)	TGFb	KEGG: hsa04350
25	Monocyte Classical	TAM3 MT1G+	TGFB1	TGFbR1_R2	0.00300814	0	TGFB1_TGFBR1_TGFBR2	TGFB1 - (TGFBR1+TGFBR2)	TGFb	KEGG: hsa04350
26	Monocyte Non-classical	TAM3 MT1G+	TGFB1	TGFbR1_R2	0.0026082	0	TGFB1_TGFBR1_TGFBR2	TGFB1 - (TGFBR1+TGFBR2)	TGFb	KEGG: hsa04350
27	TAM1 SPP1+	TAM3 MT1G+	TGFB1	TGFbR1_R2	0.00236696	0	TGFB1_TGFBR1_TGFBR2	TGFB1 - (TGFBR1+TGFBR2)	TGFb	KEGG: hsa04350
28	TAM2 FOLR2+	TAM3 MT1G+	TGFB1	TGFbR1_R2	0.00234566	0	TGFB1_TGFBR1_TGFBR2	TGFB1 - (TGFBR1+TGFBR2)	TGFb	KEGG: hsa04350
29	TAM3 MT1G+	TAM3 MT1G+	TGFB1	TGFbR1_R2	0.00199837	0	TGFB1_TGFBR1_TGFBR2	TGFB1 - (TGFBR1+TGFBR2)	TGFb	KEGG: hsa04350
30	DC	Cancer Cell	AREG	EGFR	0.0213795	0	AREG_EGFR	AREG - EGFR	EGF	KEGG: hsa04012
31	Macrophage Imflammatory	Cancer Cell	AREG	EGFR	0.00316021	0	AREG_EGFR	AREG - EGFR	EGF	KEGG: hsa04012
32	Macrophage Proliferating	Cancer Cell	AREG	EGFR	0.00372701	0	AREG_EGFR	AREG - EGFR	EGF	KEGG: hsa04012
33	Monocyte Classical	Cancer Cell	AREG	EGFR	0.00900065	0	AREG_EGFR	AREG - EGFR	EGF	KEGG: hsa04012
34	Monocyte Non-classical	Cancer Cell	AREG	EGFR	0.00371595	0	AREG_EGFR	AREG - EGFR	EGF	KEGG: hsa04012
35	TAM2 FOLR2+	Cancer Cell	AREG	EGFR	0.00220101	0	AREG_EGFR	AREG - EGFR	EGF	KEGG: hsa04012
36	TAM3 MT1G+	Cancer Cell	AREG	EGFR	0.00550559	0	AREG_EGFR	AREG - EGFR	EGF	KEGG: hsa04012
37	DC	Cancer Cell	HBEGF	EGFR	0.00195924	0	HBEGF_EGFR	HBEGF - EGFR	EGF	KEGG: hsa04012
38	Macrophage Proliferating	Cancer Cell	HBEGF	EGFR	0.000770867	0	HBEGF_EGFR	HBEGF - EGFR	EGF	KEGG: hsa04012
39	Monocyte Classical	Cancer Cell	HBEGF	EGFR	0.00252826	0	HBEGF_EGFR	HBEGF - EGFR	EGF	KEGG: hsa04012
40	Monocyte Non-classical	Cancer Cell	HBEGF	EGFR	0.0014809	0	HBEGF_EGFR	HBEGF - EGFR	EGF	KEGG: hsa04012
41	TAM2 FOLR2+	Cancer Cell	HBEGF	EGFR	0.00130785	0	HBEGF_EGFR	HBEGF - EGFR	EGF	KEGG: hsa04012
42	TAM3 MT1G+	Cancer Cell	HBEGF	EGFR	0.00105484	0	HBEGF_EGFR	HBEGF - EGFR	EGF	KEGG: hsa04012
43	DC	Cancer Cell	EREG	EGFR	0.00110081	0	EREG_EGFR	EREG - EGFR	EGF	KEGG: hsa04012
44	Monocyte Classical	Cancer Cell	EREG	EGFR	0.00295244	0	EREG_EGFR	EREG - EGFR	EGF	KEGG: hsa04012
45	DC	Macrophage Proliferating	CCL5	CCR1	0.000762353	0.01	CCL5_CCR1	CCL5 - CCR1	CCL	KEGG: hsa04060
46	Macrophage Imflammatory	Macrophage Proliferating	CCL5	CCR1	0.0024945	0	CCL5_CCR1	CCL5 - CCR1	CCL	KEGG: hsa04060
47	Macrophage Proliferating	Macrophage Proliferating	CCL5	CCR1	0.00122198	0.01	CCL5_CCR1	CCL5 - CCR1	CCL	KEGG: hsa04060
48	Monocyte Classical	Macrophage Proliferating	CCL5	CCR1	0.000856019	0.02	CCL5_CCR1	CCL5 - CCR1	CCL	KEGG: hsa04060
49	TAM2 FOLR2+	Macrophage Proliferating	CCL5	CCR1	0.000859847	0.02	CCL5_CCR1	CCL5 - CCR1	CCL	KEGG: hsa04060
50	Cancer Cell	Monocyte Classical	CCL5	CCR1	0.00057677	0	CCL5_CCR1	CCL5 - CCR1	CCL	KEGG: hsa04060
51	DC	Monocyte Classical	CCL5	CCR1	0.000988191	0	CCL5_CCR1	CCL5 - CCR1	CCL	KEGG: hsa04060
52	Macrophage Imflammatory	Monocyte Classical	CCL5	CCR1	0.00323181	0	CCL5_CCR1	CCL5 - CCR1	CCL	KEGG: hsa04060
53	Macrophage Proliferating	Monocyte Classical	CCL5	CCR1	0.00158376	0	CCL5_CCR1	CCL5 - CCR1	CCL	KEGG: hsa04060
54	Monocyte Classical	Monocyte Classical	CCL5	CCR1	0.00110957	0	CCL5_CCR1	CCL5 - CCR1	CCL	KEGG: hsa04060
55	Monocyte Non-classical	Monocyte Classical	CCL5	CCR1	0.000498175	0	CCL5_CCR1	CCL5 - CCR1	CCL	KEGG: hsa04060
56	TAM2 FOLR2+	Monocyte Classical	CCL5	CCR1	0.00111454	0	CCL5_CCR1	CCL5 - CCR1	CCL	KEGG: hsa04060
57	DC	Macrophage Proliferating	CCL3	CCR1	0.00120403	0	CCL3_CCR1	CCL3 - CCR1	CCL	KEGG: hsa04060
58	Macrophage Imflammatory	Macrophage Proliferating	CCL3	CCR1	0.00180869	0	CCL3_CCR1	CCL3 - CCR1	CCL	KEGG: hsa04060
59	Macrophage Proliferating	Macrophage Proliferating	CCL3	CCR1	0.00043983	0.04	CCL3_CCR1	CCL3 - CCR1	CCL	KEGG: hsa04060
60	Monocyte Classical	Macrophage Proliferating	CCL3	CCR1	0.000730187	0	CCL3_CCR1	CCL3 - CCR1	CCL	KEGG: hsa04060
61	Monocyte Non-classical	Macrophage Proliferating	CCL3	CCR1	0.000970502	0.01	CCL3_CCR1	CCL3 - CCR1	CCL	KEGG: hsa04060
62	TAM2 FOLR2+	Macrophage Proliferating	CCL3	CCR1	0.00274654	0	CCL3_CCR1	CCL3 - CCR1	CCL	KEGG: hsa04060
63	TAM3 MT1G+	Macrophage Proliferating	CCL3	CCR1	0.00133166	0	CCL3_CCR1	CCL3 - CCR1	CCL	KEGG: hsa04060
64	DC	Monocyte Classical	CCL3	CCR1	0.00156051	0	CCL3_CCR1	CCL3 - CCR1	CCL	KEGG: hsa04060
65	Macrophage Imflammatory	Monocyte Classical	CCL3	CCR1	0.00234377	0	CCL3_CCR1	CCL3 - CCR1	CCL	KEGG: hsa04060
66	Macrophage Proliferating	Monocyte Classical	CCL3	CCR1	0.00057018	0	CCL3_CCR1	CCL3 - CCR1	CCL	KEGG: hsa04060
67	Monocyte Classical	Monocyte Classical	CCL3	CCR1	0.000946505	0	CCL3_CCR1	CCL3 - CCR1	CCL	KEGG: hsa04060
68	Monocyte Non-classical	Monocyte Classical	CCL3	CCR1	0.00125793	0	CCL3_CCR1	CCL3 - CCR1	CCL	KEGG: hsa04060
69	TAM2 FOLR2+	Monocyte Classical	CCL3	CCR1	0.00355808	0	CCL3_CCR1	CCL3 - CCR1	CCL	KEGG: hsa04060
70	TAM3 MT1G+	Monocyte Classical	CCL3	CCR1	0.00172586	0	CCL3_CCR1	CCL3 - CCR1	CCL	KEGG: hsa04060
71	DC	Macrophage Proliferating	CCL3L3	CCR1	0.000552326	0	CCL3L3_CCR1	CCL3L3 - CCR1	CCL	KEGG: hsa04060
72	TAM2 FOLR2+	Macrophage Proliferating	CCL3L3	CCR1	0.000793438	0	CCL3L3_CCR1	CCL3L3 - CCR1	CCL	KEGG: hsa04060
73	TAM3 MT1G+	Macrophage Proliferating	CCL3L3	CCR1	0.000805366	0	CCL3L3_CCR1	CCL3L3 - CCR1	CCL	KEGG: hsa04060
74	DC	Monocyte Classical	CCL3L3	CCR1	0.000715991	0	CCL3L3_CCR1	CCL3L3 - CCR1	CCL	KEGG: hsa04060
75	TAM2 FOLR2+	Monocyte Classical	CCL3L3	CCR1	0.00102848	0	CCL3L3_CCR1	CCL3L3 - CCR1	CCL	KEGG: hsa04060
76	TAM3 MT1G+	Monocyte Classical	CCL3L3	CCR1	0.00104393	0	CCL3L3_CCR1	CCL3L3 - CCR1	CCL	KEGG: hsa04060
77	Cancer Cell	Cancer Cell	MIF	CD74_CXCR4	0.129839	0	MIF_CD74_CXCR4	MIF - (CD74+CXCR4)	MIF	PMID: 29637711; PMID: 24760155
78	Cancer Cell	DC	MIF	CD74_CXCR4	0.303275	0	MIF_CD74_CXCR4	MIF - (CD74+CXCR4)	MIF	PMID: 29637711; PMID: 24760155
79	Macrophage Proliferating	DC	MIF	CD74_CXCR4	0.156613	0.04	MIF_CD74_CXCR4	MIF - (CD74+CXCR4)	MIF	PMID: 29637711; PMID: 24760155
80	Cancer Cell	Macrophage Imflammatory	MIF	CD74_CXCR4	0.289403	0	MIF_CD74_CXCR4	MIF - (CD74+CXCR4)	MIF	PMID: 29637711; PMID: 24760155
81	Cancer Cell	Macrophage Proliferating	MIF	CD74_CXCR4	0.27633	0	MIF_CD74_CXCR4	MIF - (CD74+CXCR4)	MIF	PMID: 29637711; PMID: 24760155
82	Cancer Cell	Monocyte Classical	MIF	CD74_CXCR4	0.22453	0	MIF_CD74_CXCR4	MIF - (CD74+CXCR4)	MIF	PMID: 29637711; PMID: 24760155
83	Cancer Cell	Monocyte Non-classical	MIF	CD74_CXCR4	0.237842	0	MIF_CD74_CXCR4	MIF - (CD74+CXCR4)	MIF	PMID: 29637711; PMID: 24760155
84	Cancer Cell	TAM1 SPP1+	MIF	CD74_CXCR4	0.284446	0	MIF_CD74_CXCR4	MIF - (CD74+CXCR4)	MIF	PMID: 29637711; PMID: 24760155
85	Cancer Cell	TAM2 FOLR2+	MIF	CD74_CXCR4	0.291903	0	MIF_CD74_CXCR4	MIF - (CD74+CXCR4)	MIF	PMID: 29637711; PMID: 24760155
86	Cancer Cell	TAM3 MT1G+	MIF	CD74_CXCR4	0.303644	0	MIF_CD74_CXCR4	MIF - (CD74+CXCR4)	MIF	PMID: 29637711; PMID: 24760155
87	Cancer Cell	DC	MIF	CD74_CD44	0.190777	0	MIF_CD74_CD44	MIF - (CD74+CD44)	MIF	PMID: 29637711; PMID: 26175090
88	Cancer Cell	Macrophage Imflammatory	MIF	CD74_CD44	0.223237	0	MIF_CD74_CD44	MIF - (CD74+CD44)	MIF	PMID: 29637711; PMID: 26175090
89	Macrophage Proliferating	Macrophage Imflammatory	MIF	CD74_CD44	0.109214	0.02	MIF_CD74_CD44	MIF - (CD74+CD44)	MIF	PMID: 29637711; PMID: 26175090
90	Monocyte Classical	Macrophage Imflammatory	MIF	CD74_CD44	0.085436	0.01	MIF_CD74_CD44	MIF - (CD74+CD44)	MIF	PMID: 29637711; PMID: 26175090
91	TAM1 SPP1+	Macrophage Imflammatory	MIF	CD74_CD44	0.0858538	0.03	MIF_CD74_CD44	MIF - (CD74+CD44)	MIF	PMID: 29637711; PMID: 26175090
92	Cancer Cell	Macrophage Proliferating	MIF	CD74_CD44	0.18256	0	MIF_CD74_CD44	MIF - (CD74+CD44)	MIF	PMID: 29637711; PMID: 26175090
93	Cancer Cell	Monocyte Classical	MIF	CD74_CD44	0.20677	0	MIF_CD74_CD44	MIF - (CD74+CD44)	MIF	PMID: 29637711; PMID: 26175090
94	Monocyte Classical	Monocyte Classical	MIF	CD74_CD44	0.0781114	0	MIF_CD74_CD44	MIF - (CD74+CD44)	MIF	PMID: 29637711; PMID: 26175090
95	TAM1 SPP1+	Monocyte Classical	MIF	CD74_CD44	0.0784965	0.02	MIF_CD74_CD44	MIF - (CD74+CD44)	MIF	PMID: 29637711; PMID: 26175090
96	Cancer Cell	Monocyte Non-classical	MIF	CD74_CD44	0.172285	0	MIF_CD74_CD44	MIF - (CD74+CD44)	MIF	PMID: 29637711; PMID: 26175090
97	Cancer Cell	TAM1 SPP1+	MIF	CD74_CD44	0.162125	0	MIF_CD74_CD44	MIF - (CD74+CD44)	MIF	PMID: 29637711; PMID: 26175090
98	Cancer Cell	TAM2 FOLR2+	MIF	CD74_CD44	0.196782	0	MIF_CD74_CD44	MIF - (CD74+CD44)	MIF	PMID: 29637711; PMID: 26175090
99	Cancer Cell	TAM3 MT1G+	MIF	CD74_CD44	0.171928	0	MIF_CD74_CD44	MIF - (CD74+CD44)	MIF	PMID: 29637711; PMID: 26175090
100	DC	DC	IL1B	IL1R2	0.00785127	0	IL1B_IL1R2	IL1B - IL1R2	IL1	KEGG: hsa04060
101	Macrophage Proliferating	DC	IL1B	IL1R2	0.00305746	0	IL1B_IL1R2	IL1B - IL1R2	IL1	KEGG: hsa04060
102	Monocyte Classical	DC	IL1B	IL1R2	0.013436	0	IL1B_IL1R2	IL1B - IL1R2	IL1	KEGG: hsa04060
103	Monocyte Non-classical	DC	IL1B	IL1R2	0.019957	0	IL1B_IL1R2	IL1B - IL1R2	IL1	KEGG: hsa04060
104	TAM3 MT1G+	DC	IL1B	IL1R2	0.00520791	0	IL1B_IL1R2	IL1B - IL1R2	IL1	KEGG: hsa04060
105	DC	Monocyte Classical	IL1B	IL1R2	0.0032116	0	IL1B_IL1R2	IL1B - IL1R2	IL1	KEGG: hsa04060
106	Macrophage Proliferating	Monocyte Classical	IL1B	IL1R2	0.00124711	0	IL1B_IL1R2	IL1B - IL1R2	IL1	KEGG: hsa04060
107	Monocyte Classical	Monocyte Classical	IL1B	IL1R2	0.00551441	0	IL1B_IL1R2	IL1B - IL1R2	IL1	KEGG: hsa04060
108	Monocyte Non-classical	Monocyte Classical	IL1B	IL1R2	0.00822282	0	IL1B_IL1R2	IL1B - IL1R2	IL1	KEGG: hsa04060
109	TAM3 MT1G+	Monocyte Classical	IL1B	IL1R2	0.00212697	0	IL1B_IL1R2	IL1B - IL1R2	IL1	KEGG: hsa04060
110	DC	DC	IL16	CD4	0.0028042	0	IL16_CD4	IL16 - CD4	IL16	KEGG: hsa04060
111	Macrophage Proliferating	DC	IL16	CD4	0.00147374	0	IL16_CD4	IL16 - CD4	IL16	KEGG: hsa04060
112	TAM1 SPP1+	DC	IL16	CD4	0.00326746	0	IL16_CD4	IL16 - CD4	IL16	KEGG: hsa04060
113	TAM2 FOLR2+	DC	IL16	CD4	0.00184728	0	IL16_CD4	IL16 - CD4	IL16	KEGG: hsa04060
114	TAM3 MT1G+	DC	IL16	CD4	0.0028607	0	IL16_CD4	IL16 - CD4	IL16	KEGG: hsa04060
115	DC	Macrophage Imflammatory	IL16	CD4	0.00302845	0	IL16_CD4	IL16 - CD4	IL16	KEGG: hsa04060
116	Macrophage Proliferating	Macrophage Imflammatory	IL16	CD4	0.00159176	0	IL16_CD4	IL16 - CD4	IL16	KEGG: hsa04060
117	TAM1 SPP1+	Macrophage Imflammatory	IL16	CD4	0.00352862	0	IL16_CD4	IL16 - CD4	IL16	KEGG: hsa04060
118	TAM2 FOLR2+	Macrophage Imflammatory	IL16	CD4	0.00199515	0	IL16_CD4	IL16 - CD4	IL16	KEGG: hsa04060
119	TAM3 MT1G+	Macrophage Imflammatory	IL16	CD4	0.00308946	0	IL16_CD4	IL16 - CD4	IL16	KEGG: hsa04060
120	DC	Macrophage Proliferating	IL16	CD4	0.00373342	0	IL16_CD4	IL16 - CD4	IL16	KEGG: hsa04060
121	Macrophage Proliferating	Macrophage Proliferating	IL16	CD4	0.00196296	0	IL16_CD4	IL16 - CD4	IL16	KEGG: hsa04060
122	TAM1 SPP1+	Macrophage Proliferating	IL16	CD4	0.00434952	0	IL16_CD4	IL16 - CD4	IL16	KEGG: hsa04060
123	TAM2 FOLR2+	Macrophage Proliferating	IL16	CD4	0.00246019	0	IL16_CD4	IL16 - CD4	IL16	KEGG: hsa04060
124	TAM3 MT1G+	Macrophage Proliferating	IL16	CD4	0.00380858	0	IL16_CD4	IL16 - CD4	IL16	KEGG: hsa04060
125	DC	Monocyte Classical	IL16	CD4	0.00121466	0	IL16_CD4	IL16 - CD4	IL16	KEGG: hsa04060
126	TAM1 SPP1+	Monocyte Classical	IL16	CD4	0.00141569	0	IL16_CD4	IL16 - CD4	IL16	KEGG: hsa04060
127	TAM2 FOLR2+	Monocyte Classical	IL16	CD4	0.000799723	0	IL16_CD4	IL16 - CD4	IL16	KEGG: hsa04060
128	TAM3 MT1G+	Monocyte Classical	IL16	CD4	0.00123917	0	IL16_CD4	IL16 - CD4	IL16	KEGG: hsa04060
129	DC	Monocyte Non-classical	IL16	CD4	0.00119562	0	IL16_CD4	IL16 - CD4	IL16	KEGG: hsa04060
130	TAM1 SPP1+	Monocyte Non-classical	IL16	CD4	0.00139351	0	IL16_CD4	IL16 - CD4	IL16	KEGG: hsa04060
131	TAM2 FOLR2+	Monocyte Non-classical	IL16	CD4	0.000787185	0	IL16_CD4	IL16 - CD4	IL16	KEGG: hsa04060
132	TAM3 MT1G+	Monocyte Non-classical	IL16	CD4	0.00121975	0	IL16_CD4	IL16 - CD4	IL16	KEGG: hsa04060
133	DC	TAM1 SPP1+	IL16	CD4	0.00278549	0	IL16_CD4	IL16 - CD4	IL16	KEGG: hsa04060
134	Macrophage Proliferating	TAM1 SPP1+	IL16	CD4	0.00146389	0.01	IL16_CD4	IL16 - CD4	IL16	KEGG: hsa04060
135	TAM1 SPP1+	TAM1 SPP1+	IL16	CD4	0.00324567	0	IL16_CD4	IL16 - CD4	IL16	KEGG: hsa04060
136	TAM2 FOLR2+	TAM1 SPP1+	IL16	CD4	0.00183494	0	IL16_CD4	IL16 - CD4	IL16	KEGG: hsa04060
137	TAM3 MT1G+	TAM1 SPP1+	IL16	CD4	0.00284162	0	IL16_CD4	IL16 - CD4	IL16	KEGG: hsa04060
138	DC	TAM2 FOLR2+	IL16	CD4	0.00307426	0	IL16_CD4	IL16 - CD4	IL16	KEGG: hsa04060
139	Macrophage Proliferating	TAM2 FOLR2+	IL16	CD4	0.00161587	0.01	IL16_CD4	IL16 - CD4	IL16	KEGG: hsa04060
140	TAM1 SPP1+	TAM2 FOLR2+	IL16	CD4	0.00358197	0	IL16_CD4	IL16 - CD4	IL16	KEGG: hsa04060
141	TAM2 FOLR2+	TAM2 FOLR2+	IL16	CD4	0.00202536	0	IL16_CD4	IL16 - CD4	IL16	KEGG: hsa04060
142	TAM3 MT1G+	TAM2 FOLR2+	IL16	CD4	0.00313618	0	IL16_CD4	IL16 - CD4	IL16	KEGG: hsa04060
143	DC	TAM3 MT1G+	IL16	CD4	0.00268207	0	IL16_CD4	IL16 - CD4	IL16	KEGG: hsa04060
144	Macrophage Proliferating	TAM3 MT1G+	IL16	CD4	0.00140947	0.01	IL16_CD4	IL16 - CD4	IL16	KEGG: hsa04060
145	TAM1 SPP1+	TAM3 MT1G+	IL16	CD4	0.00312522	0	IL16_CD4	IL16 - CD4	IL16	KEGG: hsa04060
146	TAM2 FOLR2+	TAM3 MT1G+	IL16	CD4	0.00176675	0	IL16_CD4	IL16 - CD4	IL16	KEGG: hsa04060
147	TAM3 MT1G+	TAM3 MT1G+	IL16	CD4	0.00273612	0	IL16_CD4	IL16 - CD4	IL16	KEGG: hsa04060
148	Macrophage Imflammatory	Cancer Cell	TNFSF12	TNFRSF12A	0.000709369	0	TNFSF12_TNFRSF12A	TNFSF12 - TNFRSF12A	TWEAK	KEGG: hsa04060
149	Macrophage Proliferating	Cancer Cell	TNFSF12	TNFRSF12A	0.000827937	0	TNFSF12_TNFRSF12A	TNFSF12 - TNFRSF12A	TWEAK	KEGG: hsa04060
150	TAM1 SPP1+	Cancer Cell	TNFSF12	TNFRSF12A	0.000853056	0	TNFSF12_TNFRSF12A	TNFSF12 - TNFRSF12A	TWEAK	KEGG: hsa04060
151	TAM2 FOLR2+	Cancer Cell	TNFSF12	TNFRSF12A	0.000800765	0	TNFSF12_TNFRSF12A	TNFSF12 - TNFRSF12A	TWEAK	KEGG: hsa04060
152	TAM3 MT1G+	Cancer Cell	TNFSF12	TNFRSF12A	0.000815647	0	TNFSF12_TNFRSF12A	TNFSF12 - TNFRSF12A	TWEAK	KEGG: hsa04060
153	Cancer Cell	Macrophage Proliferating	CD70	CD27	0.000434113	0	CD70_CD27	CD70 - CD27	CD70	KEGG: hsa04060
154	Cancer Cell	DC	SPP1	CD44	0.0504618	0	SPP1_CD44	SPP1 - CD44	SPP1	PMID: 21907263
155	Macrophage Proliferating	DC	SPP1	CD44	0.040434	0.01	SPP1_CD44	SPP1 - CD44	SPP1	PMID: 21907263
156	TAM1 SPP1+	DC	SPP1	CD44	0.0340544	0	SPP1_CD44	SPP1 - CD44	SPP1	PMID: 21907263
157	Cancer Cell	Macrophage Imflammatory	SPP1	CD44	0.0708035	0	SPP1_CD44	SPP1 - CD44	SPP1	PMID: 21907263
158	Macrophage Proliferating	Macrophage Imflammatory	SPP1	CD44	0.0569759	0	SPP1_CD44	SPP1 - CD44	SPP1	PMID: 21907263
159	TAM1 SPP1+	Macrophage Imflammatory	SPP1	CD44	0.0481173	0	SPP1_CD44	SPP1 - CD44	SPP1	PMID: 21907263
160	TAM3 MT1G+	Macrophage Imflammatory	SPP1	CD44	0.0312231	0.03	SPP1_CD44	SPP1 - CD44	SPP1	PMID: 21907263
161	Cancer Cell	Macrophage Proliferating	SPP1	CD44	0.0469765	0	SPP1_CD44	SPP1 - CD44	SPP1	PMID: 21907263
162	Macrophage Proliferating	Macrophage Proliferating	SPP1	CD44	0.0376138	0.01	SPP1_CD44	SPP1 - CD44	SPP1	PMID: 21907263
163	TAM1 SPP1+	Macrophage Proliferating	SPP1	CD44	0.0316646	0	SPP1_CD44	SPP1 - CD44	SPP1	PMID: 21907263
164	Cancer Cell	Monocyte Classical	SPP1	CD44	0.0839496	0	SPP1_CD44	SPP1 - CD44	SPP1	PMID: 21907263
165	Macrophage Proliferating	Monocyte Classical	SPP1	CD44	0.0677418	0	SPP1_CD44	SPP1 - CD44	SPP1	PMID: 21907263
166	Monocyte Classical	Monocyte Classical	SPP1	CD44	0.0235015	0	SPP1_CD44	SPP1 - CD44	SPP1	PMID: 21907263
167	TAM1 SPP1+	Monocyte Classical	SPP1	CD44	0.057311	0	SPP1_CD44	SPP1 - CD44	SPP1	PMID: 21907263
168	TAM3 MT1G+	Monocyte Classical	SPP1	CD44	0.0373154	0	SPP1_CD44	SPP1 - CD44	SPP1	PMID: 21907263
169	Cancer Cell	Monocyte Non-classical	SPP1	CD44	0.0575393	0	SPP1_CD44	SPP1 - CD44	SPP1	PMID: 21907263
170	Macrophage Proliferating	Monocyte Non-classical	SPP1	CD44	0.0461734	0	SPP1_CD44	SPP1 - CD44	SPP1	PMID: 21907263
171	TAM1 SPP1+	Monocyte Non-classical	SPP1	CD44	0.0389251	0	SPP1_CD44	SPP1 - CD44	SPP1	PMID: 21907263
172	Cancer Cell	TAM1 SPP1+	SPP1	CD44	0.033177	0	SPP1_CD44	SPP1 - CD44	SPP1	PMID: 21907263
173	TAM1 SPP1+	TAM1 SPP1+	SPP1	CD44	0.022258	0.02	SPP1_CD44	SPP1 - CD44	SPP1	PMID: 21907263
174	Cancer Cell	TAM2 FOLR2+	SPP1	CD44	0.0526884	0	SPP1_CD44	SPP1 - CD44	SPP1	PMID: 21907263
175	Macrophage Proliferating	TAM2 FOLR2+	SPP1	CD44	0.0422378	0	SPP1_CD44	SPP1 - CD44	SPP1	PMID: 21907263
176	TAM1 SPP1+	TAM2 FOLR2+	SPP1	CD44	0.0355842	0	SPP1_CD44	SPP1 - CD44	SPP1	PMID: 21907263
177	Cancer Cell	TAM3 MT1G+	SPP1	CD44	0.0377996	0	SPP1_CD44	SPP1 - CD44	SPP1	PMID: 21907263
178	TAM1 SPP1+	TAM3 MT1G+	SPP1	CD44	0.0253992	0.01	SPP1_CD44	SPP1 - CD44	SPP1	PMID: 21907263
179	Cancer Cell	Macrophage Imflammatory	SPP1	ITGAV_ITGB1	0.0185872	0	SPP1_ITGAV_ITGB1	SPP1 - (ITGAV+ITGB1)	SPP1	PMID: 21907263
180	Macrophage Proliferating	Macrophage Imflammatory	SPP1	ITGAV_ITGB1	0.0147949	0	SPP1_ITGAV_ITGB1	SPP1 - (ITGAV+ITGB1)	SPP1	PMID: 21907263
181	TAM1 SPP1+	Macrophage Imflammatory	SPP1	ITGAV_ITGB1	0.0124083	0	SPP1_ITGAV_ITGB1	SPP1 - (ITGAV+ITGB1)	SPP1	PMID: 21907263
182	Cancer Cell	Macrophage Proliferating	SPP1	ITGAV_ITGB1	0.0313606	0	SPP1_ITGAV_ITGB1	SPP1 - (ITGAV+ITGB1)	SPP1	PMID: 21907263
183	Macrophage Proliferating	Macrophage Proliferating	SPP1	ITGAV_ITGB1	0.0250285	0	SPP1_ITGAV_ITGB1	SPP1 - (ITGAV+ITGB1)	SPP1	PMID: 21907263
184	TAM1 SPP1+	Macrophage Proliferating	SPP1	ITGAV_ITGB1	0.0210263	0	SPP1_ITGAV_ITGB1	SPP1 - (ITGAV+ITGB1)	SPP1	PMID: 21907263
185	TAM3 MT1G+	Macrophage Proliferating	SPP1	ITGAV_ITGB1	0.0135089	0	SPP1_ITGAV_ITGB1	SPP1 - (ITGAV+ITGB1)	SPP1	PMID: 21907263
186	Cancer Cell	TAM1 SPP1+	SPP1	ITGAV_ITGB1	0.0208936	0	SPP1_ITGAV_ITGB1	SPP1 - (ITGAV+ITGB1)	SPP1	PMID: 21907263
187	Macrophage Proliferating	TAM1 SPP1+	SPP1	ITGAV_ITGB1	0.0166387	0	SPP1_ITGAV_ITGB1	SPP1 - (ITGAV+ITGB1)	SPP1	PMID: 21907263
188	Monocyte Classical	TAM1 SPP1+	SPP1	ITGAV_ITGB1	0.00557293	0.01	SPP1_ITGAV_ITGB1	SPP1 - (ITGAV+ITGB1)	SPP1	PMID: 21907263
189	Monocyte Non-classical	TAM1 SPP1+	SPP1	ITGAV_ITGB1	0.00203317	0.02	SPP1_ITGAV_ITGB1	SPP1 - (ITGAV+ITGB1)	SPP1	PMID: 21907263
190	TAM1 SPP1+	TAM1 SPP1+	SPP1	ITGAV_ITGB1	0.0139589	0	SPP1_ITGAV_ITGB1	SPP1 - (ITGAV+ITGB1)	SPP1	PMID: 21907263
191	TAM2 FOLR2+	TAM1 SPP1+	SPP1	ITGAV_ITGB1	0.00342113	0.02	SPP1_ITGAV_ITGB1	SPP1 - (ITGAV+ITGB1)	SPP1	PMID: 21907263
192	TAM3 MT1G+	TAM1 SPP1+	SPP1	ITGAV_ITGB1	0.00894514	0	SPP1_ITGAV_ITGB1	SPP1 - (ITGAV+ITGB1)	SPP1	PMID: 21907263
193	Cancer Cell	TAM2 FOLR2+	SPP1	ITGAV_ITGB1	0.0203289	0	SPP1_ITGAV_ITGB1	SPP1 - (ITGAV+ITGB1)	SPP1	PMID: 21907263
194	Macrophage Proliferating	TAM2 FOLR2+	SPP1	ITGAV_ITGB1	0.0161871	0	SPP1_ITGAV_ITGB1	SPP1 - (ITGAV+ITGB1)	SPP1	PMID: 21907263
195	TAM1 SPP1+	TAM2 FOLR2+	SPP1	ITGAV_ITGB1	0.013579	0	SPP1_ITGAV_ITGB1	SPP1 - (ITGAV+ITGB1)	SPP1	PMID: 21907263
196	TAM3 MT1G+	TAM2 FOLR2+	SPP1	ITGAV_ITGB1	0.00870049	0.02	SPP1_ITGAV_ITGB1	SPP1 - (ITGAV+ITGB1)	SPP1	PMID: 21907263
197	Cancer Cell	DC	SPP1	ITGA4_ITGB1	0.019001	0	SPP1_ITGA4_ITGB1	SPP1 - (ITGA4+ITGB1)	SPP1	PMID: 21907263
198	Macrophage Proliferating	DC	SPP1	ITGA4_ITGB1	0.0151255	0.02	SPP1_ITGA4_ITGB1	SPP1 - (ITGA4+ITGB1)	SPP1	PMID: 21907263
199	TAM1 SPP1+	DC	SPP1	ITGA4_ITGB1	0.0126863	0	SPP1_ITGA4_ITGB1	SPP1 - (ITGA4+ITGB1)	SPP1	PMID: 21907263
200	Cancer Cell	Macrophage Proliferating	SPP1	ITGA4_ITGB1	0.0357433	0	SPP1_ITGA4_ITGB1	SPP1 - (ITGA4+ITGB1)	SPP1	PMID: 21907263
201	Macrophage Proliferating	Macrophage Proliferating	SPP1	ITGA4_ITGB1	0.0285524	0	SPP1_ITGA4_ITGB1	SPP1 - (ITGA4+ITGB1)	SPP1	PMID: 21907263
202	TAM1 SPP1+	Macrophage Proliferating	SPP1	ITGA4_ITGB1	0.0240006	0	SPP1_ITGA4_ITGB1	SPP1 - (ITGA4+ITGB1)	SPP1	PMID: 21907263
203	TAM3 MT1G+	Macrophage Proliferating	SPP1	ITGA4_ITGB1	0.0154365	0	SPP1_ITGA4_ITGB1	SPP1 - (ITGA4+ITGB1)	SPP1	PMID: 21907263
204	Cancer Cell	Monocyte Non-classical	SPP1	ITGA4_ITGB1	0.0236075	0	SPP1_ITGA4_ITGB1	SPP1 - (ITGA4+ITGB1)	SPP1	PMID: 21907263
205	Macrophage Proliferating	Monocyte Non-classical	SPP1	ITGA4_ITGB1	0.0188105	0	SPP1_ITGA4_ITGB1	SPP1 - (ITGA4+ITGB1)	SPP1	PMID: 21907263
206	TAM1 SPP1+	Monocyte Non-classical	SPP1	ITGA4_ITGB1	0.0157865	0	SPP1_ITGA4_ITGB1	SPP1 - (ITGA4+ITGB1)	SPP1	PMID: 21907263
207	Cancer Cell	TAM1 SPP1+	SPP1	ITGA4_ITGB1	0.0207308	0	SPP1_ITGA4_ITGB1	SPP1 - (ITGA4+ITGB1)	SPP1	PMID: 21907263
208	Macrophage Proliferating	TAM1 SPP1+	SPP1	ITGA4_ITGB1	0.0165084	0.01	SPP1_ITGA4_ITGB1	SPP1 - (ITGA4+ITGB1)	SPP1	PMID: 21907263
209	TAM1 SPP1+	TAM1 SPP1+	SPP1	ITGA4_ITGB1	0.0138493	0	SPP1_ITGA4_ITGB1	SPP1 - (ITGA4+ITGB1)	SPP1	PMID: 21907263
210	Cancer Cell	TAM2 FOLR2+	SPP1	ITGA4_ITGB1	0.019381	0	SPP1_ITGA4_ITGB1	SPP1 - (ITGA4+ITGB1)	SPP1	PMID: 21907263
211	Macrophage Proliferating	TAM2 FOLR2+	SPP1	ITGA4_ITGB1	0.0154293	0	SPP1_ITGA4_ITGB1	SPP1 - (ITGA4+ITGB1)	SPP1	PMID: 21907263
212	TAM1 SPP1+	TAM2 FOLR2+	SPP1	ITGA4_ITGB1	0.0129417	0	SPP1_ITGA4_ITGB1	SPP1 - (ITGA4+ITGB1)	SPP1	PMID: 21907263
213	Cancer Cell	TAM3 MT1G+	SPP1	ITGA4_ITGB1	0.0256217	0	SPP1_ITGA4_ITGB1	SPP1 - (ITGA4+ITGB1)	SPP1	PMID: 21907263
214	Macrophage Proliferating	TAM3 MT1G+	SPP1	ITGA4_ITGB1	0.0204239	0.01	SPP1_ITGA4_ITGB1	SPP1 - (ITGA4+ITGB1)	SPP1	PMID: 21907263
215	TAM1 SPP1+	TAM3 MT1G+	SPP1	ITGA4_ITGB1	0.0171451	0	SPP1_ITGA4_ITGB1	SPP1 - (ITGA4+ITGB1)	SPP1	PMID: 21907263
216	TAM3 MT1G+	TAM3 MT1G+	SPP1	ITGA4_ITGB1	0.0109997	0.03	SPP1_ITGA4_ITGB1	SPP1 - (ITGA4+ITGB1)	SPP1	PMID: 21907263
217	Macrophage Proliferating	Macrophage Proliferating	RETN	TLR4	0.000540704	0	RETN_TLR4	RETN - TLR4	RESISTIN	PMID: 30809105
218	Macrophage Proliferating	TAM1 SPP1+	RETN	TLR4	0.000347995	0	RETN_TLR4	RETN - TLR4	RESISTIN	PMID: 30809105
219	Macrophage Proliferating	TAM2 FOLR2+	RETN	TLR4	0.000310665	0	RETN_TLR4	RETN - TLR4	RESISTIN	PMID: 30809105
220	Macrophage Proliferating	Cancer Cell	RETN	CAP1	0.000475419	0	RETN_CAP1	RETN - CAP1	RESISTIN	PMID: 30809105
221	Macrophage Proliferating	DC	RETN	CAP1	0.00378575	0	RETN_CAP1	RETN - CAP1	RESISTIN	PMID: 30809105
222	Macrophage Proliferating	Macrophage Imflammatory	RETN	CAP1	0.00318476	0	RETN_CAP1	RETN - CAP1	RESISTIN	PMID: 30809105
223	Macrophage Proliferating	Macrophage Proliferating	RETN	CAP1	0.00403106	0	RETN_CAP1	RETN - CAP1	RESISTIN	PMID: 30809105
224	Macrophage Proliferating	Monocyte Classical	RETN	CAP1	0.00241351	0	RETN_CAP1	RETN - CAP1	RESISTIN	PMID: 30809105
225	Macrophage Proliferating	Monocyte Non-classical	RETN	CAP1	0.00347795	0	RETN_CAP1	RETN - CAP1	RESISTIN	PMID: 30809105
226	Macrophage Proliferating	TAM1 SPP1+	RETN	CAP1	0.00311233	0	RETN_CAP1	RETN - CAP1	RESISTIN	PMID: 30809105
227	Macrophage Proliferating	TAM2 FOLR2+	RETN	CAP1	0.00324135	0	RETN_CAP1	RETN - CAP1	RESISTIN	PMID: 30809105
228	Macrophage Proliferating	TAM3 MT1G+	RETN	CAP1	0.00346594	0	RETN_CAP1	RETN - CAP1	RESISTIN	PMID: 30809105
229	Monocyte Classical	Cancer Cell	NAMPT	INSR	0.013562	0	NAMPT_INSR	NAMPT - INSR	VISFATIN	PMID: 28490838
230	Monocyte Non-classical	Cancer Cell	NAMPT	INSR	0.0120904	0	NAMPT_INSR	NAMPT - INSR	VISFATIN	PMID: 28490838
231	DC	DC	NAMPT	INSR	0.0116965	0	NAMPT_INSR	NAMPT - INSR	VISFATIN	PMID: 28490838
232	Macrophage Imflammatory	DC	NAMPT	INSR	0.0145546	0	NAMPT_INSR	NAMPT - INSR	VISFATIN	PMID: 28490838
233	Monocyte Classical	DC	NAMPT	INSR	0.0223325	0	NAMPT_INSR	NAMPT - INSR	VISFATIN	PMID: 28490838
234	Monocyte Non-classical	DC	NAMPT	INSR	0.0199285	0	NAMPT_INSR	NAMPT - INSR	VISFATIN	PMID: 28490838
235	TAM2 FOLR2+	DC	NAMPT	INSR	0.012502	0	NAMPT_INSR	NAMPT - INSR	VISFATIN	PMID: 28490838
236	Monocyte Classical	Macrophage Imflammatory	NAMPT	INSR	0.0138929	0.01	NAMPT_INSR	NAMPT - INSR	VISFATIN	PMID: 28490838
237	Monocyte Non-classical	Macrophage Imflammatory	NAMPT	INSR	0.0123859	0.01	NAMPT_INSR	NAMPT - INSR	VISFATIN	PMID: 28490838
238	DC	Monocyte Non-classical	NAMPT	INSR	0.0125251	0	NAMPT_INSR	NAMPT - INSR	VISFATIN	PMID: 28490838
239	Macrophage Imflammatory	Monocyte Non-classical	NAMPT	INSR	0.0155825	0	NAMPT_INSR	NAMPT - INSR	VISFATIN	PMID: 28490838
240	Monocyte Classical	Monocyte Non-classical	NAMPT	INSR	0.0238965	0	NAMPT_INSR	NAMPT - INSR	VISFATIN	PMID: 28490838
241	Monocyte Non-classical	Monocyte Non-classical	NAMPT	INSR	0.0213278	0	NAMPT_INSR	NAMPT - INSR	VISFATIN	PMID: 28490838
242	TAM2 FOLR2+	Monocyte Non-classical	NAMPT	INSR	0.0133869	0	NAMPT_INSR	NAMPT - INSR	VISFATIN	PMID: 28490838
243	Monocyte Classical	TAM1 SPP1+	NAMPT	INSR	0.0132437	0	NAMPT_INSR	NAMPT - INSR	VISFATIN	PMID: 28490838
244	Monocyte Non-classical	TAM1 SPP1+	NAMPT	INSR	0.0118063	0	NAMPT_INSR	NAMPT - INSR	VISFATIN	PMID: 28490838
245	Macrophage Imflammatory	TAM2 FOLR2+	NAMPT	INSR	0.0101506	0.03	NAMPT_INSR	NAMPT - INSR	VISFATIN	PMID: 28490838
246	Monocyte Classical	TAM2 FOLR2+	NAMPT	INSR	0.0156123	0	NAMPT_INSR	NAMPT - INSR	VISFATIN	PMID: 28490838
247	Monocyte Non-classical	TAM2 FOLR2+	NAMPT	INSR	0.0139214	0	NAMPT_INSR	NAMPT - INSR	VISFATIN	PMID: 28490838
248	TAM2 FOLR2+	TAM2 FOLR2+	NAMPT	INSR	0.00871357	0	NAMPT_INSR	NAMPT - INSR	VISFATIN	PMID: 28490838
249	DC	TAM3 MT1G+	NAMPT	INSR	0.0111375	0	NAMPT_INSR	NAMPT - INSR	VISFATIN	PMID: 28490838
250	Macrophage Imflammatory	TAM3 MT1G+	NAMPT	INSR	0.013861	0	NAMPT_INSR	NAMPT - INSR	VISFATIN	PMID: 28490838
251	Monocyte Classical	TAM3 MT1G+	NAMPT	INSR	0.0212763	0	NAMPT_INSR	NAMPT - INSR	VISFATIN	PMID: 28490838
252	Monocyte Non-classical	TAM3 MT1G+	NAMPT	INSR	0.0189838	0	NAMPT_INSR	NAMPT - INSR	VISFATIN	PMID: 28490838
253	TAM2 FOLR2+	TAM3 MT1G+	NAMPT	INSR	0.011905	0	NAMPT_INSR	NAMPT - INSR	VISFATIN	PMID: 28490838
254	Cancer Cell	Cancer Cell	ANGPTL4	SDC2	0.0118276	0	ANGPTL4_SDC2	ANGPTL4 - SDC2	ANGPTL	PMID: 29017031
255	Macrophage Proliferating	Cancer Cell	ANGPTL4	SDC2	0.000403335	0	ANGPTL4_SDC2	ANGPTL4 - SDC2	ANGPTL	PMID: 29017031
256	TAM1 SPP1+	Cancer Cell	ANGPTL4	SDC2	0.000797943	0	ANGPTL4_SDC2	ANGPTL4 - SDC2	ANGPTL	PMID: 29017031
257	Macrophage Proliferating	DC	C3	C3AR1	0.0194102	0	C3_C3AR1	C3 - C3AR1	COMPLEMENT	KEGG: hsa04080
258	TAM1 SPP1+	DC	C3	C3AR1	0.0214705	0	C3_C3AR1	C3 - C3AR1	COMPLEMENT	KEGG: hsa04080
259	TAM2 FOLR2+	DC	C3	C3AR1	0.0114126	0	C3_C3AR1	C3 - C3AR1	COMPLEMENT	KEGG: hsa04080
260	TAM3 MT1G+	DC	C3	C3AR1	0.0167957	0	C3_C3AR1	C3 - C3AR1	COMPLEMENT	KEGG: hsa04080
261	Macrophage Imflammatory	Macrophage Imflammatory	C3	C3AR1	0.0184166	0.02	C3_C3AR1	C3 - C3AR1	COMPLEMENT	KEGG: hsa04080
262	Macrophage Proliferating	Macrophage Imflammatory	C3	C3AR1	0.0445419	0	C3_C3AR1	C3 - C3AR1	COMPLEMENT	KEGG: hsa04080
263	TAM1 SPP1+	Macrophage Imflammatory	C3	C3AR1	0.0491362	0	C3_C3AR1	C3 - C3AR1	COMPLEMENT	KEGG: hsa04080
264	TAM2 FOLR2+	Macrophage Imflammatory	C3	C3AR1	0.0264688	0	C3_C3AR1	C3 - C3AR1	COMPLEMENT	KEGG: hsa04080
265	TAM3 MT1G+	Macrophage Imflammatory	C3	C3AR1	0.0386759	0	C3_C3AR1	C3 - C3AR1	COMPLEMENT	KEGG: hsa04080
266	Macrophage Proliferating	Macrophage Proliferating	C3	C3AR1	0.0383925	0	C3_C3AR1	C3 - C3AR1	COMPLEMENT	KEGG: hsa04080
267	TAM1 SPP1+	Macrophage Proliferating	C3	C3AR1	0.0423807	0	C3_C3AR1	C3 - C3AR1	COMPLEMENT	KEGG: hsa04080
268	TAM2 FOLR2+	Macrophage Proliferating	C3	C3AR1	0.0227552	0	C3_C3AR1	C3 - C3AR1	COMPLEMENT	KEGG: hsa04080
269	TAM3 MT1G+	Macrophage Proliferating	C3	C3AR1	0.0333081	0	C3_C3AR1	C3 - C3AR1	COMPLEMENT	KEGG: hsa04080
270	Macrophage Proliferating	Monocyte Classical	C3	C3AR1	0.0158737	0	C3_C3AR1	C3 - C3AR1	COMPLEMENT	KEGG: hsa04080
271	TAM1 SPP1+	Monocyte Classical	C3	C3AR1	0.0175654	0	C3_C3AR1	C3 - C3AR1	COMPLEMENT	KEGG: hsa04080
272	TAM2 FOLR2+	Monocyte Classical	C3	C3AR1	0.0093194	0	C3_C3AR1	C3 - C3AR1	COMPLEMENT	KEGG: hsa04080
273	TAM3 MT1G+	Monocyte Classical	C3	C3AR1	0.0137289	0	C3_C3AR1	C3 - C3AR1	COMPLEMENT	KEGG: hsa04080
274	Macrophage Proliferating	Monocyte Non-classical	C3	C3AR1	0.0197622	0	C3_C3AR1	C3 - C3AR1	COMPLEMENT	KEGG: hsa04080
275	TAM1 SPP1+	Monocyte Non-classical	C3	C3AR1	0.0218591	0	C3_C3AR1	C3 - C3AR1	COMPLEMENT	KEGG: hsa04080
276	TAM2 FOLR2+	Monocyte Non-classical	C3	C3AR1	0.0116213	0	C3_C3AR1	C3 - C3AR1	COMPLEMENT	KEGG: hsa04080
277	TAM3 MT1G+	Monocyte Non-classical	C3	C3AR1	0.0171012	0	C3_C3AR1	C3 - C3AR1	COMPLEMENT	KEGG: hsa04080
278	Cancer Cell	TAM1 SPP1+	C3	C3AR1	0.00565205	0	C3_C3AR1	C3 - C3AR1	COMPLEMENT	KEGG: hsa04080
279	Macrophage Imflammatory	TAM1 SPP1+	C3	C3AR1	0.0209736	0	C3_C3AR1	C3 - C3AR1	COMPLEMENT	KEGG: hsa04080
280	Macrophage Proliferating	TAM1 SPP1+	C3	C3AR1	0.0505393	0	C3_C3AR1	C3 - C3AR1	COMPLEMENT	KEGG: hsa04080
281	TAM1 SPP1+	TAM1 SPP1+	C3	C3AR1	0.0557161	0	C3_C3AR1	C3 - C3AR1	COMPLEMENT	KEGG: hsa04080
282	TAM2 FOLR2+	TAM1 SPP1+	C3	C3AR1	0.0301094	0	C3_C3AR1	C3 - C3AR1	COMPLEMENT	KEGG: hsa04080
283	TAM3 MT1G+	TAM1 SPP1+	C3	C3AR1	0.0439198	0	C3_C3AR1	C3 - C3AR1	COMPLEMENT	KEGG: hsa04080
284	Cancer Cell	TAM2 FOLR2+	C3	C3AR1	0.00916172	0	C3_C3AR1	C3 - C3AR1	COMPLEMENT	KEGG: hsa04080
285	DC	TAM2 FOLR2+	C3	C3AR1	0.00780153	0.01	C3_C3AR1	C3 - C3AR1	COMPLEMENT	KEGG: hsa04080
286	Macrophage Imflammatory	TAM2 FOLR2+	C3	C3AR1	0.033675	0	C3_C3AR1	C3 - C3AR1	COMPLEMENT	KEGG: hsa04080
287	Macrophage Proliferating	TAM2 FOLR2+	C3	C3AR1	0.0796882	0	C3_C3AR1	C3 - C3AR1	COMPLEMENT	KEGG: hsa04080
288	TAM1 SPP1+	TAM2 FOLR2+	C3	C3AR1	0.0875754	0	C3_C3AR1	C3 - C3AR1	COMPLEMENT	KEGG: hsa04080
289	TAM2 FOLR2+	TAM2 FOLR2+	C3	C3AR1	0.0480718	0	C3_C3AR1	C3 - C3AR1	COMPLEMENT	KEGG: hsa04080
290	TAM3 MT1G+	TAM2 FOLR2+	C3	C3AR1	0.0695303	0	C3_C3AR1	C3 - C3AR1	COMPLEMENT	KEGG: hsa04080
291	Cancer Cell	TAM3 MT1G+	C3	C3AR1	0.00651857	0.02	C3_C3AR1	C3 - C3AR1	COMPLEMENT	KEGG: hsa04080
292	Macrophage Imflammatory	TAM3 MT1G+	C3	C3AR1	0.024132	0	C3_C3AR1	C3 - C3AR1	COMPLEMENT	KEGG: hsa04080
293	Macrophage Proliferating	TAM3 MT1G+	C3	C3AR1	0.0578869	0	C3_C3AR1	C3 - C3AR1	COMPLEMENT	KEGG: hsa04080
294	TAM1 SPP1+	TAM3 MT1G+	C3	C3AR1	0.0637658	0	C3_C3AR1	C3 - C3AR1	COMPLEMENT	KEGG: hsa04080
295	TAM2 FOLR2+	TAM3 MT1G+	C3	C3AR1	0.0345951	0	C3_C3AR1	C3 - C3AR1	COMPLEMENT	KEGG: hsa04080
296	TAM3 MT1G+	TAM3 MT1G+	C3	C3AR1	0.050356	0	C3_C3AR1	C3 - C3AR1	COMPLEMENT	KEGG: hsa04080
297	Macrophage Imflammatory	Macrophage Proliferating	C3	ITGAM_ITGB2	0.0145346	0.01	C3_ITGAM_ITGB2	C3 - (ITGAM+ITGB2)	COMPLEMENT	PMID: 16234578
298	Macrophage Proliferating	Macrophage Proliferating	C3	ITGAM_ITGB2	0.0353514	0	C3_ITGAM_ITGB2	C3 - (ITGAM+ITGB2)	COMPLEMENT	PMID: 16234578
299	TAM1 SPP1+	Macrophage Proliferating	C3	ITGAM_ITGB2	0.0390364	0	C3_ITGAM_ITGB2	C3 - (ITGAM+ITGB2)	COMPLEMENT	PMID: 16234578
300	TAM2 FOLR2+	Macrophage Proliferating	C3	ITGAM_ITGB2	0.0209257	0	C3_ITGAM_ITGB2	C3 - (ITGAM+ITGB2)	COMPLEMENT	PMID: 16234578
301	TAM3 MT1G+	Macrophage Proliferating	C3	ITGAM_ITGB2	0.0306569	0	C3_ITGAM_ITGB2	C3 - (ITGAM+ITGB2)	COMPLEMENT	PMID: 16234578
302	Cancer Cell	TAM1 SPP1+	C3	ITGAM_ITGB2	0.0041769	0	C3_ITGAM_ITGB2	C3 - (ITGAM+ITGB2)	COMPLEMENT	PMID: 16234578
303	DC	TAM1 SPP1+	C3	ITGAM_ITGB2	0.00355413	0	C3_ITGAM_ITGB2	C3 - (ITGAM+ITGB2)	COMPLEMENT	PMID: 16234578
304	Macrophage Imflammatory	TAM1 SPP1+	C3	ITGAM_ITGB2	0.0155622	0	C3_ITGAM_ITGB2	C3 - (ITGAM+ITGB2)	COMPLEMENT	PMID: 16234578
305	Macrophage Proliferating	TAM1 SPP1+	C3	ITGAM_ITGB2	0.0377942	0	C3_ITGAM_ITGB2	C3 - (ITGAM+ITGB2)	COMPLEMENT	PMID: 16234578
306	TAM1 SPP1+	TAM1 SPP1+	C3	ITGAM_ITGB2	0.0417229	0	C3_ITGAM_ITGB2	C3 - (ITGAM+ITGB2)	COMPLEMENT	PMID: 16234578
307	TAM2 FOLR2+	TAM1 SPP1+	C3	ITGAM_ITGB2	0.0223948	0	C3_ITGAM_ITGB2	C3 - (ITGAM+ITGB2)	COMPLEMENT	PMID: 16234578
308	TAM3 MT1G+	TAM1 SPP1+	C3	ITGAM_ITGB2	0.0327863	0	C3_ITGAM_ITGB2	C3 - (ITGAM+ITGB2)	COMPLEMENT	PMID: 16234578
309	Cancer Cell	TAM2 FOLR2+	C3	ITGAM_ITGB2	0.00365806	0	C3_ITGAM_ITGB2	C3 - (ITGAM+ITGB2)	COMPLEMENT	PMID: 16234578
310	DC	TAM2 FOLR2+	C3	ITGAM_ITGB2	0.00311241	0	C3_ITGAM_ITGB2	C3 - (ITGAM+ITGB2)	COMPLEMENT	PMID: 16234578
311	Macrophage Imflammatory	TAM2 FOLR2+	C3	ITGAM_ITGB2	0.0136485	0	C3_ITGAM_ITGB2	C3 - (ITGAM+ITGB2)	COMPLEMENT	PMID: 16234578
312	Macrophage Proliferating	TAM2 FOLR2+	C3	ITGAM_ITGB2	0.0332389	0	C3_ITGAM_ITGB2	C3 - (ITGAM+ITGB2)	COMPLEMENT	PMID: 16234578
313	TAM1 SPP1+	TAM2 FOLR2+	C3	ITGAM_ITGB2	0.0367121	0	C3_ITGAM_ITGB2	C3 - (ITGAM+ITGB2)	COMPLEMENT	PMID: 16234578
314	TAM2 FOLR2+	TAM2 FOLR2+	C3	ITGAM_ITGB2	0.0196577	0	C3_ITGAM_ITGB2	C3 - (ITGAM+ITGB2)	COMPLEMENT	PMID: 16234578
315	TAM3 MT1G+	TAM2 FOLR2+	C3	ITGAM_ITGB2	0.0288166	0	C3_ITGAM_ITGB2	C3 - (ITGAM+ITGB2)	COMPLEMENT	PMID: 16234578
316	Cancer Cell	TAM3 MT1G+	C3	ITGAM_ITGB2	0.00387131	0.03	C3_ITGAM_ITGB2	C3 - (ITGAM+ITGB2)	COMPLEMENT	PMID: 16234578
317	DC	TAM3 MT1G+	C3	ITGAM_ITGB2	0.00329395	0.03	C3_ITGAM_ITGB2	C3 - (ITGAM+ITGB2)	COMPLEMENT	PMID: 16234578
318	Macrophage Imflammatory	TAM3 MT1G+	C3	ITGAM_ITGB2	0.0144357	0.01	C3_ITGAM_ITGB2	C3 - (ITGAM+ITGB2)	COMPLEMENT	PMID: 16234578
319	Macrophage Proliferating	TAM3 MT1G+	C3	ITGAM_ITGB2	0.0351158	0	C3_ITGAM_ITGB2	C3 - (ITGAM+ITGB2)	COMPLEMENT	PMID: 16234578
320	TAM1 SPP1+	TAM3 MT1G+	C3	ITGAM_ITGB2	0.0387773	0	C3_ITGAM_ITGB2	C3 - (ITGAM+ITGB2)	COMPLEMENT	PMID: 16234578
321	TAM2 FOLR2+	TAM3 MT1G+	C3	ITGAM_ITGB2	0.0207842	0	C3_ITGAM_ITGB2	C3 - (ITGAM+ITGB2)	COMPLEMENT	PMID: 16234578
322	TAM3 MT1G+	TAM3 MT1G+	C3	ITGAM_ITGB2	0.0304516	0	C3_ITGAM_ITGB2	C3 - (ITGAM+ITGB2)	COMPLEMENT	PMID: 16234578
323	Macrophage Imflammatory	DC	C3	ITGAX_ITGB2	0.0153009	0.02	C3_ITGAX_ITGB2	C3 - (ITGAX+ITGB2)	COMPLEMENT	PMID: 16234578
324	Macrophage Proliferating	DC	C3	ITGAX_ITGB2	0.0371737	0	C3_ITGAX_ITGB2	C3 - (ITGAX+ITGB2)	COMPLEMENT	PMID: 16234578
325	TAM1 SPP1+	DC	C3	ITGAX_ITGB2	0.0410406	0	C3_ITGAX_ITGB2	C3 - (ITGAX+ITGB2)	COMPLEMENT	PMID: 16234578
326	TAM2 FOLR2+	DC	C3	ITGAX_ITGB2	0.0220214	0	C3_ITGAX_ITGB2	C3 - (ITGAX+ITGB2)	COMPLEMENT	PMID: 16234578
327	TAM3 MT1G+	DC	C3	ITGAX_ITGB2	0.0322453	0	C3_ITGAX_ITGB2	C3 - (ITGAX+ITGB2)	COMPLEMENT	PMID: 16234578
328	Macrophage Imflammatory	Macrophage Imflammatory	C3	ITGAX_ITGB2	0.0171327	0	C3_ITGAX_ITGB2	C3 - (ITGAX+ITGB2)	COMPLEMENT	PMID: 16234578
329	Macrophage Proliferating	Macrophage Imflammatory	C3	ITGAX_ITGB2	0.0415136	0	C3_ITGAX_ITGB2	C3 - (ITGAX+ITGB2)	COMPLEMENT	PMID: 16234578
330	TAM1 SPP1+	Macrophage Imflammatory	C3	ITGAX_ITGB2	0.0458106	0	C3_ITGAX_ITGB2	C3 - (ITGAX+ITGB2)	COMPLEMENT	PMID: 16234578
331	TAM2 FOLR2+	Macrophage Imflammatory	C3	ITGAX_ITGB2	0.0246376	0	C3_ITGAX_ITGB2	C3 - (ITGAX+ITGB2)	COMPLEMENT	PMID: 16234578
332	TAM3 MT1G+	Macrophage Imflammatory	C3	ITGAX_ITGB2	0.0360314	0	C3_ITGAX_ITGB2	C3 - (ITGAX+ITGB2)	COMPLEMENT	PMID: 16234578
333	Macrophage Proliferating	Macrophage Proliferating	C3	ITGAX_ITGB2	0.0322037	0	C3_ITGAX_ITGB2	C3 - (ITGAX+ITGB2)	COMPLEMENT	PMID: 16234578
334	TAM1 SPP1+	Macrophage Proliferating	C3	ITGAX_ITGB2	0.0355728	0	C3_ITGAX_ITGB2	C3 - (ITGAX+ITGB2)	COMPLEMENT	PMID: 16234578
335	TAM2 FOLR2+	Macrophage Proliferating	C3	ITGAX_ITGB2	0.0190371	0	C3_ITGAX_ITGB2	C3 - (ITGAX+ITGB2)	COMPLEMENT	PMID: 16234578
336	TAM3 MT1G+	Macrophage Proliferating	C3	ITGAX_ITGB2	0.0279151	0	C3_ITGAX_ITGB2	C3 - (ITGAX+ITGB2)	COMPLEMENT	PMID: 16234578
337	Macrophage Imflammatory	Monocyte Classical	C3	ITGAX_ITGB2	0.0169715	0	C3_ITGAX_ITGB2	C3 - (ITGAX+ITGB2)	COMPLEMENT	PMID: 16234578
338	Macrophage Proliferating	Monocyte Classical	C3	ITGAX_ITGB2	0.0411327	0	C3_ITGAX_ITGB2	C3 - (ITGAX+ITGB2)	COMPLEMENT	PMID: 16234578
339	TAM1 SPP1+	Monocyte Classical	C3	ITGAX_ITGB2	0.0453921	0	C3_ITGAX_ITGB2	C3 - (ITGAX+ITGB2)	COMPLEMENT	PMID: 16234578
340	TAM2 FOLR2+	Monocyte Classical	C3	ITGAX_ITGB2	0.0244076	0	C3_ITGAX_ITGB2	C3 - (ITGAX+ITGB2)	COMPLEMENT	PMID: 16234578
341	TAM3 MT1G+	Monocyte Classical	C3	ITGAX_ITGB2	0.0356989	0	C3_ITGAX_ITGB2	C3 - (ITGAX+ITGB2)	COMPLEMENT	PMID: 16234578
342	Macrophage Imflammatory	Monocyte Non-classical	C3	ITGAX_ITGB2	0.0182576	0.01	C3_ITGAX_ITGB2	C3 - (ITGAX+ITGB2)	COMPLEMENT	PMID: 16234578
343	Macrophage Proliferating	Monocyte Non-classical	C3	ITGAX_ITGB2	0.0441674	0	C3_ITGAX_ITGB2	C3 - (ITGAX+ITGB2)	COMPLEMENT	PMID: 16234578
344	TAM1 SPP1+	Monocyte Non-classical	C3	ITGAX_ITGB2	0.048725	0	C3_ITGAX_ITGB2	C3 - (ITGAX+ITGB2)	COMPLEMENT	PMID: 16234578
345	TAM2 FOLR2+	Monocyte Non-classical	C3	ITGAX_ITGB2	0.0262421	0	C3_ITGAX_ITGB2	C3 - (ITGAX+ITGB2)	COMPLEMENT	PMID: 16234578
346	TAM3 MT1G+	Monocyte Non-classical	C3	ITGAX_ITGB2	0.0383487	0	C3_ITGAX_ITGB2	C3 - (ITGAX+ITGB2)	COMPLEMENT	PMID: 16234578
347	Macrophage Imflammatory	TAM1 SPP1+	C3	ITGAX_ITGB2	0.0158065	0.01	C3_ITGAX_ITGB2	C3 - (ITGAX+ITGB2)	COMPLEMENT	PMID: 16234578
348	Macrophage Proliferating	TAM1 SPP1+	C3	ITGAX_ITGB2	0.0383739	0	C3_ITGAX_ITGB2	C3 - (ITGAX+ITGB2)	COMPLEMENT	PMID: 16234578
349	TAM1 SPP1+	TAM1 SPP1+	C3	ITGAX_ITGB2	0.0423602	0	C3_ITGAX_ITGB2	C3 - (ITGAX+ITGB2)	COMPLEMENT	PMID: 16234578
350	TAM2 FOLR2+	TAM1 SPP1+	C3	ITGAX_ITGB2	0.0227439	0	C3_ITGAX_ITGB2	C3 - (ITGAX+ITGB2)	COMPLEMENT	PMID: 16234578
351	TAM3 MT1G+	TAM1 SPP1+	C3	ITGAX_ITGB2	0.0332919	0	C3_ITGAX_ITGB2	C3 - (ITGAX+ITGB2)	COMPLEMENT	PMID: 16234578
352	Macrophage Imflammatory	TAM2 FOLR2+	C3	ITGAX_ITGB2	0.0172359	0	C3_ITGAX_ITGB2	C3 - (ITGAX+ITGB2)	COMPLEMENT	PMID: 16234578
353	Macrophage Proliferating	TAM2 FOLR2+	C3	ITGAX_ITGB2	0.0417576	0	C3_ITGAX_ITGB2	C3 - (ITGAX+ITGB2)	COMPLEMENT	PMID: 16234578
354	TAM1 SPP1+	TAM2 FOLR2+	C3	ITGAX_ITGB2	0.0460786	0	C3_ITGAX_ITGB2	C3 - (ITGAX+ITGB2)	COMPLEMENT	PMID: 16234578
355	TAM2 FOLR2+	TAM2 FOLR2+	C3	ITGAX_ITGB2	0.0247849	0	C3_ITGAX_ITGB2	C3 - (ITGAX+ITGB2)	COMPLEMENT	PMID: 16234578
356	TAM3 MT1G+	TAM2 FOLR2+	C3	ITGAX_ITGB2	0.0362444	0	C3_ITGAX_ITGB2	C3 - (ITGAX+ITGB2)	COMPLEMENT	PMID: 16234578
357	Macrophage Imflammatory	TAM3 MT1G+	C3	ITGAX_ITGB2	0.015517	0.03	C3_ITGAX_ITGB2	C3 - (ITGAX+ITGB2)	COMPLEMENT	PMID: 16234578
358	Macrophage Proliferating	TAM3 MT1G+	C3	ITGAX_ITGB2	0.0376868	0	C3_ITGAX_ITGB2	C3 - (ITGAX+ITGB2)	COMPLEMENT	PMID: 16234578
359	TAM1 SPP1+	TAM3 MT1G+	C3	ITGAX_ITGB2	0.0416048	0	C3_ITGAX_ITGB2	C3 - (ITGAX+ITGB2)	COMPLEMENT	PMID: 16234578
360	TAM2 FOLR2+	TAM3 MT1G+	C3	ITGAX_ITGB2	0.0223302	0	C3_ITGAX_ITGB2	C3 - (ITGAX+ITGB2)	COMPLEMENT	PMID: 16234578
361	TAM3 MT1G+	TAM3 MT1G+	C3	ITGAX_ITGB2	0.0326927	0	C3_ITGAX_ITGB2	C3 - (ITGAX+ITGB2)	COMPLEMENT	PMID: 16234578
362	Cancer Cell	Monocyte Non-classical	ANXA1	FPR2	0.0034526	0	ANXA1_FPR2	ANXA1 - FPR2	ANNEXIN	PMID: 23230437
363	DC	Monocyte Non-classical	ANXA1	FPR2	0.0160564	0	ANXA1_FPR2	ANXA1 - FPR2	ANNEXIN	PMID: 23230437
364	Macrophage Imflammatory	Monocyte Non-classical	ANXA1	FPR2	0.00659701	0	ANXA1_FPR2	ANXA1 - FPR2	ANNEXIN	PMID: 23230437
365	Macrophage Proliferating	Monocyte Non-classical	ANXA1	FPR2	0.0147644	0	ANXA1_FPR2	ANXA1 - FPR2	ANNEXIN	PMID: 23230437
366	Monocyte Classical	Monocyte Non-classical	ANXA1	FPR2	0.0180945	0	ANXA1_FPR2	ANXA1 - FPR2	ANNEXIN	PMID: 23230437
367	Monocyte Non-classical	Monocyte Non-classical	ANXA1	FPR2	0.0154571	0	ANXA1_FPR2	ANXA1 - FPR2	ANNEXIN	PMID: 23230437
368	TAM1 SPP1+	Monocyte Non-classical	ANXA1	FPR2	0.0103768	0	ANXA1_FPR2	ANXA1 - FPR2	ANNEXIN	PMID: 23230437
369	TAM2 FOLR2+	Monocyte Non-classical	ANXA1	FPR2	0.013093	0	ANXA1_FPR2	ANXA1 - FPR2	ANNEXIN	PMID: 23230437
370	TAM3 MT1G+	Monocyte Non-classical	ANXA1	FPR2	0.0120541	0	ANXA1_FPR2	ANXA1 - FPR2	ANNEXIN	PMID: 23230437
371	Monocyte Classical	DC	ANXA1	FPR1	0.014755	0.04	ANXA1_FPR1	ANXA1 - FPR1	ANNEXIN	PMID: 23230437
372	DC	Macrophage Proliferating	ANXA1	FPR1	0.0314026	0.03	ANXA1_FPR1	ANXA1 - FPR1	ANNEXIN	PMID: 23230437
373	Monocyte Classical	Macrophage Proliferating	ANXA1	FPR1	0.0353188	0.01	ANXA1_FPR1	ANXA1 - FPR1	ANNEXIN	PMID: 23230437
374	Monocyte Non-classical	Macrophage Proliferating	ANXA1	FPR1	0.0302481	0.02	ANXA1_FPR1	ANXA1 - FPR1	ANNEXIN	PMID: 23230437
375	Cancer Cell	Monocyte Classical	ANXA1	FPR1	0.0132353	0	ANXA1_FPR1	ANXA1 - FPR1	ANNEXIN	PMID: 23230437
376	DC	Monocyte Classical	ANXA1	FPR1	0.0594215	0	ANXA1_FPR1	ANXA1 - FPR1	ANNEXIN	PMID: 23230437
377	Macrophage Imflammatory	Monocyte Classical	ANXA1	FPR1	0.025065	0	ANXA1_FPR1	ANXA1 - FPR1	ANNEXIN	PMID: 23230437
378	Macrophage Proliferating	Monocyte Classical	ANXA1	FPR1	0.0548346	0	ANXA1_FPR1	ANXA1 - FPR1	ANNEXIN	PMID: 23230437
379	Monocyte Classical	Monocyte Classical	ANXA1	FPR1	0.0665916	0	ANXA1_FPR1	ANXA1 - FPR1	ANNEXIN	PMID: 23230437
380	Monocyte Non-classical	Monocyte Classical	ANXA1	FPR1	0.0572977	0	ANXA1_FPR1	ANXA1 - FPR1	ANNEXIN	PMID: 23230437
381	TAM1 SPP1+	Monocyte Classical	ANXA1	FPR1	0.0390107	0	ANXA1_FPR1	ANXA1 - FPR1	ANNEXIN	PMID: 23230437
382	TAM2 FOLR2+	Monocyte Classical	ANXA1	FPR1	0.0488519	0	ANXA1_FPR1	ANXA1 - FPR1	ANNEXIN	PMID: 23230437
383	TAM3 MT1G+	Monocyte Classical	ANXA1	FPR1	0.0451053	0	ANXA1_FPR1	ANXA1 - FPR1	ANNEXIN	PMID: 23230437
384	DC	Monocyte Non-classical	ANXA1	FPR1	0.0499497	0	ANXA1_FPR1	ANXA1 - FPR1	ANNEXIN	PMID: 23230437
385	Macrophage Imflammatory	Monocyte Non-classical	ANXA1	FPR1	0.0209476	0	ANXA1_FPR1	ANXA1 - FPR1	ANNEXIN	PMID: 23230437
386	Macrophage Proliferating	Monocyte Non-classical	ANXA1	FPR1	0.0460581	0	ANXA1_FPR1	ANXA1 - FPR1	ANNEXIN	PMID: 23230437
387	Monocyte Classical	Monocyte Non-classical	ANXA1	FPR1	0.056045	0	ANXA1_FPR1	ANXA1 - FPR1	ANNEXIN	PMID: 23230437
388	Monocyte Non-classical	Monocyte Non-classical	ANXA1	FPR1	0.0481471	0	ANXA1_FPR1	ANXA1 - FPR1	ANNEXIN	PMID: 23230437
389	TAM1 SPP1+	Monocyte Non-classical	ANXA1	FPR1	0.0326793	0	ANXA1_FPR1	ANXA1 - FPR1	ANNEXIN	PMID: 23230437
390	TAM2 FOLR2+	Monocyte Non-classical	ANXA1	FPR1	0.0409915	0	ANXA1_FPR1	ANXA1 - FPR1	ANNEXIN	PMID: 23230437
391	TAM3 MT1G+	Monocyte Non-classical	ANXA1	FPR1	0.0378237	0	ANXA1_FPR1	ANXA1 - FPR1	ANNEXIN	PMID: 23230437
392	DC	TAM1 SPP1+	ANXA1	FPR1	0.0385569	0	ANXA1_FPR1	ANXA1 - FPR1	ANNEXIN	PMID: 23230437
393	Macrophage Imflammatory	TAM1 SPP1+	ANXA1	FPR1	0.016058	0.03	ANXA1_FPR1	ANXA1 - FPR1	ANNEXIN	PMID: 23230437
394	Macrophage Proliferating	TAM1 SPP1+	ANXA1	FPR1	0.0355197	0	ANXA1_FPR1	ANXA1 - FPR1	ANNEXIN	PMID: 23230437
395	Monocyte Classical	TAM1 SPP1+	ANXA1	FPR1	0.0433253	0	ANXA1_FPR1	ANXA1 - FPR1	ANNEXIN	PMID: 23230437
396	Monocyte Non-classical	TAM1 SPP1+	ANXA1	FPR1	0.0371494	0	ANXA1_FPR1	ANXA1 - FPR1	ANNEXIN	PMID: 23230437
397	TAM1 SPP1+	TAM1 SPP1+	ANXA1	FPR1	0.0251215	0	ANXA1_FPR1	ANXA1 - FPR1	ANNEXIN	PMID: 23230437
398	TAM2 FOLR2+	TAM1 SPP1+	ANXA1	FPR1	0.031574	0	ANXA1_FPR1	ANXA1 - FPR1	ANNEXIN	PMID: 23230437
399	TAM3 MT1G+	TAM1 SPP1+	ANXA1	FPR1	0.0291119	0	ANXA1_FPR1	ANXA1 - FPR1	ANNEXIN	PMID: 23230437
400	Monocyte Classical	TAM2 FOLR2+	ANXA1	FPR1	0.01478	0	ANXA1_FPR1	ANXA1 - FPR1	ANNEXIN	PMID: 23230437
401	DC	TAM3 MT1G+	ANXA1	FPR1	0.0441066	0	ANXA1_FPR1	ANXA1 - FPR1	ANNEXIN	PMID: 23230437
402	Macrophage Proliferating	TAM3 MT1G+	ANXA1	FPR1	0.0406508	0	ANXA1_FPR1	ANXA1 - FPR1	ANNEXIN	PMID: 23230437
403	Monocyte Classical	TAM3 MT1G+	ANXA1	FPR1	0.0495261	0	ANXA1_FPR1	ANXA1 - FPR1	ANNEXIN	PMID: 23230437
404	Monocyte Non-classical	TAM3 MT1G+	ANXA1	FPR1	0.0425055	0	ANXA1_FPR1	ANXA1 - FPR1	ANNEXIN	PMID: 23230437
405	TAM1 SPP1+	TAM3 MT1G+	ANXA1	FPR1	0.0287953	0	ANXA1_FPR1	ANXA1 - FPR1	ANNEXIN	PMID: 23230437
406	TAM2 FOLR2+	TAM3 MT1G+	ANXA1	FPR1	0.0361565	0	ANXA1_FPR1	ANXA1 - FPR1	ANNEXIN	PMID: 23230437
407	TAM3 MT1G+	TAM3 MT1G+	ANXA1	FPR1	0.0333494	0	ANXA1_FPR1	ANXA1 - FPR1	ANNEXIN	PMID: 23230437
408	Macrophage Proliferating	DC	GAS6	AXL	0.00285041	0	GAS6_AXL	GAS6 - AXL	GAS	PMID: 27801848
409	TAM1 SPP1+	DC	GAS6	AXL	0.00350915	0	GAS6_AXL	GAS6 - AXL	GAS	PMID: 27801848
410	TAM2 FOLR2+	DC	GAS6	AXL	0.00437052	0	GAS6_AXL	GAS6 - AXL	GAS	PMID: 27801848
411	TAM3 MT1G+	DC	GAS6	AXL	0.00282935	0	GAS6_AXL	GAS6 - AXL	GAS	PMID: 27801848
412	Macrophage Proliferating	Macrophage Imflammatory	GAS6	AXL	0.00280895	0	GAS6_AXL	GAS6 - AXL	GAS	PMID: 27801848
413	TAM1 SPP1+	Macrophage Imflammatory	GAS6	AXL	0.00345815	0	GAS6_AXL	GAS6 - AXL	GAS	PMID: 27801848
414	TAM2 FOLR2+	Macrophage Imflammatory	GAS6	AXL	0.00430705	0	GAS6_AXL	GAS6 - AXL	GAS	PMID: 27801848
415	TAM3 MT1G+	Macrophage Imflammatory	GAS6	AXL	0.0027882	0	GAS6_AXL	GAS6 - AXL	GAS	PMID: 27801848
416	Macrophage Proliferating	Macrophage Proliferating	GAS6	AXL	0.00141712	0	GAS6_AXL	GAS6 - AXL	GAS	PMID: 27801848
417	TAM1 SPP1+	Macrophage Proliferating	GAS6	AXL	0.0017452	0	GAS6_AXL	GAS6 - AXL	GAS	PMID: 27801848
418	TAM2 FOLR2+	Macrophage Proliferating	GAS6	AXL	0.00217453	0	GAS6_AXL	GAS6 - AXL	GAS	PMID: 27801848
419	TAM3 MT1G+	Macrophage Proliferating	GAS6	AXL	0.00140663	0	GAS6_AXL	GAS6 - AXL	GAS	PMID: 27801848
420	Macrophage Proliferating	TAM1 SPP1+	GAS6	AXL	0.00203129	0	GAS6_AXL	GAS6 - AXL	GAS	PMID: 27801848
421	TAM1 SPP1+	TAM1 SPP1+	GAS6	AXL	0.00250121	0	GAS6_AXL	GAS6 - AXL	GAS	PMID: 27801848
422	TAM2 FOLR2+	TAM1 SPP1+	GAS6	AXL	0.00311594	0	GAS6_AXL	GAS6 - AXL	GAS	PMID: 27801848
423	TAM3 MT1G+	TAM1 SPP1+	GAS6	AXL	0.00201627	0	GAS6_AXL	GAS6 - AXL	GAS	PMID: 27801848
424	Macrophage Proliferating	TAM2 FOLR2+	GAS6	AXL	0.00226542	0	GAS6_AXL	GAS6 - AXL	GAS	PMID: 27801848
425	TAM1 SPP1+	TAM2 FOLR2+	GAS6	AXL	0.00278935	0	GAS6_AXL	GAS6 - AXL	GAS	PMID: 27801848
426	TAM2 FOLR2+	TAM2 FOLR2+	GAS6	AXL	0.00347465	0	GAS6_AXL	GAS6 - AXL	GAS	PMID: 27801848
427	TAM3 MT1G+	TAM2 FOLR2+	GAS6	AXL	0.00224867	0	GAS6_AXL	GAS6 - AXL	GAS	PMID: 27801848
428	Macrophage Proliferating	TAM3 MT1G+	GAS6	AXL	0.00299835	0	GAS6_AXL	GAS6 - AXL	GAS	PMID: 27801848
429	TAM1 SPP1+	TAM3 MT1G+	GAS6	AXL	0.00369117	0	GAS6_AXL	GAS6 - AXL	GAS	PMID: 27801848
430	TAM2 FOLR2+	TAM3 MT1G+	GAS6	AXL	0.00459701	0	GAS6_AXL	GAS6 - AXL	GAS	PMID: 27801848
431	TAM3 MT1G+	TAM3 MT1G+	GAS6	AXL	0.0029762	0	GAS6_AXL	GAS6 - AXL	GAS	PMID: 27801848
432	Macrophage Proliferating	TAM1 SPP1+	GAS6	MERTK	0.000600988	0	GAS6_MERTK	GAS6 - MERTK	GAS	PMID: 27801848
433	TAM1 SPP1+	TAM1 SPP1+	GAS6	MERTK	0.000740266	0	GAS6_MERTK	GAS6 - MERTK	GAS	PMID: 27801848
434	TAM2 FOLR2+	TAM1 SPP1+	GAS6	MERTK	0.000922603	0	GAS6_MERTK	GAS6 - MERTK	GAS	PMID: 27801848
435	TAM3 MT1G+	TAM1 SPP1+	GAS6	MERTK	0.000596537	0	GAS6_MERTK	GAS6 - MERTK	GAS	PMID: 27801848
436	Macrophage Proliferating	TAM2 FOLR2+	GAS6	MERTK	0.00084618	0	GAS6_MERTK	GAS6 - MERTK	GAS	PMID: 27801848
437	TAM1 SPP1+	TAM2 FOLR2+	GAS6	MERTK	0.00104222	0	GAS6_MERTK	GAS6 - MERTK	GAS	PMID: 27801848
438	TAM2 FOLR2+	TAM2 FOLR2+	GAS6	MERTK	0.00129884	0	GAS6_MERTK	GAS6 - MERTK	GAS	PMID: 27801848
439	TAM3 MT1G+	TAM2 FOLR2+	GAS6	MERTK	0.000839916	0	GAS6_MERTK	GAS6 - MERTK	GAS	PMID: 27801848
440	DC	Macrophage Proliferating	GRN	SORT1	0.0148796	0	GRN_SORT1	GRN - SORT1	GRN	PMID: 29555433
441	Macrophage Imflammatory	Macrophage Proliferating	GRN	SORT1	0.0170963	0	GRN_SORT1	GRN - SORT1	GRN	PMID: 29555433
442	Macrophage Proliferating	Macrophage Proliferating	GRN	SORT1	0.0173193	0	GRN_SORT1	GRN - SORT1	GRN	PMID: 29555433
443	Monocyte Classical	Macrophage Proliferating	GRN	SORT1	0.0101704	0	GRN_SORT1	GRN - SORT1	GRN	PMID: 29555433
444	Monocyte Non-classical	Macrophage Proliferating	GRN	SORT1	0.0071164	0.04	GRN_SORT1	GRN - SORT1	GRN	PMID: 29555433
445	TAM1 SPP1+	Macrophage Proliferating	GRN	SORT1	0.0167782	0	GRN_SORT1	GRN - SORT1	GRN	PMID: 29555433
446	TAM2 FOLR2+	Macrophage Proliferating	GRN	SORT1	0.0181846	0	GRN_SORT1	GRN - SORT1	GRN	PMID: 29555433
447	TAM3 MT1G+	Macrophage Proliferating	GRN	SORT1	0.0147061	0	GRN_SORT1	GRN - SORT1	GRN	PMID: 29555433
448	Cancer Cell	TAM1 SPP1+	GRN	SORT1	0.00124782	0	GRN_SORT1	GRN - SORT1	GRN	PMID: 29555433
449	DC	TAM1 SPP1+	GRN	SORT1	0.0109184	0	GRN_SORT1	GRN - SORT1	GRN	PMID: 29555433
450	Macrophage Imflammatory	TAM1 SPP1+	GRN	SORT1	0.0125525	0	GRN_SORT1	GRN - SORT1	GRN	PMID: 29555433
451	Macrophage Proliferating	TAM1 SPP1+	GRN	SORT1	0.012717	0	GRN_SORT1	GRN - SORT1	GRN	PMID: 29555433
452	Monocyte Classical	TAM1 SPP1+	GRN	SORT1	0.00745333	0	GRN_SORT1	GRN - SORT1	GRN	PMID: 29555433
453	Monocyte Non-classical	TAM1 SPP1+	GRN	SORT1	0.00521094	0	GRN_SORT1	GRN - SORT1	GRN	PMID: 29555433
454	TAM1 SPP1+	TAM1 SPP1+	GRN	SORT1	0.0123178	0	GRN_SORT1	GRN - SORT1	GRN	PMID: 29555433
455	TAM2 FOLR2+	TAM1 SPP1+	GRN	SORT1	0.0133554	0	GRN_SORT1	GRN - SORT1	GRN	PMID: 29555433
456	TAM3 MT1G+	TAM1 SPP1+	GRN	SORT1	0.0107906	0	GRN_SORT1	GRN - SORT1	GRN	PMID: 29555433
457	Cancer Cell	TAM2 FOLR2+	GRN	SORT1	0.000948765	0	GRN_SORT1	GRN - SORT1	GRN	PMID: 29555433
458	DC	TAM2 FOLR2+	GRN	SORT1	0.00832095	0	GRN_SORT1	GRN - SORT1	GRN	PMID: 29555433
459	Macrophage Imflammatory	TAM2 FOLR2+	GRN	SORT1	0.00957007	0	GRN_SORT1	GRN - SORT1	GRN	PMID: 29555433
460	Macrophage Proliferating	TAM2 FOLR2+	GRN	SORT1	0.00969587	0	GRN_SORT1	GRN - SORT1	GRN	PMID: 29555433
461	Monocyte Classical	TAM2 FOLR2+	GRN	SORT1	0.00567549	0	GRN_SORT1	GRN - SORT1	GRN	PMID: 29555433
462	Monocyte Non-classical	TAM2 FOLR2+	GRN	SORT1	0.00396584	0	GRN_SORT1	GRN - SORT1	GRN	PMID: 29555433
463	TAM1 SPP1+	TAM2 FOLR2+	GRN	SORT1	0.00939064	0	GRN_SORT1	GRN - SORT1	GRN	PMID: 29555433
464	TAM2 FOLR2+	TAM2 FOLR2+	GRN	SORT1	0.0101842	0	GRN_SORT1	GRN - SORT1	GRN	PMID: 29555433
465	TAM3 MT1G+	TAM2 FOLR2+	GRN	SORT1	0.00822328	0	GRN_SORT1	GRN - SORT1	GRN	PMID: 29555433
466	DC	TAM3 MT1G+	GRN	SORT1	0.0109559	0	GRN_SORT1	GRN - SORT1	GRN	PMID: 29555433
467	Macrophage Imflammatory	TAM3 MT1G+	GRN	SORT1	0.0125955	0	GRN_SORT1	GRN - SORT1	GRN	PMID: 29555433
468	Macrophage Proliferating	TAM3 MT1G+	GRN	SORT1	0.0127606	0	GRN_SORT1	GRN - SORT1	GRN	PMID: 29555433
469	Monocyte Classical	TAM3 MT1G+	GRN	SORT1	0.00747902	0	GRN_SORT1	GRN - SORT1	GRN	PMID: 29555433
470	Monocyte Non-classical	TAM3 MT1G+	GRN	SORT1	0.00522895	0.03	GRN_SORT1	GRN - SORT1	GRN	PMID: 29555433
471	TAM1 SPP1+	TAM3 MT1G+	GRN	SORT1	0.0123601	0	GRN_SORT1	GRN - SORT1	GRN	PMID: 29555433
472	TAM2 FOLR2+	TAM3 MT1G+	GRN	SORT1	0.0134012	0	GRN_SORT1	GRN - SORT1	GRN	PMID: 29555433
473	TAM3 MT1G+	TAM3 MT1G+	GRN	SORT1	0.0108276	0	GRN_SORT1	GRN - SORT1	GRN	PMID: 29555433
474	DC	DC	LGALS9	PTPRC	0.0381333	0	LGALS9_CD45	LGALS9 - CD45	GALECTIN	PMID: 30120235
475	Macrophage Imflammatory	DC	LGALS9	PTPRC	0.0374342	0	LGALS9_CD45	LGALS9 - CD45	GALECTIN	PMID: 30120235
476	Macrophage Proliferating	DC	LGALS9	PTPRC	0.0315435	0.02	LGALS9_CD45	LGALS9 - CD45	GALECTIN	PMID: 30120235
477	Monocyte Classical	DC	LGALS9	PTPRC	0.0153753	0	LGALS9_CD45	LGALS9 - CD45	GALECTIN	PMID: 30120235
478	Monocyte Non-classical	DC	LGALS9	PTPRC	0.0458626	0	LGALS9_CD45	LGALS9 - CD45	GALECTIN	PMID: 30120235
479	TAM1 SPP1+	DC	LGALS9	PTPRC	0.0370417	0	LGALS9_CD45	LGALS9 - CD45	GALECTIN	PMID: 30120235
480	TAM2 FOLR2+	DC	LGALS9	PTPRC	0.0357374	0	LGALS9_CD45	LGALS9 - CD45	GALECTIN	PMID: 30120235
481	DC	Macrophage Imflammatory	LGALS9	PTPRC	0.040437	0	LGALS9_CD45	LGALS9 - CD45	GALECTIN	PMID: 30120235
482	Macrophage Imflammatory	Macrophage Imflammatory	LGALS9	PTPRC	0.0396974	0.02	LGALS9_CD45	LGALS9 - CD45	GALECTIN	PMID: 30120235
483	Macrophage Proliferating	Macrophage Imflammatory	LGALS9	PTPRC	0.033463	0.03	LGALS9_CD45	LGALS9 - CD45	GALECTIN	PMID: 30120235
484	Monocyte Classical	Macrophage Imflammatory	LGALS9	PTPRC	0.0163275	0	LGALS9_CD45	LGALS9 - CD45	GALECTIN	PMID: 30120235
485	Monocyte Non-classical	Macrophage Imflammatory	LGALS9	PTPRC	0.0486096	0	LGALS9_CD45	LGALS9 - CD45	GALECTIN	PMID: 30120235
486	TAM1 SPP1+	Macrophage Imflammatory	LGALS9	PTPRC	0.0392822	0	LGALS9_CD45	LGALS9 - CD45	GALECTIN	PMID: 30120235
487	TAM2 FOLR2+	Macrophage Imflammatory	LGALS9	PTPRC	0.037902	0	LGALS9_CD45	LGALS9 - CD45	GALECTIN	PMID: 30120235
488	DC	Macrophage Proliferating	LGALS9	PTPRC	0.0368536	0.01	LGALS9_CD45	LGALS9 - CD45	GALECTIN	PMID: 30120235
489	Macrophage Imflammatory	Macrophage Proliferating	LGALS9	PTPRC	0.0361771	0	LGALS9_CD45	LGALS9 - CD45	GALECTIN	PMID: 30120235
490	Monocyte Non-classical	Macrophage Proliferating	LGALS9	PTPRC	0.0443354	0	LGALS9_CD45	LGALS9 - CD45	GALECTIN	PMID: 30120235
491	TAM1 SPP1+	Macrophage Proliferating	LGALS9	PTPRC	0.0357973	0	LGALS9_CD45	LGALS9 - CD45	GALECTIN	PMID: 30120235
492	TAM2 FOLR2+	Macrophage Proliferating	LGALS9	PTPRC	0.0345352	0	LGALS9_CD45	LGALS9 - CD45	GALECTIN	PMID: 30120235
493	DC	Monocyte Classical	LGALS9	PTPRC	0.0425181	0	LGALS9_CD45	LGALS9 - CD45	GALECTIN	PMID: 30120235
494	Macrophage Imflammatory	Monocyte Classical	LGALS9	PTPRC	0.0417421	0	LGALS9_CD45	LGALS9 - CD45	GALECTIN	PMID: 30120235
495	Macrophage Proliferating	Monocyte Classical	LGALS9	PTPRC	0.0351983	0	LGALS9_CD45	LGALS9 - CD45	GALECTIN	PMID: 30120235
496	Monocyte Classical	Monocyte Classical	LGALS9	PTPRC	0.01719	0	LGALS9_CD45	LGALS9 - CD45	GALECTIN	PMID: 30120235
497	Monocyte Non-classical	Monocyte Classical	LGALS9	PTPRC	0.0510889	0	LGALS9_CD45	LGALS9 - CD45	GALECTIN	PMID: 30120235
498	TAM1 SPP1+	Monocyte Classical	LGALS9	PTPRC	0.0413064	0	LGALS9_CD45	LGALS9 - CD45	GALECTIN	PMID: 30120235
499	TAM2 FOLR2+	Monocyte Classical	LGALS9	PTPRC	0.0398581	0	LGALS9_CD45	LGALS9 - CD45	GALECTIN	PMID: 30120235
500	DC	Monocyte Non-classical	LGALS9	PTPRC	0.0481783	0	LGALS9_CD45	LGALS9 - CD45	GALECTIN	PMID: 30120235
501	Macrophage Imflammatory	Monocyte Non-classical	LGALS9	PTPRC	0.0473042	0	LGALS9_CD45	LGALS9 - CD45	GALECTIN	PMID: 30120235
502	Macrophage Proliferating	Monocyte Non-classical	LGALS9	PTPRC	0.0399247	0	LGALS9_CD45	LGALS9 - CD45	GALECTIN	PMID: 30120235
503	Monocyte Classical	Monocyte Non-classical	LGALS9	PTPRC	0.0195473	0	LGALS9_CD45	LGALS9 - CD45	GALECTIN	PMID: 30120235
504	Monocyte Non-classical	Monocyte Non-classical	LGALS9	PTPRC	0.0578212	0	LGALS9_CD45	LGALS9 - CD45	GALECTIN	PMID: 30120235
505	TAM1 SPP1+	Monocyte Non-classical	LGALS9	PTPRC	0.0468132	0	LGALS9_CD45	LGALS9 - CD45	GALECTIN	PMID: 30120235
506	TAM2 FOLR2+	Monocyte Non-classical	LGALS9	PTPRC	0.0451809	0	LGALS9_CD45	LGALS9 - CD45	GALECTIN	PMID: 30120235
507	DC	TAM1 SPP1+	LGALS9	PTPRC	0.0402567	0	LGALS9_CD45	LGALS9 - CD45	GALECTIN	PMID: 30120235
508	Macrophage Imflammatory	TAM1 SPP1+	LGALS9	PTPRC	0.0395203	0	LGALS9_CD45	LGALS9 - CD45	GALECTIN	PMID: 30120235
509	Macrophage Proliferating	TAM1 SPP1+	LGALS9	PTPRC	0.0333127	0	LGALS9_CD45	LGALS9 - CD45	GALECTIN	PMID: 30120235
510	Monocyte Classical	TAM1 SPP1+	LGALS9	PTPRC	0.0162529	0	LGALS9_CD45	LGALS9 - CD45	GALECTIN	PMID: 30120235
511	Monocyte Non-classical	TAM1 SPP1+	LGALS9	PTPRC	0.0483947	0	LGALS9_CD45	LGALS9 - CD45	GALECTIN	PMID: 30120235
512	TAM1 SPP1+	TAM1 SPP1+	LGALS9	PTPRC	0.0391068	0	LGALS9_CD45	LGALS9 - CD45	GALECTIN	PMID: 30120235
513	TAM2 FOLR2+	TAM1 SPP1+	LGALS9	PTPRC	0.0377326	0	LGALS9_CD45	LGALS9 - CD45	GALECTIN	PMID: 30120235
514	DC	TAM2 FOLR2+	LGALS9	PTPRC	0.0347294	0	LGALS9_CD45	LGALS9 - CD45	GALECTIN	PMID: 30120235
515	Macrophage Imflammatory	TAM2 FOLR2+	LGALS9	PTPRC	0.0340905	0	LGALS9_CD45	LGALS9 - CD45	GALECTIN	PMID: 30120235
516	Monocyte Classical	TAM2 FOLR2+	LGALS9	PTPRC	0.0139733	0	LGALS9_CD45	LGALS9 - CD45	GALECTIN	PMID: 30120235
517	Monocyte Non-classical	TAM2 FOLR2+	LGALS9	PTPRC	0.0417987	0	LGALS9_CD45	LGALS9 - CD45	GALECTIN	PMID: 30120235
518	TAM1 SPP1+	TAM2 FOLR2+	LGALS9	PTPRC	0.0337318	0	LGALS9_CD45	LGALS9 - CD45	GALECTIN	PMID: 30120235
519	TAM2 FOLR2+	TAM2 FOLR2+	LGALS9	PTPRC	0.0325401	0	LGALS9_CD45	LGALS9 - CD45	GALECTIN	PMID: 30120235
520	DC	TAM3 MT1G+	LGALS9	PTPRC	0.0405227	0	LGALS9_CD45	LGALS9 - CD45	GALECTIN	PMID: 30120235
521	Macrophage Imflammatory	TAM3 MT1G+	LGALS9	PTPRC	0.0397817	0	LGALS9_CD45	LGALS9 - CD45	GALECTIN	PMID: 30120235
522	Macrophage Proliferating	TAM3 MT1G+	LGALS9	PTPRC	0.0335344	0.01	LGALS9_CD45	LGALS9 - CD45	GALECTIN	PMID: 30120235
523	Monocyte Classical	TAM3 MT1G+	LGALS9	PTPRC	0.016363	0	LGALS9_CD45	LGALS9 - CD45	GALECTIN	PMID: 30120235
524	Monocyte Non-classical	TAM3 MT1G+	LGALS9	PTPRC	0.0487118	0	LGALS9_CD45	LGALS9 - CD45	GALECTIN	PMID: 30120235
525	TAM1 SPP1+	TAM3 MT1G+	LGALS9	PTPRC	0.0393656	0	LGALS9_CD45	LGALS9 - CD45	GALECTIN	PMID: 30120235
526	TAM2 FOLR2+	TAM3 MT1G+	LGALS9	PTPRC	0.0379826	0	LGALS9_CD45	LGALS9 - CD45	GALECTIN	PMID: 30120235
527	Cancer Cell	DC	PROS1	AXL	0.00490703	0	PROS1_AXL	PROS1 - AXL	PROS	PMID: 29531161
528	Cancer Cell	Macrophage Imflammatory	PROS1	AXL	0.0048358	0	PROS1_AXL	PROS1 - AXL	PROS	PMID: 29531161
529	Cancer Cell	Macrophage Proliferating	PROS1	AXL	0.00244213	0	PROS1_AXL	PROS1 - AXL	PROS	PMID: 29531161
530	Cancer Cell	TAM1 SPP1+	PROS1	AXL	0.00349898	0	PROS1_AXL	PROS1 - AXL	PROS	PMID: 29531161
531	Cancer Cell	TAM2 FOLR2+	PROS1	AXL	0.00390162	0	PROS1_AXL	PROS1 - AXL	PROS	PMID: 29531161
532	Cancer Cell	TAM3 MT1G+	PROS1	AXL	0.00516117	0	PROS1_AXL	PROS1 - AXL	PROS	PMID: 29531161
533	Cancer Cell	Monocyte Non-classical	SAA1	FPR2	0.00444699	0	SAA1_FPR2	SAA1 - FPR2	SAA	PMID: 22610094
534	Macrophage Proliferating	Monocyte Non-classical	SAA1	FPR2	0.00334875	0	SAA1_FPR2	SAA1 - FPR2	SAA	PMID: 22610094
535	TAM1 SPP1+	Monocyte Non-classical	SAA1	FPR2	0.013182	0	SAA1_FPR2	SAA1 - FPR2	SAA	PMID: 22610094
536	TAM3 MT1G+	Monocyte Non-classical	SAA1	FPR2	0.00348391	0	SAA1_FPR2	SAA1 - FPR2	SAA	PMID: 22610094
537	DC	DC	LGALS9	HAVCR2	0.0154584	0	LGALS9_HAVCR2	LGALS9 - HAVCR2	GALECTIN	PMID: 27192565
538	Macrophage Imflammatory	DC	LGALS9	HAVCR2	0.0151685	0	LGALS9_HAVCR2	LGALS9 - HAVCR2	GALECTIN	PMID: 27192565
539	Macrophage Proliferating	DC	LGALS9	HAVCR2	0.0127352	0	LGALS9_HAVCR2	LGALS9 - HAVCR2	GALECTIN	PMID: 27192565
540	Monocyte Classical	DC	LGALS9	HAVCR2	0.00614634	0	LGALS9_HAVCR2	LGALS9 - HAVCR2	GALECTIN	PMID: 27192565
541	Monocyte Non-classical	DC	LGALS9	HAVCR2	0.0186809	0	LGALS9_HAVCR2	LGALS9 - HAVCR2	GALECTIN	PMID: 27192565
542	TAM1 SPP1+	DC	LGALS9	HAVCR2	0.0150058	0	LGALS9_HAVCR2	LGALS9 - HAVCR2	GALECTIN	PMID: 27192565
543	TAM2 FOLR2+	DC	LGALS9	HAVCR2	0.0144657	0	LGALS9_HAVCR2	LGALS9 - HAVCR2	GALECTIN	PMID: 27192565
544	TAM3 MT1G+	DC	LGALS9	HAVCR2	0.00569814	0.01	LGALS9_HAVCR2	LGALS9 - HAVCR2	GALECTIN	PMID: 27192565
545	DC	Macrophage Imflammatory	LGALS9	HAVCR2	0.0150127	0	LGALS9_HAVCR2	LGALS9 - HAVCR2	GALECTIN	PMID: 27192565
546	Macrophage Imflammatory	Macrophage Imflammatory	LGALS9	HAVCR2	0.014731	0	LGALS9_HAVCR2	LGALS9 - HAVCR2	GALECTIN	PMID: 27192565
547	Macrophage Proliferating	Macrophage Imflammatory	LGALS9	HAVCR2	0.012367	0	LGALS9_HAVCR2	LGALS9 - HAVCR2	GALECTIN	PMID: 27192565
548	Monocyte Classical	Macrophage Imflammatory	LGALS9	HAVCR2	0.0059675	0	LGALS9_HAVCR2	LGALS9 - HAVCR2	GALECTIN	PMID: 27192565
549	Monocyte Non-classical	Macrophage Imflammatory	LGALS9	HAVCR2	0.018144	0	LGALS9_HAVCR2	LGALS9 - HAVCR2	GALECTIN	PMID: 27192565
550	TAM1 SPP1+	Macrophage Imflammatory	LGALS9	HAVCR2	0.0145729	0	LGALS9_HAVCR2	LGALS9 - HAVCR2	GALECTIN	PMID: 27192565
551	TAM2 FOLR2+	Macrophage Imflammatory	LGALS9	HAVCR2	0.0140482	0	LGALS9_HAVCR2	LGALS9 - HAVCR2	GALECTIN	PMID: 27192565
552	TAM3 MT1G+	Macrophage Imflammatory	LGALS9	HAVCR2	0.00553227	0.01	LGALS9_HAVCR2	LGALS9 - HAVCR2	GALECTIN	PMID: 27192565
553	DC	Macrophage Proliferating	LGALS9	HAVCR2	0.0152572	0.01	LGALS9_HAVCR2	LGALS9 - HAVCR2	GALECTIN	PMID: 27192565
554	Macrophage Imflammatory	Macrophage Proliferating	LGALS9	HAVCR2	0.014971	0	LGALS9_HAVCR2	LGALS9 - HAVCR2	GALECTIN	PMID: 27192565
555	Macrophage Proliferating	Macrophage Proliferating	LGALS9	HAVCR2	0.012569	0.02	LGALS9_HAVCR2	LGALS9 - HAVCR2	GALECTIN	PMID: 27192565
556	Monocyte Classical	Macrophage Proliferating	LGALS9	HAVCR2	0.00606561	0.04	LGALS9_HAVCR2	LGALS9 - HAVCR2	GALECTIN	PMID: 27192565
557	Monocyte Non-classical	Macrophage Proliferating	LGALS9	HAVCR2	0.0184386	0	LGALS9_HAVCR2	LGALS9 - HAVCR2	GALECTIN	PMID: 27192565
558	TAM1 SPP1+	Macrophage Proliferating	LGALS9	HAVCR2	0.0148104	0	LGALS9_HAVCR2	LGALS9 - HAVCR2	GALECTIN	PMID: 27192565
559	TAM2 FOLR2+	Macrophage Proliferating	LGALS9	HAVCR2	0.0142773	0	LGALS9_HAVCR2	LGALS9 - HAVCR2	GALECTIN	PMID: 27192565
560	DC	Monocyte Classical	LGALS9	HAVCR2	0.00414737	0.02	LGALS9_HAVCR2	LGALS9 - HAVCR2	GALECTIN	PMID: 27192565
561	Monocyte Non-classical	Monocyte Classical	LGALS9	HAVCR2	0.00502398	0	LGALS9_HAVCR2	LGALS9 - HAVCR2	GALECTIN	PMID: 27192565
562	TAM1 SPP1+	Monocyte Classical	LGALS9	HAVCR2	0.00402458	0	LGALS9_HAVCR2	LGALS9 - HAVCR2	GALECTIN	PMID: 27192565
563	TAM2 FOLR2+	Monocyte Classical	LGALS9	HAVCR2	0.00387818	0	LGALS9_HAVCR2	LGALS9 - HAVCR2	GALECTIN	PMID: 27192565
564	DC	Monocyte Non-classical	LGALS9	HAVCR2	0.00408931	0.02	LGALS9_HAVCR2	LGALS9 - HAVCR2	GALECTIN	PMID: 27192565
565	Monocyte Non-classical	Monocyte Non-classical	LGALS9	HAVCR2	0.00495371	0	LGALS9_HAVCR2	LGALS9 - HAVCR2	GALECTIN	PMID: 27192565
566	TAM1 SPP1+	Monocyte Non-classical	LGALS9	HAVCR2	0.00396823	0	LGALS9_HAVCR2	LGALS9 - HAVCR2	GALECTIN	PMID: 27192565
567	TAM2 FOLR2+	Monocyte Non-classical	LGALS9	HAVCR2	0.00382387	0	LGALS9_HAVCR2	LGALS9 - HAVCR2	GALECTIN	PMID: 27192565
568	DC	TAM1 SPP1+	LGALS9	HAVCR2	0.0186402	0	LGALS9_HAVCR2	LGALS9 - HAVCR2	GALECTIN	PMID: 27192565
569	Macrophage Imflammatory	TAM1 SPP1+	LGALS9	HAVCR2	0.0182917	0	LGALS9_HAVCR2	LGALS9 - HAVCR2	GALECTIN	PMID: 27192565
570	Macrophage Proliferating	TAM1 SPP1+	LGALS9	HAVCR2	0.0153652	0	LGALS9_HAVCR2	LGALS9 - HAVCR2	GALECTIN	PMID: 27192565
571	Monocyte Classical	TAM1 SPP1+	LGALS9	HAVCR2	0.00742589	0	LGALS9_HAVCR2	LGALS9 - HAVCR2	GALECTIN	PMID: 27192565
572	Monocyte Non-classical	TAM1 SPP1+	LGALS9	HAVCR2	0.0225108	0	LGALS9_HAVCR2	LGALS9 - HAVCR2	GALECTIN	PMID: 27192565
573	TAM1 SPP1+	TAM1 SPP1+	LGALS9	HAVCR2	0.0180961	0	LGALS9_HAVCR2	LGALS9 - HAVCR2	GALECTIN	PMID: 27192565
574	TAM2 FOLR2+	TAM1 SPP1+	LGALS9	HAVCR2	0.0174468	0	LGALS9_HAVCR2	LGALS9 - HAVCR2	GALECTIN	PMID: 27192565
575	TAM3 MT1G+	TAM1 SPP1+	LGALS9	HAVCR2	0.00688502	0	LGALS9_HAVCR2	LGALS9 - HAVCR2	GALECTIN	PMID: 27192565
576	DC	TAM2 FOLR2+	LGALS9	HAVCR2	0.0164556	0	LGALS9_HAVCR2	LGALS9 - HAVCR2	GALECTIN	PMID: 27192565
577	Macrophage Imflammatory	TAM2 FOLR2+	LGALS9	HAVCR2	0.0161473	0	LGALS9_HAVCR2	LGALS9 - HAVCR2	GALECTIN	PMID: 27192565
578	Macrophage Proliferating	TAM2 FOLR2+	LGALS9	HAVCR2	0.0135591	0	LGALS9_HAVCR2	LGALS9 - HAVCR2	GALECTIN	PMID: 27192565
579	Monocyte Classical	TAM2 FOLR2+	LGALS9	HAVCR2	0.00654684	0	LGALS9_HAVCR2	LGALS9 - HAVCR2	GALECTIN	PMID: 27192565
580	Monocyte Non-classical	TAM2 FOLR2+	LGALS9	HAVCR2	0.0198818	0	LGALS9_HAVCR2	LGALS9 - HAVCR2	GALECTIN	PMID: 27192565
581	TAM1 SPP1+	TAM2 FOLR2+	LGALS9	HAVCR2	0.0159743	0	LGALS9_HAVCR2	LGALS9 - HAVCR2	GALECTIN	PMID: 27192565
582	TAM2 FOLR2+	TAM2 FOLR2+	LGALS9	HAVCR2	0.0153999	0	LGALS9_HAVCR2	LGALS9 - HAVCR2	GALECTIN	PMID: 27192565
583	TAM3 MT1G+	TAM2 FOLR2+	LGALS9	HAVCR2	0.0060696	0	LGALS9_HAVCR2	LGALS9 - HAVCR2	GALECTIN	PMID: 27192565
584	DC	TAM3 MT1G+	LGALS9	HAVCR2	0.0188508	0	LGALS9_HAVCR2	LGALS9 - HAVCR2	GALECTIN	PMID: 27192565
585	Macrophage Imflammatory	TAM3 MT1G+	LGALS9	HAVCR2	0.0184984	0	LGALS9_HAVCR2	LGALS9 - HAVCR2	GALECTIN	PMID: 27192565
586	Macrophage Proliferating	TAM3 MT1G+	LGALS9	HAVCR2	0.0155394	0	LGALS9_HAVCR2	LGALS9 - HAVCR2	GALECTIN	PMID: 27192565
587	Monocyte Classical	TAM3 MT1G+	LGALS9	HAVCR2	0.00751076	0	LGALS9_HAVCR2	LGALS9 - HAVCR2	GALECTIN	PMID: 27192565
588	Monocyte Non-classical	TAM3 MT1G+	LGALS9	HAVCR2	0.0227642	0	LGALS9_HAVCR2	LGALS9 - HAVCR2	GALECTIN	PMID: 27192565
589	TAM1 SPP1+	TAM3 MT1G+	LGALS9	HAVCR2	0.0183007	0	LGALS9_HAVCR2	LGALS9 - HAVCR2	GALECTIN	PMID: 27192565
590	TAM2 FOLR2+	TAM3 MT1G+	LGALS9	HAVCR2	0.0176442	0	LGALS9_HAVCR2	LGALS9 - HAVCR2	GALECTIN	PMID: 27192565
591	TAM3 MT1G+	TAM3 MT1G+	LGALS9	HAVCR2	0.00696376	0.01	LGALS9_HAVCR2	LGALS9 - HAVCR2	GALECTIN	PMID: 27192565
592	DC	DC	LGALS9	CD44	0.0218975	0	LGALS9_CD44	LGALS9 - CD44	GALECTIN	PMID: 25065622
593	Macrophage Imflammatory	DC	LGALS9	CD44	0.0214894	0	LGALS9_CD44	LGALS9 - CD44	GALECTIN	PMID: 25065622
594	Macrophage Proliferating	DC	LGALS9	CD44	0.0180608	0.02	LGALS9_CD44	LGALS9 - CD44	GALECTIN	PMID: 25065622
595	Monocyte Classical	DC	LGALS9	CD44	0.00874101	0	LGALS9_CD44	LGALS9 - CD44	GALECTIN	PMID: 25065622
596	Monocyte Non-classical	DC	LGALS9	CD44	0.0264264	0	LGALS9_CD44	LGALS9 - CD44	GALECTIN	PMID: 25065622
597	TAM1 SPP1+	DC	LGALS9	CD44	0.0212604	0	LGALS9_CD44	LGALS9 - CD44	GALECTIN	PMID: 25065622
598	TAM2 FOLR2+	DC	LGALS9	CD44	0.0204999	0	LGALS9_CD44	LGALS9 - CD44	GALECTIN	PMID: 25065622
599	DC	Macrophage Imflammatory	LGALS9	CD44	0.0311018	0	LGALS9_CD44	LGALS9 - CD44	GALECTIN	PMID: 25065622
600	Macrophage Imflammatory	Macrophage Imflammatory	LGALS9	CD44	0.0305275	0	LGALS9_CD44	LGALS9 - CD44	GALECTIN	PMID: 25065622
601	Macrophage Proliferating	Macrophage Imflammatory	LGALS9	CD44	0.0256947	0	LGALS9_CD44	LGALS9 - CD44	GALECTIN	PMID: 25065622
602	Monocyte Classical	Macrophage Imflammatory	LGALS9	CD44	0.0124857	0	LGALS9_CD44	LGALS9 - CD44	GALECTIN	PMID: 25065622
603	Monocyte Non-classical	Macrophage Imflammatory	LGALS9	CD44	0.0374613	0	LGALS9_CD44	LGALS9 - CD44	GALECTIN	PMID: 25065622
604	TAM1 SPP1+	Macrophage Imflammatory	LGALS9	CD44	0.0302052	0	LGALS9_CD44	LGALS9 - CD44	GALECTIN	PMID: 25065622
605	TAM2 FOLR2+	Macrophage Imflammatory	LGALS9	CD44	0.0291343	0	LGALS9_CD44	LGALS9 - CD44	GALECTIN	PMID: 25065622
606	DC	Macrophage Proliferating	LGALS9	CD44	0.0203428	0	LGALS9_CD44	LGALS9 - CD44	GALECTIN	PMID: 25065622
607	Macrophage Imflammatory	Macrophage Proliferating	LGALS9	CD44	0.0199631	0	LGALS9_CD44	LGALS9 - CD44	GALECTIN	PMID: 25065622
608	Monocyte Non-classical	Macrophage Proliferating	LGALS9	CD44	0.0245582	0	LGALS9_CD44	LGALS9 - CD44	GALECTIN	PMID: 25065622
609	TAM1 SPP1+	Macrophage Proliferating	LGALS9	CD44	0.01975	0	LGALS9_CD44	LGALS9 - CD44	GALECTIN	PMID: 25065622
610	TAM2 FOLR2+	Macrophage Proliferating	LGALS9	CD44	0.0190425	0	LGALS9_CD44	LGALS9 - CD44	GALECTIN	PMID: 25065622
611	DC	Monocyte Classical	LGALS9	CD44	0.0371713	0	LGALS9_CD44	LGALS9 - CD44	GALECTIN	PMID: 25065622
612	Macrophage Imflammatory	Monocyte Classical	LGALS9	CD44	0.0364893	0	LGALS9_CD44	LGALS9 - CD44	GALECTIN	PMID: 25065622
613	Macrophage Proliferating	Monocyte Classical	LGALS9	CD44	0.0307425	0	LGALS9_CD44	LGALS9 - CD44	GALECTIN	PMID: 25065622
614	Monocyte Classical	Monocyte Classical	LGALS9	CD44	0.0149785	0	LGALS9_CD44	LGALS9 - CD44	GALECTIN	PMID: 25065622
615	Monocyte Non-classical	Monocyte Classical	LGALS9	CD44	0.0447147	0	LGALS9_CD44	LGALS9 - CD44	GALECTIN	PMID: 25065622
616	TAM1 SPP1+	Monocyte Classical	LGALS9	CD44	0.0361063	0	LGALS9_CD44	LGALS9 - CD44	GALECTIN	PMID: 25065622
617	TAM2 FOLR2+	Monocyte Classical	LGALS9	CD44	0.0348337	0	LGALS9_CD44	LGALS9 - CD44	GALECTIN	PMID: 25065622
618	TAM3 MT1G+	Monocyte Classical	LGALS9	CD44	0.0138953	0.04	LGALS9_CD44	LGALS9 - CD44	GALECTIN	PMID: 25065622
619	DC	Monocyte Non-classical	LGALS9	CD44	0.0250745	0	LGALS9_CD44	LGALS9 - CD44	GALECTIN	PMID: 25065622
620	Macrophage Imflammatory	Monocyte Non-classical	LGALS9	CD44	0.0246087	0	LGALS9_CD44	LGALS9 - CD44	GALECTIN	PMID: 25065622
621	Macrophage Proliferating	Monocyte Non-classical	LGALS9	CD44	0.0206929	0	LGALS9_CD44	LGALS9 - CD44	GALECTIN	PMID: 25065622
622	Monocyte Classical	Monocyte Non-classical	LGALS9	CD44	0.0100288	0	LGALS9_CD44	LGALS9 - CD44	GALECTIN	PMID: 25065622
623	Monocyte Non-classical	Monocyte Non-classical	LGALS9	CD44	0.0302401	0	LGALS9_CD44	LGALS9 - CD44	GALECTIN	PMID: 25065622
624	TAM1 SPP1+	Monocyte Non-classical	LGALS9	CD44	0.0243473	0	LGALS9_CD44	LGALS9 - CD44	GALECTIN	PMID: 25065622
625	TAM2 FOLR2+	Monocyte Non-classical	LGALS9	CD44	0.0234791	0	LGALS9_CD44	LGALS9 - CD44	GALECTIN	PMID: 25065622
626	DC	TAM1 SPP1+	LGALS9	CD44	0.0142501	0.01	LGALS9_CD44	LGALS9 - CD44	GALECTIN	PMID: 25065622
627	Monocyte Non-classical	TAM1 SPP1+	LGALS9	CD44	0.0172251	0	LGALS9_CD44	LGALS9 - CD44	GALECTIN	PMID: 25065622
628	TAM1 SPP1+	TAM1 SPP1+	LGALS9	CD44	0.0138323	0	LGALS9_CD44	LGALS9 - CD44	GALECTIN	PMID: 25065622
629	TAM2 FOLR2+	TAM1 SPP1+	LGALS9	CD44	0.0133339	0	LGALS9_CD44	LGALS9 - CD44	GALECTIN	PMID: 25065622
630	DC	TAM2 FOLR2+	LGALS9	CD44	0.0228941	0	LGALS9_CD44	LGALS9 - CD44	GALECTIN	PMID: 25065622
631	Macrophage Imflammatory	TAM2 FOLR2+	LGALS9	CD44	0.0224679	0	LGALS9_CD44	LGALS9 - CD44	GALECTIN	PMID: 25065622
632	Macrophage Proliferating	TAM2 FOLR2+	LGALS9	CD44	0.0188861	0.02	LGALS9_CD44	LGALS9 - CD44	GALECTIN	PMID: 25065622
633	Monocyte Classical	TAM2 FOLR2+	LGALS9	CD44	0.00914442	0	LGALS9_CD44	LGALS9 - CD44	GALECTIN	PMID: 25065622
634	Monocyte Non-classical	TAM2 FOLR2+	LGALS9	CD44	0.0276232	0	LGALS9_CD44	LGALS9 - CD44	GALECTIN	PMID: 25065622
635	TAM1 SPP1+	TAM2 FOLR2+	LGALS9	CD44	0.0222287	0	LGALS9_CD44	LGALS9 - CD44	GALECTIN	PMID: 25065622
636	TAM2 FOLR2+	TAM2 FOLR2+	LGALS9	CD44	0.0214343	0	LGALS9_CD44	LGALS9 - CD44	GALECTIN	PMID: 25065622
637	DC	TAM3 MT1G+	LGALS9	CD44	0.01628	0	LGALS9_CD44	LGALS9 - CD44	GALECTIN	PMID: 25065622
638	Macrophage Imflammatory	TAM3 MT1G+	LGALS9	CD44	0.0159749	0.03	LGALS9_CD44	LGALS9 - CD44	GALECTIN	PMID: 25065622
639	Monocyte Non-classical	TAM3 MT1G+	LGALS9	CD44	0.0196704	0	LGALS9_CD44	LGALS9 - CD44	GALECTIN	PMID: 25065622
640	TAM1 SPP1+	TAM3 MT1G+	LGALS9	CD44	0.0158037	0	LGALS9_CD44	LGALS9 - CD44	GALECTIN	PMID: 25065622
641	TAM2 FOLR2+	TAM3 MT1G+	LGALS9	CD44	0.0152353	0	LGALS9_CD44	LGALS9 - CD44	GALECTIN	PMID: 25065622

## Sheet: CD4+ T cell
	source	target	ligand	receptor	prob	pval	interaction_name	interaction_name_2	pathway_name	evidence
1	CD4+ HSPA1A+ T cell	Cancer Cell	AREG	EGFR	0.00300262	0	AREG_EGFR	AREG - EGFR	EGF	KEGG: hsa04012
2	Cancer Cell	Cancer Cell	MIF	CD74_CXCR4	0.13011	0	MIF_CD74_CXCR4	MIF - (CD74+CXCR4)	MIF	PMID: 29637711; PMID: 24760155
3	Cancer Cell	CD4+ Cytotoxic T cell	MIF	CD74_CXCR4	0.227694	0	MIF_CD74_CXCR4	MIF - (CD74+CXCR4)	MIF	PMID: 29637711; PMID: 24760155
4	Cancer Cell	CD4+ Effector helper cell	MIF	CD74_CXCR4	0.231241	0	MIF_CD74_CXCR4	MIF - (CD74+CXCR4)	MIF	PMID: 29637711; PMID: 24760155
5	Cancer Cell	CD4+ HSPA1A+ T cell	MIF	CD74_CXCR4	0.172531	0	MIF_CD74_CXCR4	MIF - (CD74+CXCR4)	MIF	PMID: 29637711; PMID: 24760155
6	Cancer Cell	CD4+ NKT cell	MIF	CD74_CXCR4	0.157994	0	MIF_CD74_CXCR4	MIF - (CD74+CXCR4)	MIF	PMID: 29637711; PMID: 24760155
7	Cancer Cell	CD4+ Treg	MIF	CD74_CXCR4	0.234406	0	MIF_CD74_CXCR4	MIF - (CD74+CXCR4)	MIF	PMID: 29637711; PMID: 24760155
8	Cancer Cell	CD4+ Cytotoxic T cell	MIF	CD74_CD44	0.173372	0	MIF_CD74_CD44	MIF - (CD74+CD44)	MIF	PMID: 29637711; PMID: 26175090
9	Cancer Cell	CD4+ Effector helper cell	MIF	CD74_CD44	0.159118	0	MIF_CD74_CD44	MIF - (CD74+CD44)	MIF	PMID: 29637711; PMID: 26175090
10	Cancer Cell	CD4+ HSPA1A+ T cell	MIF	CD74_CD44	0.111102	0	MIF_CD74_CD44	MIF - (CD74+CD44)	MIF	PMID: 29637711; PMID: 26175090
11	Cancer Cell	CD4+ NKT cell	MIF	CD74_CD44	0.134758	0	MIF_CD74_CD44	MIF - (CD74+CD44)	MIF	PMID: 29637711; PMID: 26175090
12	Cancer Cell	CD4+ Treg	MIF	CD74_CD44	0.174441	0	MIF_CD74_CD44	MIF - (CD74+CD44)	MIF	PMID: 29637711; PMID: 26175090
13	CD4+ NKT cell	CD4+ NKT cell	IL16	CD4	0.00226324	0	IL16_CD4	IL16 - CD4	IL16	KEGG: hsa04060
14	Cancer Cell	CD4+ HSPA1A+ T cell	CD70	CD27	0.00183165	0	CD70_CD27	CD70 - CD27	CD70	KEGG: hsa04060
15	Cancer Cell	CD4+ NKT cell	CD70	CD27	0.00157318	0	CD70_CD27	CD70 - CD27	CD70	KEGG: hsa04060
16	Cancer Cell	CD4+ Treg	CD70	CD27	0.00946936	0	CD70_CD27	CD70 - CD27	CD70	KEGG: hsa04060
17	Cancer Cell	CD4+ Cytotoxic T cell	SPP1	CD44	0.10065	0	SPP1_CD44	SPP1 - CD44	SPP1	PMID: 21907263
18	CD4+ HSPA1A+ T cell	CD4+ Cytotoxic T cell	SPP1	CD44	0.0173886	0	SPP1_CD44	SPP1 - CD44	SPP1	PMID: 21907263
19	Cancer Cell	CD4+ Effector helper cell	SPP1	CD44	0.0789702	0	SPP1_CD44	SPP1 - CD44	SPP1	PMID: 21907263
20	Cancer Cell	CD4+ HSPA1A+ T cell	SPP1	CD44	0.0625385	0	SPP1_CD44	SPP1 - CD44	SPP1	PMID: 21907263
21	Cancer Cell	CD4+ NKT cell	SPP1	CD44	0.0984689	0	SPP1_CD44	SPP1 - CD44	SPP1	PMID: 21907263
22	CD4+ HSPA1A+ T cell	CD4+ NKT cell	SPP1	CD44	0.0169777	0	SPP1_CD44	SPP1 - CD44	SPP1	PMID: 21907263
23	Cancer Cell	CD4+ Treg	SPP1	CD44	0.0775832	0	SPP1_CD44	SPP1 - CD44	SPP1	PMID: 21907263
24	Cancer Cell	CD4+ NKT cell	SPP1	ITGA4_ITGB1	0.0639911	0	SPP1_ITGA4_ITGB1	SPP1 - (ITGA4+ITGB1)	SPP1	PMID: 21907263
25	CD4+ HSPA1A+ T cell	CD4+ NKT cell	SPP1	ITGA4_ITGB1	0.0106946	0	SPP1_ITGA4_ITGB1	SPP1 - (ITGA4+ITGB1)	SPP1	PMID: 21907263
26	Cancer Cell	Cancer Cell	NAMPT	INSR	0.00106414	0	NAMPT_INSR	NAMPT - INSR	VISFATIN	PMID: 28490838
27	CD4+ Treg	Cancer Cell	NAMPT	INSR	0.00202705	0	NAMPT_INSR	NAMPT - INSR	VISFATIN	PMID: 28490838
28	Cancer Cell	Cancer Cell	ANGPTL4	SDC2	0.0114881	0	ANGPTL4_SDC2	ANGPTL4 - SDC2	ANGPTL	PMID: 29017031

## Sheet: CD8+ T cell
	source	target	ligand	receptor	prob	pval	interaction_name	interaction_name_2	pathway_name	evidence
1	Cancer Cell	Cancer Cell	MIF	CD74_CXCR4	0.13011	0	MIF_CD74_CXCR4	MIF - (CD74+CXCR4)	MIF	PMID: 29637711; PMID: 24760155
2	Cancer Cell	CD8+ Exhausted	MIF	CD74_CXCR4	0.260249	0	MIF_CD74_CXCR4	MIF - (CD74+CXCR4)	MIF	PMID: 29637711; PMID: 24760155
3	CD8+ Proliferating	CD8+ Exhausted	MIF	CD74_CXCR4	0.139696	0	MIF_CD74_CXCR4	MIF - (CD74+CXCR4)	MIF	PMID: 29637711; PMID: 24760155
4	Cancer Cell	CD8+ Exhausted IEG	MIF	CD74_CXCR4	0.226263	0	MIF_CD74_CXCR4	MIF - (CD74+CXCR4)	MIF	PMID: 29637711; PMID: 24760155
5	Cancer Cell	CD8+ NK-like T cell	MIF	CD74_CXCR4	0.193221	0	MIF_CD74_CXCR4	MIF - (CD74+CXCR4)	MIF	PMID: 29637711; PMID: 24760155
6	Cancer Cell	CD8+ Proliferating	MIF	CD74_CXCR4	0.252604	0	MIF_CD74_CXCR4	MIF - (CD74+CXCR4)	MIF	PMID: 29637711; PMID: 24760155
7	CD8+ Proliferating	CD8+ Proliferating	MIF	CD74_CXCR4	0.134947	0	MIF_CD74_CXCR4	MIF - (CD74+CXCR4)	MIF	PMID: 29637711; PMID: 24760155
8	Cancer Cell	CD8+ Exhausted	MIF	CD74_CD44	0.184917	0	MIF_CD74_CD44	MIF - (CD74+CD44)	MIF	PMID: 29637711; PMID: 26175090
9	CD8+ Exhausted IEG	CD8+ Exhausted	MIF	CD74_CD44	0.0762051	0.01	MIF_CD74_CD44	MIF - (CD74+CD44)	MIF	PMID: 29637711; PMID: 26175090
10	CD8+ Proliferating	CD8+ Exhausted	MIF	CD74_CD44	0.0947885	0	MIF_CD74_CD44	MIF - (CD74+CD44)	MIF	PMID: 29637711; PMID: 26175090
11	Cancer Cell	CD8+ Exhausted IEG	MIF	CD74_CD44	0.183354	0	MIF_CD74_CD44	MIF - (CD74+CD44)	MIF	PMID: 29637711; PMID: 26175090
12	CD8+ Exhausted IEG	CD8+ Exhausted IEG	MIF	CD74_CD44	0.0754756	0	MIF_CD74_CD44	MIF - (CD74+CD44)	MIF	PMID: 29637711; PMID: 26175090
13	CD8+ Proliferating	CD8+ Exhausted IEG	MIF	CD74_CD44	0.0938992	0	MIF_CD74_CD44	MIF - (CD74+CD44)	MIF	PMID: 29637711; PMID: 26175090
14	Cancer Cell	CD8+ NK-like T cell	MIF	CD74_CD44	0.130235	0	MIF_CD74_CD44	MIF - (CD74+CD44)	MIF	PMID: 29637711; PMID: 26175090
15	Cancer Cell	CD8+ Proliferating	MIF	CD74_CD44	0.161358	0	MIF_CD74_CD44	MIF - (CD74+CD44)	MIF	PMID: 29637711; PMID: 26175090
16	CD8+ Proliferating	CD8+ Proliferating	MIF	CD74_CD44	0.0815628	0.04	MIF_CD74_CD44	MIF - (CD74+CD44)	MIF	PMID: 29637711; PMID: 26175090
17	CD8+ Proliferating	Cancer Cell	TNF	TNFRSF1A	0.00130152	0	TNF_TNFRSF1A	TNF - TNFRSF1A	TNF	KEGG: hsa04060
18	CD8+ Proliferating	CD8+ Exhausted	TNF	TNFRSF1B	0.00221422	0	TNF_TNFRSF1B	TNF - TNFRSF1B	TNF	KEGG: hsa04060
19	CD8+ Proliferating	CD8+ Exhausted IEG	TNF	TNFRSF1B	0.0020364	0	TNF_TNFRSF1B	TNF - TNFRSF1B	TNF	KEGG: hsa04060
20	CD8+ Proliferating	CD8+ NK-like T cell	TNF	TNFRSF1B	0.0023927	0	TNF_TNFRSF1B	TNF - TNFRSF1B	TNF	KEGG: hsa04060
21	CD8+ Proliferating	CD8+ Proliferating	TNF	TNFRSF1B	0.00173194	0	TNF_TNFRSF1B	TNF - TNFRSF1B	TNF	KEGG: hsa04060
22	CD8+ Proliferating	CD8+ Proliferating	FASLG	FAS	0.00112523	0	FASL_FAS	FASL - FAS	FASLG	KEGG: hsa04060
23	Cancer Cell	CD8+ Exhausted	CD70	CD27	0.0127343	0	CD70_CD27	CD70 - CD27	CD70	KEGG: hsa04060
24	CD8+ Proliferating	CD8+ Exhausted	CD70	CD27	0.0129134	0	CD70_CD27	CD70 - CD27	CD70	KEGG: hsa04060
25	Cancer Cell	CD8+ Exhausted IEG	CD70	CD27	0.00671701	0	CD70_CD27	CD70 - CD27	CD70	KEGG: hsa04060
26	CD8+ Proliferating	CD8+ Exhausted IEG	CD70	CD27	0.00681203	0	CD70_CD27	CD70 - CD27	CD70	KEGG: hsa04060
27	Cancer Cell	CD8+ Proliferating	CD70	CD27	0.00903003	0	CD70_CD27	CD70 - CD27	CD70	KEGG: hsa04060
28	CD8+ Proliferating	CD8+ Proliferating	CD70	CD27	0.00915747	0	CD70_CD27	CD70 - CD27	CD70	KEGG: hsa04060
29	Cancer Cell	CD8+ Exhausted	SPP1	CD44	0.0733301	0	SPP1_CD44	SPP1 - CD44	SPP1	PMID: 21907263
30	CD8+ Exhausted IEG	CD8+ Exhausted	SPP1	CD44	0.0162216	0	SPP1_CD44	SPP1 - CD44	SPP1	PMID: 21907263
31	Cancer Cell	CD8+ Exhausted IEG	SPP1	CD44	0.0828462	0	SPP1_CD44	SPP1 - CD44	SPP1	PMID: 21907263
32	CD8+ Exhausted IEG	CD8+ Exhausted IEG	SPP1	CD44	0.0184744	0	SPP1_CD44	SPP1 - CD44	SPP1	PMID: 21907263
33	Cancer Cell	CD8+ NK-like T cell	SPP1	CD44	0.0700549	0	SPP1_CD44	SPP1 - CD44	SPP1	PMID: 21907263
34	CD8+ Exhausted IEG	CD8+ NK-like T cell	SPP1	CD44	0.0154545	0	SPP1_CD44	SPP1 - CD44	SPP1	PMID: 21907263
35	Cancer Cell	CD8+ Proliferating	SPP1	CD44	0.052269	0	SPP1_CD44	SPP1 - CD44	SPP1	PMID: 21907263
36	Cancer Cell	CD8+ Exhausted	SPP1	ITGA4_ITGB1	0.0400301	0	SPP1_ITGA4_ITGB1	SPP1 - (ITGA4+ITGB1)	SPP1	PMID: 21907263
37	CD8+ Exhausted IEG	CD8+ Exhausted	SPP1	ITGA4_ITGB1	0.00861413	0	SPP1_ITGA4_ITGB1	SPP1 - (ITGA4+ITGB1)	SPP1	PMID: 21907263
38	Cancer Cell	CD8+ Exhausted IEG	SPP1	ITGA4_ITGB1	0.0304364	0	SPP1_ITGA4_ITGB1	SPP1 - (ITGA4+ITGB1)	SPP1	PMID: 21907263
39	CD8+ Exhausted IEG	CD8+ Exhausted IEG	SPP1	ITGA4_ITGB1	0.00649867	0.03	SPP1_ITGA4_ITGB1	SPP1 - (ITGA4+ITGB1)	SPP1	PMID: 21907263
40	Cancer Cell	CD8+ NK-like T cell	SPP1	ITGA4_ITGB1	0.0379042	0	SPP1_ITGA4_ITGB1	SPP1 - (ITGA4+ITGB1)	SPP1	PMID: 21907263
41	CD8+ Exhausted IEG	CD8+ NK-like T cell	SPP1	ITGA4_ITGB1	0.00814249	0	SPP1_ITGA4_ITGB1	SPP1 - (ITGA4+ITGB1)	SPP1	PMID: 21907263
42	Cancer Cell	CD8+ Proliferating	SPP1	ITGA4_ITGB1	0.0530762	0	SPP1_ITGA4_ITGB1	SPP1 - (ITGA4+ITGB1)	SPP1	PMID: 21907263
43	CD8+ Exhausted IEG	CD8+ Proliferating	SPP1	ITGA4_ITGB1	0.0115447	0	SPP1_ITGA4_ITGB1	SPP1 - (ITGA4+ITGB1)	SPP1	PMID: 21907263
44	Cancer Cell	Cancer Cell	NAMPT	INSR	0.00106414	0	NAMPT_INSR	NAMPT - INSR	VISFATIN	PMID: 28490838
45	CD8+ Proliferating	Cancer Cell	NAMPT	INSR	0.00095908	0	NAMPT_INSR	NAMPT - INSR	VISFATIN	PMID: 28490838
46	Cancer Cell	Cancer Cell	ANGPTL4	SDC2	0.0114881	0	ANGPTL4_SDC2	ANGPTL4 - SDC2	ANGPTL	PMID: 29017031
47	CD8+ Exhausted	CD8+ Proliferating	GZMA	F2R	0.0234343	0	GZMA_F2R	GZMA - F2R	PARs	KEGG: hsa04080
48	CD8+ Exhausted IEG	CD8+ Proliferating	GZMA	F2R	0.0140429	0.04	GZMA_F2R	GZMA - F2R	PARs	KEGG: hsa04080
49	CD8+ NK-like T cell	CD8+ Proliferating	GZMA	F2R	0.0191245	0	GZMA_F2R	GZMA - F2R	PARs	KEGG: hsa04080
50	CD8+ Proliferating	CD8+ Proliferating	GZMA	F2R	0.0238111	0	GZMA_F2R	GZMA - F2R	PARs	KEGG: hsa04080
