# Supplementary material for: Cell–cell communications shape tumor microenvironment and predict clinical outcomes in clear cell renal carcinoma
Source: J Transl Med. 2023 Feb 10;21:113. doi: 10.1186/s12967-022-03858-x (PMC9921120; doi:10.1186/s12967-022-03858-x)
Supplement: Supplementary file 5 — Additional file 5: Cell-cell communication molecules among HLR tumor cell cluster and subgroups of myeloid cells, CD4+ T cells and CD8+ T cells identified by CellChat algorithm. [file 12967_2022_3858_MOESM5_ESM.xlsx]

## Sheet: Sheet1
	source	target	ligand	receptor	prob	pval	interaction_name	interaction_name_2	pathway_name	evidence
1	CD4+ NKT cell	Macrophage Proliferating	TGFB1	TGFbR1_R2	0.00134834	0	TGFB1_TGFBR1_TGFBR2	TGFB1 - (TGFBR1+TGFBR2)	TGFb	KEGG: hsa04350
2	CD8+ Proliferating	Macrophage Proliferating	TGFB1	TGFbR1_R2	0.000170126	0	TGFB1_TGFBR1_TGFBR2	TGFB1 - (TGFBR1+TGFBR2)	TGFb	KEGG: hsa04350
3	DC	Macrophage Proliferating	TGFB1	TGFbR1_R2	0.000909714	0	TGFB1_TGFBR1_TGFBR2	TGFB1 - (TGFBR1+TGFBR2)	TGFb	KEGG: hsa04350
4	Macrophage Imflammatory	Macrophage Proliferating	TGFB1	TGFbR1_R2	0.0010364	0	TGFB1_TGFBR1_TGFBR2	TGFB1 - (TGFBR1+TGFBR2)	TGFb	KEGG: hsa04350
5	Macrophage Proliferating	Macrophage Proliferating	TGFB1	TGFbR1_R2	0.00193158	0	TGFB1_TGFBR1_TGFBR2	TGFB1 - (TGFBR1+TGFBR2)	TGFb	KEGG: hsa04350
6	Monocyte Classical	Macrophage Proliferating	TGFB1	TGFbR1_R2	0.00120474	0	TGFB1_TGFBR1_TGFBR2	TGFB1 - (TGFBR1+TGFBR2)	TGFb	KEGG: hsa04350
7	Monocyte Non-classical	Macrophage Proliferating	TGFB1	TGFbR1_R2	0.00104217	0	TGFB1_TGFBR1_TGFBR2	TGFB1 - (TGFBR1+TGFBR2)	TGFb	KEGG: hsa04350
8	TAM1 SPP1+	Macrophage Proliferating	TGFB1	TGFbR1_R2	0.000945637	0	TGFB1_TGFBR1_TGFBR2	TGFB1 - (TGFBR1+TGFBR2)	TGFb	KEGG: hsa04350
9	TAM2 FOLR2+	Macrophage Proliferating	TGFB1	TGFbR1_R2	0.000937115	0	TGFB1_TGFBR1_TGFBR2	TGFB1 - (TGFBR1+TGFBR2)	TGFb	KEGG: hsa04350
10	TAM3 MT1G+	Macrophage Proliferating	TGFB1	TGFbR1_R2	0.000798201	0	TGFB1_TGFBR1_TGFBR2	TGFB1 - (TGFBR1+TGFBR2)	TGFb	KEGG: hsa04350
11	CD4+ NKT cell	TAM1 SPP1+	TGFB1	TGFbR1_R2	0.0035299	0	TGFB1_TGFBR1_TGFBR2	TGFB1 - (TGFBR1+TGFBR2)	TGFb	KEGG: hsa04350
12	CD8+ Proliferating	TAM1 SPP1+	TGFB1	TGFbR1_R2	0.000446236	0	TGFB1_TGFBR1_TGFBR2	TGFB1 - (TGFBR1+TGFBR2)	TGFb	KEGG: hsa04350
13	DC	TAM1 SPP1+	TGFB1	TGFbR1_R2	0.00238329	0	TGFB1_TGFBR1_TGFBR2	TGFB1 - (TGFBR1+TGFBR2)	TGFb	KEGG: hsa04350
14	Macrophage Imflammatory	TAM1 SPP1+	TGFB1	TGFbR1_R2	0.00271463	0	TGFB1_TGFBR1_TGFBR2	TGFB1 - (TGFBR1+TGFBR2)	TGFb	KEGG: hsa04350
15	Macrophage Proliferating	TAM1 SPP1+	TGFB1	TGFbR1_R2	0.00505203	0	TGFB1_TGFBR1_TGFBR2	TGFB1 - (TGFBR1+TGFBR2)	TGFb	KEGG: hsa04350
16	Monocyte Classical	TAM1 SPP1+	TGFB1	TGFbR1_R2	0.00315591	0	TGFB1_TGFBR1_TGFBR2	TGFB1 - (TGFBR1+TGFBR2)	TGFb	KEGG: hsa04350
17	Monocyte Non-classical	TAM1 SPP1+	TGFB1	TGFbR1_R2	0.00272971	0	TGFB1_TGFBR1_TGFBR2	TGFB1 - (TGFBR1+TGFBR2)	TGFb	KEGG: hsa04350
18	TAM1 SPP1+	TAM1 SPP1+	TGFB1	TGFbR1_R2	0.00247726	0	TGFB1_TGFBR1_TGFBR2	TGFB1 - (TGFBR1+TGFBR2)	TGFb	KEGG: hsa04350
19	TAM2 FOLR2+	TAM1 SPP1+	TGFB1	TGFbR1_R2	0.00245497	0	TGFB1_TGFBR1_TGFBR2	TGFB1 - (TGFBR1+TGFBR2)	TGFb	KEGG: hsa04350
20	TAM3 MT1G+	TAM1 SPP1+	TGFB1	TGFbR1_R2	0.00209153	0	TGFB1_TGFBR1_TGFBR2	TGFB1 - (TGFBR1+TGFBR2)	TGFb	KEGG: hsa04350
21	CD4+ NKT cell	TAM2 FOLR2+	TGFB1	TGFbR1_R2	0.00246907	0	TGFB1_TGFBR1_TGFBR2	TGFB1 - (TGFBR1+TGFBR2)	TGFb	KEGG: hsa04350
22	CD8+ Proliferating	TAM2 FOLR2+	TGFB1	TGFbR1_R2	0.000311839	0	TGFB1_TGFBR1_TGFBR2	TGFB1 - (TGFBR1+TGFBR2)	TGFb	KEGG: hsa04350
23	DC	TAM2 FOLR2+	TGFB1	TGFbR1_R2	0.00166647	0	TGFB1_TGFBR1_TGFBR2	TGFB1 - (TGFBR1+TGFBR2)	TGFb	KEGG: hsa04350
24	Macrophage Imflammatory	TAM2 FOLR2+	TGFB1	TGFbR1_R2	0.00189834	0	TGFB1_TGFBR1_TGFBR2	TGFB1 - (TGFBR1+TGFBR2)	TGFb	KEGG: hsa04350
25	Macrophage Proliferating	TAM2 FOLR2+	TGFB1	TGFbR1_R2	0.00353537	0	TGFB1_TGFBR1_TGFBR2	TGFB1 - (TGFBR1+TGFBR2)	TGFb	KEGG: hsa04350
26	Monocyte Classical	TAM2 FOLR2+	TGFB1	TGFbR1_R2	0.0022068	0	TGFB1_TGFBR1_TGFBR2	TGFB1 - (TGFBR1+TGFBR2)	TGFb	KEGG: hsa04350
27	Monocyte Non-classical	TAM2 FOLR2+	TGFB1	TGFbR1_R2	0.00190889	0	TGFB1_TGFBR1_TGFBR2	TGFB1 - (TGFBR1+TGFBR2)	TGFb	KEGG: hsa04350
28	TAM1 SPP1+	TAM2 FOLR2+	TGFB1	TGFbR1_R2	0.00173222	0	TGFB1_TGFBR1_TGFBR2	TGFB1 - (TGFBR1+TGFBR2)	TGFb	KEGG: hsa04350
29	TAM2 FOLR2+	TAM2 FOLR2+	TGFB1	TGFbR1_R2	0.00171662	0	TGFB1_TGFBR1_TGFBR2	TGFB1 - (TGFBR1+TGFBR2)	TGFb	KEGG: hsa04350
30	TAM3 MT1G+	TAM2 FOLR2+	TGFB1	TGFbR1_R2	0.00146233	0	TGFB1_TGFBR1_TGFBR2	TGFB1 - (TGFBR1+TGFBR2)	TGFb	KEGG: hsa04350
31	CD4+ NKT cell	TAM3 MT1G+	TGFB1	TGFbR1_R2	0.00348346	0	TGFB1_TGFBR1_TGFBR2	TGFB1 - (TGFBR1+TGFBR2)	TGFb	KEGG: hsa04350
32	CD8+ Proliferating	TAM3 MT1G+	TGFB1	TGFbR1_R2	0.000440347	0	TGFB1_TGFBR1_TGFBR2	TGFB1 - (TGFBR1+TGFBR2)	TGFb	KEGG: hsa04350
33	DC	TAM3 MT1G+	TGFB1	TGFbR1_R2	0.0023519	0	TGFB1_TGFBR1_TGFBR2	TGFB1 - (TGFBR1+TGFBR2)	TGFb	KEGG: hsa04350
34	Macrophage Imflammatory	TAM3 MT1G+	TGFB1	TGFbR1_R2	0.00267889	0	TGFB1_TGFBR1_TGFBR2	TGFB1 - (TGFBR1+TGFBR2)	TGFb	KEGG: hsa04350
35	Macrophage Proliferating	TAM3 MT1G+	TGFB1	TGFbR1_R2	0.00498566	0	TGFB1_TGFBR1_TGFBR2	TGFB1 - (TGFBR1+TGFBR2)	TGFb	KEGG: hsa04350
36	Monocyte Classical	TAM3 MT1G+	TGFB1	TGFbR1_R2	0.00311435	0	TGFB1_TGFBR1_TGFBR2	TGFB1 - (TGFBR1+TGFBR2)	TGFb	KEGG: hsa04350
37	Monocyte Non-classical	TAM3 MT1G+	TGFB1	TGFbR1_R2	0.00269376	0	TGFB1_TGFBR1_TGFBR2	TGFB1 - (TGFBR1+TGFBR2)	TGFb	KEGG: hsa04350
38	TAM1 SPP1+	TAM3 MT1G+	TGFB1	TGFbR1_R2	0.00244463	0	TGFB1_TGFBR1_TGFBR2	TGFB1 - (TGFBR1+TGFBR2)	TGFb	KEGG: hsa04350
39	TAM2 FOLR2+	TAM3 MT1G+	TGFB1	TGFbR1_R2	0.00242263	0	TGFB1_TGFBR1_TGFBR2	TGFB1 - (TGFBR1+TGFBR2)	TGFb	KEGG: hsa04350
40	TAM3 MT1G+	TAM3 MT1G+	TGFB1	TGFbR1_R2	0.00206397	0	TGFB1_TGFBR1_TGFBR2	TGFB1 - (TGFBR1+TGFBR2)	TGFb	KEGG: hsa04350
41	Macrophage Proliferating	HLR_Tumor	WNT5A	FZD1	0.00039529	0	WNT5A_FZD1	WNT5A - FZD1	ncWNT	KEGG: hsa04310
42	TAM1 SPP1+	HLR_Tumor	WNT5A	FZD1	0.000686497	0	WNT5A_FZD1	WNT5A - FZD1	ncWNT	KEGG: hsa04310
43	TAM3 MT1G+	HLR_Tumor	WNT5A	FZD1	0.000180435	0	WNT5A_FZD1	WNT5A - FZD1	ncWNT	KEGG: hsa04310
44	HLR_Tumor	HLR_Tumor	TGFA	EGFR	0.00467667	0	TGFA_EGFR	TGFA - EGFR	EGF	KEGG: hsa04012
45	HLR_Tumor	HLR_Tumor	TGFA	EGFR_ERBB2	0.00199292	0	TGFA_EGFR_ERBB2	TGFA - (EGFR+ERBB2)	EGF	KEGG: hsa04012
46	CD4+ HSPA1A+ T cell	HLR_Tumor	AREG	EGFR	0.0122983	0	AREG_EGFR	AREG - EGFR	EGF	KEGG: hsa04012
47	DC	HLR_Tumor	AREG	EGFR	0.0825747	0	AREG_EGFR	AREG - EGFR	EGF	KEGG: hsa04012
48	Macrophage Imflammatory	HLR_Tumor	AREG	EGFR	0.0128928	0	AREG_EGFR	AREG - EGFR	EGF	KEGG: hsa04012
49	Macrophage Proliferating	HLR_Tumor	AREG	EGFR	0.0151786	0	AREG_EGFR	AREG - EGFR	EGF	KEGG: hsa04012
50	Monocyte Classical	HLR_Tumor	AREG	EGFR	0.0360694	0	AREG_EGFR	AREG - EGFR	EGF	KEGG: hsa04012
51	Monocyte Non-classical	HLR_Tumor	AREG	EGFR	0.0151341	0	AREG_EGFR	AREG - EGFR	EGF	KEGG: hsa04012
52	TAM2 FOLR2+	HLR_Tumor	AREG	EGFR	0.00900621	0	AREG_EGFR	AREG - EGFR	EGF	KEGG: hsa04012
53	TAM3 MT1G+	HLR_Tumor	AREG	EGFR	0.0222997	0	AREG_EGFR	AREG - EGFR	EGF	KEGG: hsa04012
54	CD4+ HSPA1A+ T cell	HLR_Tumor	AREG	EGFR_ERBB2	0.00526394	0	AREG_EGFR_ERBB2	AREG - (EGFR+ERBB2)	EGF	KEGG: hsa04012
55	DC	HLR_Tumor	AREG	EGFR_ERBB2	0.0368433	0	AREG_EGFR_ERBB2	AREG - (EGFR+ERBB2)	EGF	KEGG: hsa04012
56	Macrophage Imflammatory	HLR_Tumor	AREG	EGFR_ERBB2	0.00552031	0	AREG_EGFR_ERBB2	AREG - (EGFR+ERBB2)	EGF	KEGG: hsa04012
57	Macrophage Proliferating	HLR_Tumor	AREG	EGFR_ERBB2	0.00650764	0	AREG_EGFR_ERBB2	AREG - (EGFR+ERBB2)	EGF	KEGG: hsa04012
58	Monocyte Classical	HLR_Tumor	AREG	EGFR_ERBB2	0.015654	0	AREG_EGFR_ERBB2	AREG - (EGFR+ERBB2)	EGF	KEGG: hsa04012
59	Monocyte Non-classical	HLR_Tumor	AREG	EGFR_ERBB2	0.00648838	0	AREG_EGFR_ERBB2	AREG - (EGFR+ERBB2)	EGF	KEGG: hsa04012
60	TAM2 FOLR2+	HLR_Tumor	AREG	EGFR_ERBB2	0.00384753	0	AREG_EGFR_ERBB2	AREG - (EGFR+ERBB2)	EGF	KEGG: hsa04012
61	TAM3 MT1G+	HLR_Tumor	AREG	EGFR_ERBB2	0.00960039	0	AREG_EGFR_ERBB2	AREG - (EGFR+ERBB2)	EGF	KEGG: hsa04012
62	DC	HLR_Tumor	HBEGF	EGFR	0.00802296	0	HBEGF_EGFR	HBEGF - EGFR	EGF	KEGG: hsa04012
63	Macrophage Proliferating	HLR_Tumor	HBEGF	EGFR	0.00316832	0	HBEGF_EGFR	HBEGF - EGFR	EGF	KEGG: hsa04012
64	Monocyte Classical	HLR_Tumor	HBEGF	EGFR	0.0103348	0	HBEGF_EGFR	HBEGF - EGFR	EGF	KEGG: hsa04012
65	Monocyte Non-classical	HLR_Tumor	HBEGF	EGFR	0.00607318	0	HBEGF_EGFR	HBEGF - EGFR	EGF	KEGG: hsa04012
66	TAM2 FOLR2+	HLR_Tumor	HBEGF	EGFR	0.00536639	0	HBEGF_EGFR	HBEGF - EGFR	EGF	KEGG: hsa04012
67	TAM3 MT1G+	HLR_Tumor	HBEGF	EGFR	0.00433165	0	HBEGF_EGFR	HBEGF - EGFR	EGF	KEGG: hsa04012
68	DC	HLR_Tumor	HBEGF	EGFR_ERBB2	0.00342553	0	HBEGF_EGFR_ERBB2	HBEGF - (EGFR+ERBB2)	EGF	KEGG: hsa04012
69	Macrophage Proliferating	HLR_Tumor	HBEGF	EGFR_ERBB2	0.00134898	0	HBEGF_EGFR_ERBB2	HBEGF - (EGFR+ERBB2)	EGF	KEGG: hsa04012
70	Monocyte Classical	HLR_Tumor	HBEGF	EGFR_ERBB2	0.00441851	0	HBEGF_EGFR_ERBB2	HBEGF - (EGFR+ERBB2)	EGF	KEGG: hsa04012
71	Monocyte Non-classical	HLR_Tumor	HBEGF	EGFR_ERBB2	0.00259012	0	HBEGF_EGFR_ERBB2	HBEGF - (EGFR+ERBB2)	EGF	KEGG: hsa04012
72	TAM2 FOLR2+	HLR_Tumor	HBEGF	EGFR_ERBB2	0.00228775	0	HBEGF_EGFR_ERBB2	HBEGF - (EGFR+ERBB2)	EGF	KEGG: hsa04012
73	TAM3 MT1G+	HLR_Tumor	HBEGF	EGFR_ERBB2	0.00184553	0	HBEGF_EGFR_ERBB2	HBEGF - (EGFR+ERBB2)	EGF	KEGG: hsa04012
74	DC	HLR_Tumor	EREG	EGFR	0.00451976	0	EREG_EGFR	EREG - EGFR	EGF	KEGG: hsa04012
75	Monocyte Classical	HLR_Tumor	EREG	EGFR	0.0120529	0	EREG_EGFR	EREG - EGFR	EGF	KEGG: hsa04012
76	DC	HLR_Tumor	EREG	EGFR_ERBB2	0.00192588	0	EREG_EGFR_ERBB2	EREG - (EGFR+ERBB2)	EGF	KEGG: hsa04012
77	Monocyte Classical	HLR_Tumor	EREG	EGFR_ERBB2	0.00515818	0	EREG_EGFR_ERBB2	EREG - (EGFR+ERBB2)	EGF	KEGG: hsa04012
78	CD4+ Cytotoxic T cell	Macrophage Proliferating	CCL5	CCR1	0.0138697	0	CCL5_CCR1	CCL5 - CCR1	CCL	KEGG: hsa04060
79	CD4+ Effector helper cell	Macrophage Proliferating	CCL5	CCR1	0.00985278	0	CCL5_CCR1	CCL5 - CCR1	CCL	KEGG: hsa04060
80	CD4+ HSPA1A+ T cell	Macrophage Proliferating	CCL5	CCR1	0.00255179	0	CCL5_CCR1	CCL5 - CCR1	CCL	KEGG: hsa04060
81	CD4+ NKT cell	Macrophage Proliferating	CCL5	CCR1	0.00617598	0	CCL5_CCR1	CCL5 - CCR1	CCL	KEGG: hsa04060
82	CD8+ Exhausted	Macrophage Proliferating	CCL5	CCR1	0.0157395	0	CCL5_CCR1	CCL5 - CCR1	CCL	KEGG: hsa04060
83	CD8+ Exhausted IEG	Macrophage Proliferating	CCL5	CCR1	0.0114729	0	CCL5_CCR1	CCL5 - CCR1	CCL	KEGG: hsa04060
84	CD8+ NK-like T cell	Macrophage Proliferating	CCL5	CCR1	0.0144803	0	CCL5_CCR1	CCL5 - CCR1	CCL	KEGG: hsa04060
85	CD8+ Proliferating	Macrophage Proliferating	CCL5	CCR1	0.0125756	0	CCL5_CCR1	CCL5 - CCR1	CCL	KEGG: hsa04060
86	DC	Macrophage Proliferating	CCL5	CCR1	0.000787411	0	CCL5_CCR1	CCL5 - CCR1	CCL	KEGG: hsa04060
87	Macrophage Imflammatory	Macrophage Proliferating	CCL5	CCR1	0.00257635	0	CCL5_CCR1	CCL5 - CCR1	CCL	KEGG: hsa04060
88	Macrophage Proliferating	Macrophage Proliferating	CCL5	CCR1	0.00126213	0	CCL5_CCR1	CCL5 - CCR1	CCL	KEGG: hsa04060
89	Monocyte Classical	Macrophage Proliferating	CCL5	CCR1	0.000884153	0	CCL5_CCR1	CCL5 - CCR1	CCL	KEGG: hsa04060
90	Monocyte Non-classical	Macrophage Proliferating	CCL5	CCR1	0.000396916	0	CCL5_CCR1	CCL5 - CCR1	CCL	KEGG: hsa04060
91	TAM2 FOLR2+	Macrophage Proliferating	CCL5	CCR1	0.000888107	0	CCL5_CCR1	CCL5 - CCR1	CCL	KEGG: hsa04060
92	CD4+ Cytotoxic T cell	Monocyte Classical	CCL5	CCR1	0.0179088	0	CCL5_CCR1	CCL5 - CCR1	CCL	KEGG: hsa04060
93	CD4+ Effector helper cell	Monocyte Classical	CCL5	CCR1	0.0127372	0	CCL5_CCR1	CCL5 - CCR1	CCL	KEGG: hsa04060
94	CD4+ HSPA1A+ T cell	Monocyte Classical	CCL5	CCR1	0.00330598	0	CCL5_CCR1	CCL5 - CCR1	CCL	KEGG: hsa04060
95	CD4+ NKT cell	Monocyte Classical	CCL5	CCR1	0.00799272	0	CCL5_CCR1	CCL5 - CCR1	CCL	KEGG: hsa04060
96	CD8+ Exhausted	Monocyte Classical	CCL5	CCR1	0.0203119	0	CCL5_CCR1	CCL5 - CCR1	CCL	KEGG: hsa04060
97	CD8+ Exhausted IEG	Monocyte Classical	CCL5	CCR1	0.0148245	0	CCL5_CCR1	CCL5 - CCR1	CCL	KEGG: hsa04060
98	CD8+ NK-like T cell	Monocyte Classical	CCL5	CCR1	0.018694	0	CCL5_CCR1	CCL5 - CCR1	CCL	KEGG: hsa04060
99	CD8+ Proliferating	Monocyte Classical	CCL5	CCR1	0.0162441	0	CCL5_CCR1	CCL5 - CCR1	CCL	KEGG: hsa04060
100	DC	Monocyte Classical	CCL5	CCR1	0.00102067	0	CCL5_CCR1	CCL5 - CCR1	CCL	KEGG: hsa04060
101	Macrophage Imflammatory	Monocyte Classical	CCL5	CCR1	0.00333777	0	CCL5_CCR1	CCL5 - CCR1	CCL	KEGG: hsa04060
102	Macrophage Proliferating	Monocyte Classical	CCL5	CCR1	0.00163578	0	CCL5_CCR1	CCL5 - CCR1	CCL	KEGG: hsa04060
103	Monocyte Classical	Monocyte Classical	CCL5	CCR1	0.00114603	0	CCL5_CCR1	CCL5 - CCR1	CCL	KEGG: hsa04060
104	Monocyte Non-classical	Monocyte Classical	CCL5	CCR1	0.000514554	0	CCL5_CCR1	CCL5 - CCR1	CCL	KEGG: hsa04060
105	TAM2 FOLR2+	Monocyte Classical	CCL5	CCR1	0.00115116	0	CCL5_CCR1	CCL5 - CCR1	CCL	KEGG: hsa04060
106	CD8+ Exhausted	Macrophage Proliferating	CCL3	CCR1	0.00187714	0	CCL3_CCR1	CCL3 - CCR1	CCL	KEGG: hsa04060
107	CD8+ NK-like T cell	Macrophage Proliferating	CCL3	CCR1	0.00141413	0	CCL3_CCR1	CCL3 - CCR1	CCL	KEGG: hsa04060
108	CD8+ Proliferating	Macrophage Proliferating	CCL3	CCR1	0.00242328	0	CCL3_CCR1	CCL3 - CCR1	CCL	KEGG: hsa04060
109	DC	Macrophage Proliferating	CCL3	CCR1	0.00124359	0	CCL3_CCR1	CCL3 - CCR1	CCL	KEGG: hsa04060
110	Macrophage Imflammatory	Macrophage Proliferating	CCL3	CCR1	0.00186808	0	CCL3_CCR1	CCL3 - CCR1	CCL	KEGG: hsa04060
111	Macrophage Proliferating	Macrophage Proliferating	CCL3	CCR1	0.000454292	0	CCL3_CCR1	CCL3 - CCR1	CCL	KEGG: hsa04060
112	Monocyte Classical	Macrophage Proliferating	CCL3	CCR1	0.000754188	0	CCL3_CCR1	CCL3 - CCR1	CCL	KEGG: hsa04060
113	Monocyte Non-classical	Macrophage Proliferating	CCL3	CCR1	0.0010024	0	CCL3_CCR1	CCL3 - CCR1	CCL	KEGG: hsa04060
114	TAM2 FOLR2+	Macrophage Proliferating	CCL3	CCR1	0.00283663	0	CCL3_CCR1	CCL3 - CCR1	CCL	KEGG: hsa04060
115	TAM3 MT1G+	Macrophage Proliferating	CCL3	CCR1	0.00137541	0	CCL3_CCR1	CCL3 - CCR1	CCL	KEGG: hsa04060
116	CD8+ Exhausted	Monocyte Classical	CCL3	CCR1	0.00243242	0	CCL3_CCR1	CCL3 - CCR1	CCL	KEGG: hsa04060
117	CD8+ NK-like T cell	Monocyte Classical	CCL3	CCR1	0.0018327	0	CCL3_CCR1	CCL3 - CCR1	CCL	KEGG: hsa04060
118	CD8+ Proliferating	Monocyte Classical	CCL3	CCR1	0.0031396	0	CCL3_CCR1	CCL3 - CCR1	CCL	KEGG: hsa04060
119	DC	Monocyte Classical	CCL3	CCR1	0.00161176	0	CCL3_CCR1	CCL3 - CCR1	CCL	KEGG: hsa04060
120	Macrophage Imflammatory	Monocyte Classical	CCL3	CCR1	0.00242069	0	CCL3_CCR1	CCL3 - CCR1	CCL	KEGG: hsa04060
121	Macrophage Proliferating	Monocyte Classical	CCL3	CCR1	0.000588925	0	CCL3_CCR1	CCL3 - CCR1	CCL	KEGG: hsa04060
122	Monocyte Classical	Monocyte Classical	CCL3	CCR1	0.000977611	0	CCL3_CCR1	CCL3 - CCR1	CCL	KEGG: hsa04060
123	Monocyte Non-classical	Monocyte Classical	CCL3	CCR1	0.00129925	0	CCL3_CCR1	CCL3 - CCR1	CCL	KEGG: hsa04060
124	TAM2 FOLR2+	Monocyte Classical	CCL3	CCR1	0.00367469	0	CCL3_CCR1	CCL3 - CCR1	CCL	KEGG: hsa04060
125	TAM3 MT1G+	Monocyte Classical	CCL3	CCR1	0.00178253	0	CCL3_CCR1	CCL3 - CCR1	CCL	KEGG: hsa04060
126	DC	Macrophage Proliferating	CCL3L3	CCR1	0.000570485	0	CCL3L3_CCR1	CCL3L3 - CCR1	CCL	KEGG: hsa04060
127	TAM2 FOLR2+	Macrophage Proliferating	CCL3L3	CCR1	0.000819517	0	CCL3L3_CCR1	CCL3L3 - CCR1	CCL	KEGG: hsa04060
128	TAM3 MT1G+	Macrophage Proliferating	CCL3L3	CCR1	0.000831837	0	CCL3L3_CCR1	CCL3L3 - CCR1	CCL	KEGG: hsa04060
129	DC	Monocyte Classical	CCL3L3	CCR1	0.000739527	0	CCL3L3_CCR1	CCL3L3 - CCR1	CCL	KEGG: hsa04060
130	TAM2 FOLR2+	Monocyte Classical	CCL3L3	CCR1	0.00106227	0	CCL3L3_CCR1	CCL3L3 - CCR1	CCL	KEGG: hsa04060
131	TAM3 MT1G+	Monocyte Classical	CCL3L3	CCR1	0.00107824	0	CCL3L3_CCR1	CCL3L3 - CCR1	CCL	KEGG: hsa04060
132	Macrophage Imflammatory	CD4+ NKT cell	CXCL9	CXCR3	0.0169477	0	CXCL9_CXCR3	CXCL9 - CXCR3	CXCL	KEGG: hsa04060
133	Macrophage Imflammatory	CD8+ Proliferating	CXCL9	CXCR3	0.0163734	0	CXCL9_CXCR3	CXCL9 - CXCR3	CXCL	KEGG: hsa04060
134	Macrophage Imflammatory	CD4+ NKT cell	CXCL10	CXCR3	0.0121168	0	CXCL10_CXCR3	CXCL10 - CXCR3	CXCL	KEGG: hsa04060
135	Macrophage Imflammatory	CD8+ Proliferating	CXCL10	CXCR3	0.0117043	0	CXCL10_CXCR3	CXCL10 - CXCR3	CXCL	KEGG: hsa04060
136	Macrophage Imflammatory	CD4+ NKT cell	CXCL11	CXCR3	0.0096966	0	CXCL11_CXCR3	CXCL11 - CXCR3	CXCL	KEGG: hsa04060
137	Macrophage Imflammatory	CD8+ Proliferating	CXCL11	CXCR3	0.00936571	0	CXCL11_CXCR3	CXCL11 - CXCR3	CXCL	KEGG: hsa04060
138	CD8+ Exhausted IEG	CD4+ Cytotoxic T cell	MIF	CD74_CXCR4	0.099688	0	MIF_CD74_CXCR4	MIF - (CD74+CXCR4)	MIF	PMID: 29637711; PMID: 24760155
139	CD8+ Proliferating	CD4+ Cytotoxic T cell	MIF	CD74_CXCR4	0.123234	0	MIF_CD74_CXCR4	MIF - (CD74+CXCR4)	MIF	PMID: 29637711; PMID: 24760155
140	HLR_Tumor	CD4+ Cytotoxic T cell	MIF	CD74_CXCR4	0.197735	0	MIF_CD74_CXCR4	MIF - (CD74+CXCR4)	MIF	PMID: 29637711; PMID: 24760155
141	CD8+ Exhausted IEG	CD4+ Effector helper cell	MIF	CD74_CXCR4	0.101503	0	MIF_CD74_CXCR4	MIF - (CD74+CXCR4)	MIF	PMID: 29637711; PMID: 24760155
142	CD8+ Proliferating	CD4+ Effector helper cell	MIF	CD74_CXCR4	0.125419	0	MIF_CD74_CXCR4	MIF - (CD74+CXCR4)	MIF	PMID: 29637711; PMID: 24760155
143	HLR_Tumor	CD4+ Effector helper cell	MIF	CD74_CXCR4	0.200937	0	MIF_CD74_CXCR4	MIF - (CD74+CXCR4)	MIF	PMID: 29637711; PMID: 24760155
144	Macrophage Proliferating	CD4+ Effector helper cell	MIF	CD74_CXCR4	0.117298	0.04	MIF_CD74_CXCR4	MIF - (CD74+CXCR4)	MIF	PMID: 29637711; PMID: 24760155
145	HLR_Tumor	CD4+ HSPA1A+ T cell	MIF	CD74_CXCR4	0.148435	0	MIF_CD74_CXCR4	MIF - (CD74+CXCR4)	MIF	PMID: 29637711; PMID: 24760155
146	HLR_Tumor	CD4+ NKT cell	MIF	CD74_CXCR4	0.135596	0	MIF_CD74_CXCR4	MIF - (CD74+CXCR4)	MIF	PMID: 29637711; PMID: 24760155
147	CD4+ NKT cell	CD4+ Treg	MIF	CD74_CXCR4	0.0993079	0.01	MIF_CD74_CXCR4	MIF - (CD74+CXCR4)	MIF	PMID: 29637711; PMID: 24760155
148	CD8+ Exhausted IEG	CD4+ Treg	MIF	CD74_CXCR4	0.10313	0	MIF_CD74_CXCR4	MIF - (CD74+CXCR4)	MIF	PMID: 29637711; PMID: 24760155
149	CD8+ Proliferating	CD4+ Treg	MIF	CD74_CXCR4	0.127375	0	MIF_CD74_CXCR4	MIF - (CD74+CXCR4)	MIF	PMID: 29637711; PMID: 24760155
150	HLR_Tumor	CD4+ Treg	MIF	CD74_CXCR4	0.203797	0	MIF_CD74_CXCR4	MIF - (CD74+CXCR4)	MIF	PMID: 29637711; PMID: 24760155
151	Macrophage Proliferating	CD4+ Treg	MIF	CD74_CXCR4	0.119145	0.02	MIF_CD74_CXCR4	MIF - (CD74+CXCR4)	MIF	PMID: 29637711; PMID: 24760155
152	CD4+ HSPA1A+ T cell	CD8+ Exhausted	MIF	CD74_CXCR4	0.110176	0	MIF_CD74_CXCR4	MIF - (CD74+CXCR4)	MIF	PMID: 29637711; PMID: 24760155
153	CD4+ NKT cell	CD8+ Exhausted	MIF	CD74_CXCR4	0.112444	0	MIF_CD74_CXCR4	MIF - (CD74+CXCR4)	MIF	PMID: 29637711; PMID: 24760155
154	CD8+ Exhausted IEG	CD8+ Exhausted	MIF	CD74_CXCR4	0.116707	0	MIF_CD74_CXCR4	MIF - (CD74+CXCR4)	MIF	PMID: 29637711; PMID: 24760155
155	CD8+ Proliferating	CD8+ Exhausted	MIF	CD74_CXCR4	0.143632	0	MIF_CD74_CXCR4	MIF - (CD74+CXCR4)	MIF	PMID: 29637711; PMID: 24760155
156	HLR_Tumor	CD8+ Exhausted	MIF	CD74_CXCR4	0.227268	0	MIF_CD74_CXCR4	MIF - (CD74+CXCR4)	MIF	PMID: 29637711; PMID: 24760155
157	Macrophage Proliferating	CD8+ Exhausted	MIF	CD74_CXCR4	0.134513	0	MIF_CD74_CXCR4	MIF - (CD74+CXCR4)	MIF	PMID: 29637711; PMID: 24760155
158	Monocyte Classical	CD8+ Exhausted	MIF	CD74_CXCR4	0.105882	0	MIF_CD74_CXCR4	MIF - (CD74+CXCR4)	MIF	PMID: 29637711; PMID: 24760155
159	TAM1 SPP1+	CD8+ Exhausted	MIF	CD74_CXCR4	0.106388	0	MIF_CD74_CXCR4	MIF - (CD74+CXCR4)	MIF	PMID: 29637711; PMID: 24760155
160	CD8+ Exhausted IEG	CD8+ Exhausted IEG	MIF	CD74_CXCR4	0.0989583	0	MIF_CD74_CXCR4	MIF - (CD74+CXCR4)	MIF	PMID: 29637711; PMID: 24760155
161	CD8+ Proliferating	CD8+ Exhausted IEG	MIF	CD74_CXCR4	0.122356	0	MIF_CD74_CXCR4	MIF - (CD74+CXCR4)	MIF	PMID: 29637711; PMID: 24760155
162	HLR_Tumor	CD8+ Exhausted IEG	MIF	CD74_CXCR4	0.196444	0	MIF_CD74_CXCR4	MIF - (CD74+CXCR4)	MIF	PMID: 29637711; PMID: 24760155
163	HLR_Tumor	CD8+ NK-like T cell	MIF	CD74_CXCR4	0.166818	0	MIF_CD74_CXCR4	MIF - (CD74+CXCR4)	MIF	PMID: 29637711; PMID: 24760155
164	CD4+ HSPA1A+ T cell	CD8+ Proliferating	MIF	CD74_CXCR4	0.106307	0	MIF_CD74_CXCR4	MIF - (CD74+CXCR4)	MIF	PMID: 29637711; PMID: 24760155
165	CD4+ NKT cell	CD8+ Proliferating	MIF	CD74_CXCR4	0.108504	0	MIF_CD74_CXCR4	MIF - (CD74+CXCR4)	MIF	PMID: 29637711; PMID: 24760155
166	CD8+ Exhausted IEG	CD8+ Proliferating	MIF	CD74_CXCR4	0.112637	0	MIF_CD74_CXCR4	MIF - (CD74+CXCR4)	MIF	PMID: 29637711; PMID: 24760155
167	CD8+ Proliferating	CD8+ Proliferating	MIF	CD74_CXCR4	0.13877	0	MIF_CD74_CXCR4	MIF - (CD74+CXCR4)	MIF	PMID: 29637711; PMID: 24760155
168	HLR_Tumor	CD8+ Proliferating	MIF	CD74_CXCR4	0.220303	0	MIF_CD74_CXCR4	MIF - (CD74+CXCR4)	MIF	PMID: 29637711; PMID: 24760155
169	Macrophage Proliferating	CD8+ Proliferating	MIF	CD74_CXCR4	0.129913	0	MIF_CD74_CXCR4	MIF - (CD74+CXCR4)	MIF	PMID: 29637711; PMID: 24760155
170	Monocyte Classical	CD8+ Proliferating	MIF	CD74_CXCR4	0.102145	0	MIF_CD74_CXCR4	MIF - (CD74+CXCR4)	MIF	PMID: 29637711; PMID: 24760155
171	TAM1 SPP1+	CD8+ Proliferating	MIF	CD74_CXCR4	0.102636	0	MIF_CD74_CXCR4	MIF - (CD74+CXCR4)	MIF	PMID: 29637711; PMID: 24760155
172	CD4+ HSPA1A+ T cell	DC	MIF	CD74_CXCR4	0.132551	0	MIF_CD74_CXCR4	MIF - (CD74+CXCR4)	MIF	PMID: 29637711; PMID: 24760155
173	CD4+ NKT cell	DC	MIF	CD74_CXCR4	0.135209	0	MIF_CD74_CXCR4	MIF - (CD74+CXCR4)	MIF	PMID: 29637711; PMID: 24760155
174	CD8+ Exhausted IEG	DC	MIF	CD74_CXCR4	0.140199	0	MIF_CD74_CXCR4	MIF - (CD74+CXCR4)	MIF	PMID: 29637711; PMID: 24760155
175	CD8+ Proliferating	DC	MIF	CD74_CXCR4	0.171491	0	MIF_CD74_CXCR4	MIF - (CD74+CXCR4)	MIF	PMID: 29637711; PMID: 24760155
176	HLR_Tumor	DC	MIF	CD74_CXCR4	0.266304	0	MIF_CD74_CXCR4	MIF - (CD74+CXCR4)	MIF	PMID: 29637711; PMID: 24760155
177	Macrophage Proliferating	DC	MIF	CD74_CXCR4	0.160936	0	MIF_CD74_CXCR4	MIF - (CD74+CXCR4)	MIF	PMID: 29637711; PMID: 24760155
178	Monocyte Classical	DC	MIF	CD74_CXCR4	0.127509	0	MIF_CD74_CXCR4	MIF - (CD74+CXCR4)	MIF	PMID: 29637711; PMID: 24760155
179	TAM1 SPP1+	DC	MIF	CD74_CXCR4	0.128104	0	MIF_CD74_CXCR4	MIF - (CD74+CXCR4)	MIF	PMID: 29637711; PMID: 24760155
180	TAM2 FOLR2+	DC	MIF	CD74_CXCR4	0.0973594	0.02	MIF_CD74_CXCR4	MIF - (CD74+CXCR4)	MIF	PMID: 29637711; PMID: 24760155
181	HLR_Tumor	HLR_Tumor	MIF	CD74_CXCR4	0.117077	0	MIF_CD74_CXCR4	MIF - (CD74+CXCR4)	MIF	PMID: 29637711; PMID: 24760155
182	CD4+ HSPA1A+ T cell	Macrophage Imflammatory	MIF	CD74_CXCR4	0.125086	0	MIF_CD74_CXCR4	MIF - (CD74+CXCR4)	MIF	PMID: 29637711; PMID: 24760155
183	CD4+ NKT cell	Macrophage Imflammatory	MIF	CD74_CXCR4	0.127617	0	MIF_CD74_CXCR4	MIF - (CD74+CXCR4)	MIF	PMID: 29637711; PMID: 24760155
184	CD8+ Exhausted IEG	Macrophage Imflammatory	MIF	CD74_CXCR4	0.132369	0	MIF_CD74_CXCR4	MIF - (CD74+CXCR4)	MIF	PMID: 29637711; PMID: 24760155
185	CD8+ Proliferating	Macrophage Imflammatory	MIF	CD74_CXCR4	0.162243	0	MIF_CD74_CXCR4	MIF - (CD74+CXCR4)	MIF	PMID: 29637711; PMID: 24760155
186	HLR_Tumor	Macrophage Imflammatory	MIF	CD74_CXCR4	0.253508	0	MIF_CD74_CXCR4	MIF - (CD74+CXCR4)	MIF	PMID: 29637711; PMID: 24760155
187	Macrophage Proliferating	Macrophage Imflammatory	MIF	CD74_CXCR4	0.152153	0	MIF_CD74_CXCR4	MIF - (CD74+CXCR4)	MIF	PMID: 29637711; PMID: 24760155
188	Monocyte Classical	Macrophage Imflammatory	MIF	CD74_CXCR4	0.120289	0	MIF_CD74_CXCR4	MIF - (CD74+CXCR4)	MIF	PMID: 29637711; PMID: 24760155
189	TAM1 SPP1+	Macrophage Imflammatory	MIF	CD74_CXCR4	0.120854	0	MIF_CD74_CXCR4	MIF - (CD74+CXCR4)	MIF	PMID: 29637711; PMID: 24760155
190	CD4+ HSPA1A+ T cell	Macrophage Proliferating	MIF	CD74_CXCR4	0.118201	0	MIF_CD74_CXCR4	MIF - (CD74+CXCR4)	MIF	PMID: 29637711; PMID: 24760155
191	CD4+ NKT cell	Macrophage Proliferating	MIF	CD74_CXCR4	0.120611	0	MIF_CD74_CXCR4	MIF - (CD74+CXCR4)	MIF	PMID: 29637711; PMID: 24760155
192	CD8+ Exhausted IEG	Macrophage Proliferating	MIF	CD74_CXCR4	0.12514	0	MIF_CD74_CXCR4	MIF - (CD74+CXCR4)	MIF	PMID: 29637711; PMID: 24760155
193	CD8+ Proliferating	Macrophage Proliferating	MIF	CD74_CXCR4	0.153672	0	MIF_CD74_CXCR4	MIF - (CD74+CXCR4)	MIF	PMID: 29637711; PMID: 24760155
194	HLR_Tumor	Macrophage Proliferating	MIF	CD74_CXCR4	0.241505	0	MIF_CD74_CXCR4	MIF - (CD74+CXCR4)	MIF	PMID: 29637711; PMID: 24760155
195	Macrophage Proliferating	Macrophage Proliferating	MIF	CD74_CXCR4	0.144023	0	MIF_CD74_CXCR4	MIF - (CD74+CXCR4)	MIF	PMID: 29637711; PMID: 24760155
196	Monocyte Classical	Macrophage Proliferating	MIF	CD74_CXCR4	0.113633	0	MIF_CD74_CXCR4	MIF - (CD74+CXCR4)	MIF	PMID: 29637711; PMID: 24760155
197	TAM1 SPP1+	Macrophage Proliferating	MIF	CD74_CXCR4	0.114172	0	MIF_CD74_CXCR4	MIF - (CD74+CXCR4)	MIF	PMID: 29637711; PMID: 24760155
198	CD8+ Exhausted IEG	Monocyte Classical	MIF	CD74_CXCR4	0.0978494	0	MIF_CD74_CXCR4	MIF - (CD74+CXCR4)	MIF	PMID: 29637711; PMID: 24760155
199	CD8+ Proliferating	Monocyte Classical	MIF	CD74_CXCR4	0.12102	0	MIF_CD74_CXCR4	MIF - (CD74+CXCR4)	MIF	PMID: 29637711; PMID: 24760155
200	HLR_Tumor	Monocyte Classical	MIF	CD74_CXCR4	0.194479	0	MIF_CD74_CXCR4	MIF - (CD74+CXCR4)	MIF	PMID: 29637711; PMID: 24760155
201	CD4+ NKT cell	Monocyte Non-classical	MIF	CD74_CXCR4	0.100791	0	MIF_CD74_CXCR4	MIF - (CD74+CXCR4)	MIF	PMID: 29637711; PMID: 24760155
202	CD8+ Exhausted IEG	Monocyte Non-classical	MIF	CD74_CXCR4	0.104664	0	MIF_CD74_CXCR4	MIF - (CD74+CXCR4)	MIF	PMID: 29637711; PMID: 24760155
203	CD8+ Proliferating	Monocyte Non-classical	MIF	CD74_CXCR4	0.129217	0	MIF_CD74_CXCR4	MIF - (CD74+CXCR4)	MIF	PMID: 29637711; PMID: 24760155
204	HLR_Tumor	Monocyte Non-classical	MIF	CD74_CXCR4	0.206484	0	MIF_CD74_CXCR4	MIF - (CD74+CXCR4)	MIF	PMID: 29637711; PMID: 24760155
205	Macrophage Proliferating	Monocyte Non-classical	MIF	CD74_CXCR4	0.120885	0.02	MIF_CD74_CXCR4	MIF - (CD74+CXCR4)	MIF	PMID: 29637711; PMID: 24760155
206	CD4+ HSPA1A+ T cell	TAM1 SPP1+	MIF	CD74_CXCR4	0.122459	0	MIF_CD74_CXCR4	MIF - (CD74+CXCR4)	MIF	PMID: 29637711; PMID: 24760155
207	CD4+ NKT cell	TAM1 SPP1+	MIF	CD74_CXCR4	0.124944	0	MIF_CD74_CXCR4	MIF - (CD74+CXCR4)	MIF	PMID: 29637711; PMID: 24760155
208	CD8+ Exhausted IEG	TAM1 SPP1+	MIF	CD74_CXCR4	0.129611	0	MIF_CD74_CXCR4	MIF - (CD74+CXCR4)	MIF	PMID: 29637711; PMID: 24760155
209	CD8+ Proliferating	TAM1 SPP1+	MIF	CD74_CXCR4	0.158977	0	MIF_CD74_CXCR4	MIF - (CD74+CXCR4)	MIF	PMID: 29637711; PMID: 24760155
210	HLR_Tumor	TAM1 SPP1+	MIF	CD74_CXCR4	0.248951	0	MIF_CD74_CXCR4	MIF - (CD74+CXCR4)	MIF	PMID: 29637711; PMID: 24760155
211	Macrophage Proliferating	TAM1 SPP1+	MIF	CD74_CXCR4	0.149054	0	MIF_CD74_CXCR4	MIF - (CD74+CXCR4)	MIF	PMID: 29637711; PMID: 24760155
212	Monocyte Classical	TAM1 SPP1+	MIF	CD74_CXCR4	0.117748	0	MIF_CD74_CXCR4	MIF - (CD74+CXCR4)	MIF	PMID: 29637711; PMID: 24760155
213	TAM1 SPP1+	TAM1 SPP1+	MIF	CD74_CXCR4	0.118304	0	MIF_CD74_CXCR4	MIF - (CD74+CXCR4)	MIF	PMID: 29637711; PMID: 24760155
214	CD4+ HSPA1A+ T cell	TAM2 FOLR2+	MIF	CD74_CXCR4	0.126419	0	MIF_CD74_CXCR4	MIF - (CD74+CXCR4)	MIF	PMID: 29637711; PMID: 24760155
215	CD4+ NKT cell	TAM2 FOLR2+	MIF	CD74_CXCR4	0.128973	0	MIF_CD74_CXCR4	MIF - (CD74+CXCR4)	MIF	PMID: 29637711; PMID: 24760155
216	CD8+ Exhausted IEG	TAM2 FOLR2+	MIF	CD74_CXCR4	0.133767	0	MIF_CD74_CXCR4	MIF - (CD74+CXCR4)	MIF	PMID: 29637711; PMID: 24760155
217	CD8+ Proliferating	TAM2 FOLR2+	MIF	CD74_CXCR4	0.163898	0	MIF_CD74_CXCR4	MIF - (CD74+CXCR4)	MIF	PMID: 29637711; PMID: 24760155
218	HLR_Tumor	TAM2 FOLR2+	MIF	CD74_CXCR4	0.255809	0	MIF_CD74_CXCR4	MIF - (CD74+CXCR4)	MIF	PMID: 29637711; PMID: 24760155
219	Macrophage Proliferating	TAM2 FOLR2+	MIF	CD74_CXCR4	0.153724	0	MIF_CD74_CXCR4	MIF - (CD74+CXCR4)	MIF	PMID: 29637711; PMID: 24760155
220	Monocyte Classical	TAM2 FOLR2+	MIF	CD74_CXCR4	0.121577	0	MIF_CD74_CXCR4	MIF - (CD74+CXCR4)	MIF	PMID: 29637711; PMID: 24760155
221	TAM1 SPP1+	TAM2 FOLR2+	MIF	CD74_CXCR4	0.122148	0	MIF_CD74_CXCR4	MIF - (CD74+CXCR4)	MIF	PMID: 29637711; PMID: 24760155
222	CD4+ HSPA1A+ T cell	TAM3 MT1G+	MIF	CD74_CXCR4	0.132752	0	MIF_CD74_CXCR4	MIF - (CD74+CXCR4)	MIF	PMID: 29637711; PMID: 24760155
223	CD4+ NKT cell	TAM3 MT1G+	MIF	CD74_CXCR4	0.135414	0	MIF_CD74_CXCR4	MIF - (CD74+CXCR4)	MIF	PMID: 29637711; PMID: 24760155
224	CD8+ Exhausted IEG	TAM3 MT1G+	MIF	CD74_CXCR4	0.140409	0	MIF_CD74_CXCR4	MIF - (CD74+CXCR4)	MIF	PMID: 29637711; PMID: 24760155
225	CD8+ Proliferating	TAM3 MT1G+	MIF	CD74_CXCR4	0.171739	0	MIF_CD74_CXCR4	MIF - (CD74+CXCR4)	MIF	PMID: 29637711; PMID: 24760155
226	HLR_Tumor	TAM3 MT1G+	MIF	CD74_CXCR4	0.266646	0	MIF_CD74_CXCR4	MIF - (CD74+CXCR4)	MIF	PMID: 29637711; PMID: 24760155
227	Macrophage Proliferating	TAM3 MT1G+	MIF	CD74_CXCR4	0.161172	0	MIF_CD74_CXCR4	MIF - (CD74+CXCR4)	MIF	PMID: 29637711; PMID: 24760155
228	Monocyte Classical	TAM3 MT1G+	MIF	CD74_CXCR4	0.127703	0	MIF_CD74_CXCR4	MIF - (CD74+CXCR4)	MIF	PMID: 29637711; PMID: 24760155
229	TAM1 SPP1+	TAM3 MT1G+	MIF	CD74_CXCR4	0.128299	0	MIF_CD74_CXCR4	MIF - (CD74+CXCR4)	MIF	PMID: 29637711; PMID: 24760155
230	TAM2 FOLR2+	TAM3 MT1G+	MIF	CD74_CXCR4	0.0975131	0.02	MIF_CD74_CXCR4	MIF - (CD74+CXCR4)	MIF	PMID: 29637711; PMID: 24760155
231	CD4+ HSPA1A+ T cell	CD4+ Cytotoxic T cell	MIF	CD74_CD44	0.0687415	0.02	MIF_CD74_CD44	MIF - (CD74+CD44)	MIF	PMID: 29637711; PMID: 26175090
232	CD4+ NKT cell	CD4+ Cytotoxic T cell	MIF	CD74_CD44	0.0702237	0	MIF_CD74_CD44	MIF - (CD74+CD44)	MIF	PMID: 29637711; PMID: 26175090
233	CD8+ Exhausted IEG	CD4+ Cytotoxic T cell	MIF	CD74_CD44	0.0730176	0	MIF_CD74_CD44	MIF - (CD74+CD44)	MIF	PMID: 29637711; PMID: 26175090
234	CD8+ Proliferating	CD4+ Cytotoxic T cell	MIF	CD74_CD44	0.0909002	0	MIF_CD74_CD44	MIF - (CD74+CD44)	MIF	PMID: 29637711; PMID: 26175090
235	HLR_Tumor	CD4+ Cytotoxic T cell	MIF	CD74_CD44	0.14918	0	MIF_CD74_CD44	MIF - (CD74+CD44)	MIF	PMID: 29637711; PMID: 26175090
236	Macrophage Proliferating	CD4+ Cytotoxic T cell	MIF	CD74_CD44	0.0847981	0.01	MIF_CD74_CD44	MIF - (CD74+CD44)	MIF	PMID: 29637711; PMID: 26175090
237	Monocyte Classical	CD4+ Cytotoxic T cell	MIF	CD74_CD44	0.0659422	0.01	MIF_CD74_CD44	MIF - (CD74+CD44)	MIF	PMID: 29637711; PMID: 26175090
238	TAM1 SPP1+	CD4+ Cytotoxic T cell	MIF	CD74_CD44	0.0662716	0	MIF_CD74_CD44	MIF - (CD74+CD44)	MIF	PMID: 29637711; PMID: 26175090
239	CD8+ Exhausted IEG	CD4+ Effector helper cell	MIF	CD74_CD44	0.0663523	0	MIF_CD74_CD44	MIF - (CD74+CD44)	MIF	PMID: 29637711; PMID: 26175090
240	CD8+ Proliferating	CD4+ Effector helper cell	MIF	CD74_CD44	0.0827482	0	MIF_CD74_CD44	MIF - (CD74+CD44)	MIF	PMID: 29637711; PMID: 26175090
241	HLR_Tumor	CD4+ Effector helper cell	MIF	CD74_CD44	0.136587	0	MIF_CD74_CD44	MIF - (CD74+CD44)	MIF	PMID: 29637711; PMID: 26175090
242	HLR_Tumor	CD4+ HSPA1A+ T cell	MIF	CD74_CD44	0.0946048	0	MIF_CD74_CD44	MIF - (CD74+CD44)	MIF	PMID: 29637711; PMID: 26175090
243	HLR_Tumor	CD4+ NKT cell	MIF	CD74_CD44	0.115204	0	MIF_CD74_CD44	MIF - (CD74+CD44)	MIF	PMID: 29637711; PMID: 26175090
244	CD4+ HSPA1A+ T cell	CD4+ Treg	MIF	CD74_CD44	0.0692197	0.01	MIF_CD74_CD44	MIF - (CD74+CD44)	MIF	PMID: 29637711; PMID: 26175090
245	CD4+ NKT cell	CD4+ Treg	MIF	CD74_CD44	0.0707114	0	MIF_CD74_CD44	MIF - (CD74+CD44)	MIF	PMID: 29637711; PMID: 26175090
246	CD8+ Exhausted IEG	CD4+ Treg	MIF	CD74_CD44	0.0735232	0	MIF_CD74_CD44	MIF - (CD74+CD44)	MIF	PMID: 29637711; PMID: 26175090
247	CD8+ Proliferating	CD4+ Treg	MIF	CD74_CD44	0.0915174	0	MIF_CD74_CD44	MIF - (CD74+CD44)	MIF	PMID: 29637711; PMID: 26175090
248	HLR_Tumor	CD4+ Treg	MIF	CD74_CD44	0.150127	0	MIF_CD74_CD44	MIF - (CD74+CD44)	MIF	PMID: 29637711; PMID: 26175090
249	Macrophage Proliferating	CD4+ Treg	MIF	CD74_CD44	0.0853777	0.01	MIF_CD74_CD44	MIF - (CD74+CD44)	MIF	PMID: 29637711; PMID: 26175090
250	Monocyte Classical	CD4+ Treg	MIF	CD74_CD44	0.0664023	0	MIF_CD74_CD44	MIF - (CD74+CD44)	MIF	PMID: 29637711; PMID: 26175090
251	TAM1 SPP1+	CD4+ Treg	MIF	CD74_CD44	0.0667339	0	MIF_CD74_CD44	MIF - (CD74+CD44)	MIF	PMID: 29637711; PMID: 26175090
252	CD4+ HSPA1A+ T cell	CD8+ Exhausted	MIF	CD74_CD44	0.0739428	0	MIF_CD74_CD44	MIF - (CD74+CD44)	MIF	PMID: 29637711; PMID: 26175090
253	CD4+ NKT cell	CD8+ Exhausted	MIF	CD74_CD44	0.075528	0	MIF_CD74_CD44	MIF - (CD74+CD44)	MIF	PMID: 29637711; PMID: 26175090
254	CD8+ Exhausted IEG	CD8+ Exhausted	MIF	CD74_CD44	0.0785151	0	MIF_CD74_CD44	MIF - (CD74+CD44)	MIF	PMID: 29637711; PMID: 26175090
255	CD8+ Proliferating	CD8+ Exhausted	MIF	CD74_CD44	0.0976023	0	MIF_CD74_CD44	MIF - (CD74+CD44)	MIF	PMID: 29637711; PMID: 26175090
256	HLR_Tumor	CD8+ Exhausted	MIF	CD74_CD44	0.159425	0	MIF_CD74_CD44	MIF - (CD74+CD44)	MIF	PMID: 29637711; PMID: 26175090
257	Macrophage Proliferating	CD8+ Exhausted	MIF	CD74_CD44	0.0910953	0	MIF_CD74_CD44	MIF - (CD74+CD44)	MIF	PMID: 29637711; PMID: 26175090
258	Monocyte Classical	CD8+ Exhausted	MIF	CD74_CD44	0.0709478	0	MIF_CD74_CD44	MIF - (CD74+CD44)	MIF	PMID: 29637711; PMID: 26175090
259	TAM1 SPP1+	CD8+ Exhausted	MIF	CD74_CD44	0.0713003	0	MIF_CD74_CD44	MIF - (CD74+CD44)	MIF	PMID: 29637711; PMID: 26175090
260	CD4+ HSPA1A+ T cell	CD8+ Exhausted IEG	MIF	CD74_CD44	0.0732332	0	MIF_CD74_CD44	MIF - (CD74+CD44)	MIF	PMID: 29637711; PMID: 26175090
261	CD4+ NKT cell	CD8+ Exhausted IEG	MIF	CD74_CD44	0.0748045	0	MIF_CD74_CD44	MIF - (CD74+CD44)	MIF	PMID: 29637711; PMID: 26175090
262	CD8+ Exhausted IEG	CD8+ Exhausted IEG	MIF	CD74_CD44	0.0777653	0	MIF_CD74_CD44	MIF - (CD74+CD44)	MIF	PMID: 29637711; PMID: 26175090
263	CD8+ Proliferating	CD8+ Exhausted IEG	MIF	CD74_CD44	0.0966894	0	MIF_CD74_CD44	MIF - (CD74+CD44)	MIF	PMID: 29637711; PMID: 26175090
264	HLR_Tumor	CD8+ Exhausted IEG	MIF	CD74_CD44	0.158035	0	MIF_CD74_CD44	MIF - (CD74+CD44)	MIF	PMID: 29637711; PMID: 26175090
265	Macrophage Proliferating	CD8+ Exhausted IEG	MIF	CD74_CD44	0.0902372	0	MIF_CD74_CD44	MIF - (CD74+CD44)	MIF	PMID: 29637711; PMID: 26175090
266	Monocyte Classical	CD8+ Exhausted IEG	MIF	CD74_CD44	0.0702648	0	MIF_CD74_CD44	MIF - (CD74+CD44)	MIF	PMID: 29637711; PMID: 26175090
267	TAM1 SPP1+	CD8+ Exhausted IEG	MIF	CD74_CD44	0.0706141	0	MIF_CD74_CD44	MIF - (CD74+CD44)	MIF	PMID: 29637711; PMID: 26175090
268	HLR_Tumor	CD8+ NK-like T cell	MIF	CD74_CD44	0.111252	0	MIF_CD74_CD44	MIF - (CD74+CD44)	MIF	PMID: 29637711; PMID: 26175090
269	CD8+ Exhausted IEG	CD8+ Proliferating	MIF	CD74_CD44	0.0673909	0	MIF_CD74_CD44	MIF - (CD74+CD44)	MIF	PMID: 29637711; PMID: 26175090
270	CD8+ Proliferating	CD8+ Proliferating	MIF	CD74_CD44	0.0840204	0	MIF_CD74_CD44	MIF - (CD74+CD44)	MIF	PMID: 29637711; PMID: 26175090
271	HLR_Tumor	CD8+ Proliferating	MIF	CD74_CD44	0.138561	0	MIF_CD74_CD44	MIF - (CD74+CD44)	MIF	PMID: 29637711; PMID: 26175090
272	CD4+ HSPA1A+ T cell	DC	MIF	CD74_CD44	0.0764345	0	MIF_CD74_CD44	MIF - (CD74+CD44)	MIF	PMID: 29637711; PMID: 26175090
273	CD4+ NKT cell	DC	MIF	CD74_CD44	0.0780686	0	MIF_CD74_CD44	MIF - (CD74+CD44)	MIF	PMID: 29637711; PMID: 26175090
274	CD8+ Exhausted IEG	DC	MIF	CD74_CD44	0.0811474	0	MIF_CD74_CD44	MIF - (CD74+CD44)	MIF	PMID: 29637711; PMID: 26175090
275	CD8+ Proliferating	DC	MIF	CD74_CD44	0.100805	0	MIF_CD74_CD44	MIF - (CD74+CD44)	MIF	PMID: 29637711; PMID: 26175090
276	HLR_Tumor	DC	MIF	CD74_CD44	0.164287	0	MIF_CD74_CD44	MIF - (CD74+CD44)	MIF	PMID: 29637711; PMID: 26175090
277	Macrophage Proliferating	DC	MIF	CD74_CD44	0.0941063	0	MIF_CD74_CD44	MIF - (CD74+CD44)	MIF	PMID: 29637711; PMID: 26175090
278	Monocyte Classical	DC	MIF	CD74_CD44	0.0733466	0	MIF_CD74_CD44	MIF - (CD74+CD44)	MIF	PMID: 29637711; PMID: 26175090
279	TAM1 SPP1+	DC	MIF	CD74_CD44	0.07371	0	MIF_CD74_CD44	MIF - (CD74+CD44)	MIF	PMID: 29637711; PMID: 26175090
280	CD4+ HSPA1A+ T cell	Macrophage Imflammatory	MIF	CD74_CD44	0.0916429	0	MIF_CD74_CD44	MIF - (CD74+CD44)	MIF	PMID: 29637711; PMID: 26175090
281	CD4+ NKT cell	Macrophage Imflammatory	MIF	CD74_CD44	0.0935693	0	MIF_CD74_CD44	MIF - (CD74+CD44)	MIF	PMID: 29637711; PMID: 26175090
282	CD8+ Exhausted IEG	Macrophage Imflammatory	MIF	CD74_CD44	0.0971948	0	MIF_CD74_CD44	MIF - (CD74+CD44)	MIF	PMID: 29637711; PMID: 26175090
283	CD8+ Proliferating	Macrophage Imflammatory	MIF	CD74_CD44	0.120231	0	MIF_CD74_CD44	MIF - (CD74+CD44)	MIF	PMID: 29637711; PMID: 26175090
284	HLR_Tumor	Macrophage Imflammatory	MIF	CD74_CD44	0.193316	0	MIF_CD74_CD44	MIF - (CD74+CD44)	MIF	PMID: 29637711; PMID: 26175090
285	Macrophage Proliferating	Macrophage Imflammatory	MIF	CD74_CD44	0.112403	0	MIF_CD74_CD44	MIF - (CD74+CD44)	MIF	PMID: 29637711; PMID: 26175090
286	Monocyte Classical	Macrophage Imflammatory	MIF	CD74_CD44	0.0879991	0	MIF_CD74_CD44	MIF - (CD74+CD44)	MIF	PMID: 29637711; PMID: 26175090
287	TAM1 SPP1+	Macrophage Imflammatory	MIF	CD74_CD44	0.0884283	0	MIF_CD74_CD44	MIF - (CD74+CD44)	MIF	PMID: 29637711; PMID: 26175090
288	TAM2 FOLR2+	Macrophage Imflammatory	MIF	CD74_CD44	0.06648	0.03	MIF_CD74_CD44	MIF - (CD74+CD44)	MIF	PMID: 29637711; PMID: 26175090
289	TAM3 MT1G+	Macrophage Imflammatory	MIF	CD74_CD44	0.0725155	0.04	MIF_CD74_CD44	MIF - (CD74+CD44)	MIF	PMID: 29637711; PMID: 26175090
290	CD4+ NKT cell	Macrophage Proliferating	MIF	CD74_CD44	0.0742608	0.02	MIF_CD74_CD44	MIF - (CD74+CD44)	MIF	PMID: 29637711; PMID: 26175090
291	CD8+ Exhausted IEG	Macrophage Proliferating	MIF	CD74_CD44	0.0772019	0	MIF_CD74_CD44	MIF - (CD74+CD44)	MIF	PMID: 29637711; PMID: 26175090
292	CD8+ Proliferating	Macrophage Proliferating	MIF	CD74_CD44	0.0960032	0	MIF_CD74_CD44	MIF - (CD74+CD44)	MIF	PMID: 29637711; PMID: 26175090
293	HLR_Tumor	Macrophage Proliferating	MIF	CD74_CD44	0.156989	0	MIF_CD74_CD44	MIF - (CD74+CD44)	MIF	PMID: 29637711; PMID: 26175090
294	Macrophage Proliferating	Macrophage Proliferating	MIF	CD74_CD44	0.0895922	0.02	MIF_CD74_CD44	MIF - (CD74+CD44)	MIF	PMID: 29637711; PMID: 26175090
295	Monocyte Classical	Macrophage Proliferating	MIF	CD74_CD44	0.0697516	0.04	MIF_CD74_CD44	MIF - (CD74+CD44)	MIF	PMID: 29637711; PMID: 26175090
296	CD4+ HSPA1A+ T cell	Monocyte Classical	MIF	CD74_CD44	0.083835	0	MIF_CD74_CD44	MIF - (CD74+CD44)	MIF	PMID: 29637711; PMID: 26175090
297	CD4+ NKT cell	Monocyte Classical	MIF	CD74_CD44	0.0856127	0	MIF_CD74_CD44	MIF - (CD74+CD44)	MIF	PMID: 29637711; PMID: 26175090
298	CD8+ Exhausted IEG	Monocyte Classical	MIF	CD74_CD44	0.0889603	0	MIF_CD74_CD44	MIF - (CD74+CD44)	MIF	PMID: 29637711; PMID: 26175090
299	CD8+ Proliferating	Monocyte Classical	MIF	CD74_CD44	0.110283	0	MIF_CD74_CD44	MIF - (CD74+CD44)	MIF	PMID: 29637711; PMID: 26175090
300	HLR_Tumor	Monocyte Classical	MIF	CD74_CD44	0.178549	0	MIF_CD74_CD44	MIF - (CD74+CD44)	MIF	PMID: 29637711; PMID: 26175090
301	Macrophage Proliferating	Monocyte Classical	MIF	CD74_CD44	0.103027	0	MIF_CD74_CD44	MIF - (CD74+CD44)	MIF	PMID: 29637711; PMID: 26175090
302	Monocyte Classical	Monocyte Classical	MIF	CD74_CD44	0.0804742	0	MIF_CD74_CD44	MIF - (CD74+CD44)	MIF	PMID: 29637711; PMID: 26175090
303	TAM1 SPP1+	Monocyte Classical	MIF	CD74_CD44	0.0808699	0	MIF_CD74_CD44	MIF - (CD74+CD44)	MIF	PMID: 29637711; PMID: 26175090
304	CD4+ HSPA1A+ T cell	Monocyte Non-classical	MIF	CD74_CD44	0.0680929	0.02	MIF_CD74_CD44	MIF - (CD74+CD44)	MIF	PMID: 29637711; PMID: 26175090
305	CD4+ NKT cell	Monocyte Non-classical	MIF	CD74_CD44	0.0695622	0	MIF_CD74_CD44	MIF - (CD74+CD44)	MIF	PMID: 29637711; PMID: 26175090
306	CD8+ Exhausted IEG	Monocyte Non-classical	MIF	CD74_CD44	0.0723318	0	MIF_CD74_CD44	MIF - (CD74+CD44)	MIF	PMID: 29637711; PMID: 26175090
307	CD8+ Proliferating	Monocyte Non-classical	MIF	CD74_CD44	0.0900628	0	MIF_CD74_CD44	MIF - (CD74+CD44)	MIF	PMID: 29637711; PMID: 26175090
308	HLR_Tumor	Monocyte Non-classical	MIF	CD74_CD44	0.147893	0	MIF_CD74_CD44	MIF - (CD74+CD44)	MIF	PMID: 29637711; PMID: 26175090
309	Macrophage Proliferating	Monocyte Non-classical	MIF	CD74_CD44	0.0840116	0.01	MIF_CD74_CD44	MIF - (CD74+CD44)	MIF	PMID: 29637711; PMID: 26175090
310	Monocyte Classical	Monocyte Non-classical	MIF	CD74_CD44	0.0653182	0.04	MIF_CD74_CD44	MIF - (CD74+CD44)	MIF	PMID: 29637711; PMID: 26175090
311	TAM1 SPP1+	Monocyte Non-classical	MIF	CD74_CD44	0.0656447	0.01	MIF_CD74_CD44	MIF - (CD74+CD44)	MIF	PMID: 29637711; PMID: 26175090
312	CD4+ NKT cell	TAM1 SPP1+	MIF	CD74_CD44	0.0649843	0.03	MIF_CD74_CD44	MIF - (CD74+CD44)	MIF	PMID: 29637711; PMID: 26175090
313	CD8+ Exhausted IEG	TAM1 SPP1+	MIF	CD74_CD44	0.0675849	0	MIF_CD74_CD44	MIF - (CD74+CD44)	MIF	PMID: 29637711; PMID: 26175090
314	CD8+ Proliferating	TAM1 SPP1+	MIF	CD74_CD44	0.0842579	0	MIF_CD74_CD44	MIF - (CD74+CD44)	MIF	PMID: 29637711; PMID: 26175090
315	HLR_Tumor	TAM1 SPP1+	MIF	CD74_CD44	0.13893	0	MIF_CD74_CD44	MIF - (CD74+CD44)	MIF	PMID: 29637711; PMID: 26175090
316	CD4+ HSPA1A+ T cell	TAM2 FOLR2+	MIF	CD74_CD44	0.0791924	0	MIF_CD74_CD44	MIF - (CD74+CD44)	MIF	PMID: 29637711; PMID: 26175090
317	CD4+ NKT cell	TAM2 FOLR2+	MIF	CD74_CD44	0.0808804	0	MIF_CD74_CD44	MIF - (CD74+CD44)	MIF	PMID: 29637711; PMID: 26175090
318	CD8+ Exhausted IEG	TAM2 FOLR2+	MIF	CD74_CD44	0.0840599	0	MIF_CD74_CD44	MIF - (CD74+CD44)	MIF	PMID: 29637711; PMID: 26175090
319	CD8+ Proliferating	TAM2 FOLR2+	MIF	CD74_CD44	0.104342	0	MIF_CD74_CD44	MIF - (CD74+CD44)	MIF	PMID: 29637711; PMID: 26175090
320	HLR_Tumor	TAM2 FOLR2+	MIF	CD74_CD44	0.169632	0	MIF_CD74_CD44	MIF - (CD74+CD44)	MIF	PMID: 29637711; PMID: 26175090
321	Macrophage Proliferating	TAM2 FOLR2+	MIF	CD74_CD44	0.0974346	0	MIF_CD74_CD44	MIF - (CD74+CD44)	MIF	PMID: 29637711; PMID: 26175090
322	Monocyte Classical	TAM2 FOLR2+	MIF	CD74_CD44	0.0760022	0	MIF_CD74_CD44	MIF - (CD74+CD44)	MIF	PMID: 29637711; PMID: 26175090
323	TAM1 SPP1+	TAM2 FOLR2+	MIF	CD74_CD44	0.0763778	0	MIF_CD74_CD44	MIF - (CD74+CD44)	MIF	PMID: 29637711; PMID: 26175090
324	CD4+ NKT cell	TAM3 MT1G+	MIF	CD74_CD44	0.0694003	0.03	MIF_CD74_CD44	MIF - (CD74+CD44)	MIF	PMID: 29637711; PMID: 26175090
325	CD8+ Exhausted IEG	TAM3 MT1G+	MIF	CD74_CD44	0.0721639	0	MIF_CD74_CD44	MIF - (CD74+CD44)	MIF	PMID: 29637711; PMID: 26175090
326	CD8+ Proliferating	TAM3 MT1G+	MIF	CD74_CD44	0.0898578	0	MIF_CD74_CD44	MIF - (CD74+CD44)	MIF	PMID: 29637711; PMID: 26175090
327	HLR_Tumor	TAM3 MT1G+	MIF	CD74_CD44	0.147577	0	MIF_CD74_CD44	MIF - (CD74+CD44)	MIF	PMID: 29637711; PMID: 26175090
328	Macrophage Proliferating	TAM3 MT1G+	MIF	CD74_CD44	0.0838191	0.03	MIF_CD74_CD44	MIF - (CD74+CD44)	MIF	PMID: 29637711; PMID: 26175090
329	Macrophage Proliferating	HLR_Tumor	OSM	OSMR_IL6ST	0.0011681	0	OSM_OSMR_IL6ST	OSM - (OSMR+IL6ST)	OSM	KEGG: hsa04060
330	Monocyte Classical	HLR_Tumor	OSM	OSMR_IL6ST	0.00130433	0	OSM_OSMR_IL6ST	OSM - (OSMR+IL6ST)	OSM	KEGG: hsa04060
331	DC	DC	IL1B	IL1R2	0.00810745	0	IL1B_IL1R2	IL1B - IL1R2	IL1	KEGG: hsa04060
332	Macrophage Proliferating	DC	IL1B	IL1R2	0.00315772	0	IL1B_IL1R2	IL1B - IL1R2	IL1	KEGG: hsa04060
333	Monocyte Classical	DC	IL1B	IL1R2	0.0138719	0	IL1B_IL1R2	IL1B - IL1R2	IL1	KEGG: hsa04060
334	Monocyte Non-classical	DC	IL1B	IL1R2	0.0206	0	IL1B_IL1R2	IL1B - IL1R2	IL1	KEGG: hsa04060
335	TAM3 MT1G+	DC	IL1B	IL1R2	0.0053783	0	IL1B_IL1R2	IL1B - IL1R2	IL1	KEGG: hsa04060
336	DC	Monocyte Classical	IL1B	IL1R2	0.0033169	0	IL1B_IL1R2	IL1B - IL1R2	IL1	KEGG: hsa04060
337	Macrophage Proliferating	Monocyte Classical	IL1B	IL1R2	0.00128808	0	IL1B_IL1R2	IL1B - IL1R2	IL1	KEGG: hsa04060
338	Monocyte Classical	Monocyte Classical	IL1B	IL1R2	0.00569477	0	IL1B_IL1R2	IL1B - IL1R2	IL1	KEGG: hsa04060
339	Monocyte Non-classical	Monocyte Classical	IL1B	IL1R2	0.00849102	0	IL1B_IL1R2	IL1B - IL1R2	IL1	KEGG: hsa04060
340	TAM3 MT1G+	Monocyte Classical	IL1B	IL1R2	0.00219679	0	IL1B_IL1R2	IL1B - IL1R2	IL1	KEGG: hsa04060
341	CD4+ NKT cell	CD4+ NKT cell	IL16	CD4	0.00233752	0	IL16_CD4	IL16 - CD4	IL16	KEGG: hsa04060
342	CD8+ Proliferating	CD4+ NKT cell	IL16	CD4	0.00186145	0	IL16_CD4	IL16 - CD4	IL16	KEGG: hsa04060
343	DC	CD4+ NKT cell	IL16	CD4	0.00134864	0	IL16_CD4	IL16 - CD4	IL16	KEGG: hsa04060
344	Macrophage Imflammatory	CD4+ NKT cell	IL16	CD4	0.000291864	0.01	IL16_CD4	IL16 - CD4	IL16	KEGG: hsa04060
345	Macrophage Proliferating	CD4+ NKT cell	IL16	CD4	0.000708282	0.04	IL16_CD4	IL16 - CD4	IL16	KEGG: hsa04060
346	TAM1 SPP1+	CD4+ NKT cell	IL16	CD4	0.00157181	0	IL16_CD4	IL16 - CD4	IL16	KEGG: hsa04060
347	TAM2 FOLR2+	CD4+ NKT cell	IL16	CD4	0.000887977	0	IL16_CD4	IL16 - CD4	IL16	KEGG: hsa04060
348	TAM3 MT1G+	CD4+ NKT cell	IL16	CD4	0.00137585	0	IL16_CD4	IL16 - CD4	IL16	KEGG: hsa04060
349	CD4+ NKT cell	DC	IL16	CD4	0.00501409	0	IL16_CD4	IL16 - CD4	IL16	KEGG: hsa04060
350	CD8+ Proliferating	DC	IL16	CD4	0.00399507	0	IL16_CD4	IL16 - CD4	IL16	KEGG: hsa04060
351	DC	DC	IL16	CD4	0.00289618	0	IL16_CD4	IL16 - CD4	IL16	KEGG: hsa04060
352	Macrophage Imflammatory	DC	IL16	CD4	0.000627536	0.03	IL16_CD4	IL16 - CD4	IL16	KEGG: hsa04060
353	Macrophage Proliferating	DC	IL16	CD4	0.00152214	0	IL16_CD4	IL16 - CD4	IL16	KEGG: hsa04060
354	TAM1 SPP1+	DC	IL16	CD4	0.00337458	0	IL16_CD4	IL16 - CD4	IL16	KEGG: hsa04060
355	TAM2 FOLR2+	DC	IL16	CD4	0.00190793	0	IL16_CD4	IL16 - CD4	IL16	KEGG: hsa04060
356	TAM3 MT1G+	DC	IL16	CD4	0.00295453	0	IL16_CD4	IL16 - CD4	IL16	KEGG: hsa04060
357	CD4+ NKT cell	Macrophage Imflammatory	IL16	CD4	0.0054141	0	IL16_CD4	IL16 - CD4	IL16	KEGG: hsa04060
358	CD8+ Proliferating	Macrophage Imflammatory	IL16	CD4	0.00431414	0	IL16_CD4	IL16 - CD4	IL16	KEGG: hsa04060
359	DC	Macrophage Imflammatory	IL16	CD4	0.00312776	0	IL16_CD4	IL16 - CD4	IL16	KEGG: hsa04060
360	Macrophage Imflammatory	Macrophage Imflammatory	IL16	CD4	0.000677838	0.04	IL16_CD4	IL16 - CD4	IL16	KEGG: hsa04060
361	Macrophage Proliferating	Macrophage Imflammatory	IL16	CD4	0.00164404	0.03	IL16_CD4	IL16 - CD4	IL16	KEGG: hsa04060
362	TAM1 SPP1+	Macrophage Imflammatory	IL16	CD4	0.00364427	0	IL16_CD4	IL16 - CD4	IL16	KEGG: hsa04060
363	TAM2 FOLR2+	Macrophage Imflammatory	IL16	CD4	0.00206065	0	IL16_CD4	IL16 - CD4	IL16	KEGG: hsa04060
364	TAM3 MT1G+	Macrophage Imflammatory	IL16	CD4	0.00319076	0	IL16_CD4	IL16 - CD4	IL16	KEGG: hsa04060
365	CD4+ NKT cell	Macrophage Proliferating	IL16	CD4	0.0066707	0	IL16_CD4	IL16 - CD4	IL16	KEGG: hsa04060
366	CD8+ Proliferating	Macrophage Proliferating	IL16	CD4	0.00531681	0	IL16_CD4	IL16 - CD4	IL16	KEGG: hsa04060
367	DC	Macrophage Proliferating	IL16	CD4	0.00385576	0	IL16_CD4	IL16 - CD4	IL16	KEGG: hsa04060
368	Macrophage Imflammatory	Macrophage Proliferating	IL16	CD4	0.000836086	0.04	IL16_CD4	IL16 - CD4	IL16	KEGG: hsa04060
369	Macrophage Proliferating	Macrophage Proliferating	IL16	CD4	0.0020274	0.01	IL16_CD4	IL16 - CD4	IL16	KEGG: hsa04060
370	TAM1 SPP1+	Macrophage Proliferating	IL16	CD4	0.00449196	0	IL16_CD4	IL16 - CD4	IL16	KEGG: hsa04060
371	TAM2 FOLR2+	Macrophage Proliferating	IL16	CD4	0.00254091	0	IL16_CD4	IL16 - CD4	IL16	KEGG: hsa04060
372	TAM3 MT1G+	Macrophage Proliferating	IL16	CD4	0.00393337	0	IL16_CD4	IL16 - CD4	IL16	KEGG: hsa04060
373	CD4+ NKT cell	Monocyte Classical	IL16	CD4	0.00217462	0	IL16_CD4	IL16 - CD4	IL16	KEGG: hsa04060
374	CD8+ Proliferating	Monocyte Classical	IL16	CD4	0.00173166	0	IL16_CD4	IL16 - CD4	IL16	KEGG: hsa04060
375	DC	Monocyte Classical	IL16	CD4	0.00125456	0	IL16_CD4	IL16 - CD4	IL16	KEGG: hsa04060
376	Macrophage Imflammatory	Monocyte Classical	IL16	CD4	0.000271485	0.02	IL16_CD4	IL16 - CD4	IL16	KEGG: hsa04060
377	Macrophage Proliferating	Monocyte Classical	IL16	CD4	0.000658845	0	IL16_CD4	IL16 - CD4	IL16	KEGG: hsa04060
378	TAM1 SPP1+	Monocyte Classical	IL16	CD4	0.00146219	0	IL16_CD4	IL16 - CD4	IL16	KEGG: hsa04060
379	TAM2 FOLR2+	Monocyte Classical	IL16	CD4	0.000826009	0	IL16_CD4	IL16 - CD4	IL16	KEGG: hsa04060
380	TAM3 MT1G+	Monocyte Classical	IL16	CD4	0.00127988	0	IL16_CD4	IL16 - CD4	IL16	KEGG: hsa04060
381	CD4+ NKT cell	Monocyte Non-classical	IL16	CD4	0.00214057	0	IL16_CD4	IL16 - CD4	IL16	KEGG: hsa04060
382	CD8+ Proliferating	Monocyte Non-classical	IL16	CD4	0.00170454	0	IL16_CD4	IL16 - CD4	IL16	KEGG: hsa04060
383	DC	Monocyte Non-classical	IL16	CD4	0.0012349	0	IL16_CD4	IL16 - CD4	IL16	KEGG: hsa04060
384	Macrophage Imflammatory	Monocyte Non-classical	IL16	CD4	0.000267226	0	IL16_CD4	IL16 - CD4	IL16	KEGG: hsa04060
385	Macrophage Proliferating	Monocyte Non-classical	IL16	CD4	0.000648514	0.01	IL16_CD4	IL16 - CD4	IL16	KEGG: hsa04060
386	TAM1 SPP1+	Monocyte Non-classical	IL16	CD4	0.00143928	0	IL16_CD4	IL16 - CD4	IL16	KEGG: hsa04060
387	TAM2 FOLR2+	Monocyte Non-classical	IL16	CD4	0.000813058	0	IL16_CD4	IL16 - CD4	IL16	KEGG: hsa04060
388	TAM3 MT1G+	Monocyte Non-classical	IL16	CD4	0.00125982	0	IL16_CD4	IL16 - CD4	IL16	KEGG: hsa04060
389	CD4+ NKT cell	TAM1 SPP1+	IL16	CD4	0.00498072	0	IL16_CD4	IL16 - CD4	IL16	KEGG: hsa04060
390	CD8+ Proliferating	TAM1 SPP1+	IL16	CD4	0.00396846	0	IL16_CD4	IL16 - CD4	IL16	KEGG: hsa04060
391	DC	TAM1 SPP1+	IL16	CD4	0.00287686	0	IL16_CD4	IL16 - CD4	IL16	KEGG: hsa04060
392	Macrophage Imflammatory	TAM1 SPP1+	IL16	CD4	0.000623341	0.01	IL16_CD4	IL16 - CD4	IL16	KEGG: hsa04060
393	Macrophage Proliferating	TAM1 SPP1+	IL16	CD4	0.00151198	0	IL16_CD4	IL16 - CD4	IL16	KEGG: hsa04060
394	TAM1 SPP1+	TAM1 SPP1+	IL16	CD4	0.00335208	0	IL16_CD4	IL16 - CD4	IL16	KEGG: hsa04060
395	TAM2 FOLR2+	TAM1 SPP1+	IL16	CD4	0.00189519	0	IL16_CD4	IL16 - CD4	IL16	KEGG: hsa04060
396	TAM3 MT1G+	TAM1 SPP1+	IL16	CD4	0.00293482	0	IL16_CD4	IL16 - CD4	IL16	KEGG: hsa04060
397	CD4+ NKT cell	TAM2 FOLR2+	IL16	CD4	0.0054958	0	IL16_CD4	IL16 - CD4	IL16	KEGG: hsa04060
398	CD8+ Proliferating	TAM2 FOLR2+	IL16	CD4	0.00437931	0	IL16_CD4	IL16 - CD4	IL16	KEGG: hsa04060
399	DC	TAM2 FOLR2+	IL16	CD4	0.00317507	0	IL16_CD4	IL16 - CD4	IL16	KEGG: hsa04060
400	Macrophage Imflammatory	TAM2 FOLR2+	IL16	CD4	0.000688115	0.01	IL16_CD4	IL16 - CD4	IL16	KEGG: hsa04060
401	Macrophage Proliferating	TAM2 FOLR2+	IL16	CD4	0.00166894	0	IL16_CD4	IL16 - CD4	IL16	KEGG: hsa04060
402	TAM1 SPP1+	TAM2 FOLR2+	IL16	CD4	0.00369936	0	IL16_CD4	IL16 - CD4	IL16	KEGG: hsa04060
403	TAM2 FOLR2+	TAM2 FOLR2+	IL16	CD4	0.00209185	0	IL16_CD4	IL16 - CD4	IL16	KEGG: hsa04060
404	TAM3 MT1G+	TAM2 FOLR2+	IL16	CD4	0.00323902	0	IL16_CD4	IL16 - CD4	IL16	KEGG: hsa04060
405	CD4+ NKT cell	TAM3 MT1G+	IL16	CD4	0.00479619	0	IL16_CD4	IL16 - CD4	IL16	KEGG: hsa04060
406	CD8+ Proliferating	TAM3 MT1G+	IL16	CD4	0.00382128	0	IL16_CD4	IL16 - CD4	IL16	KEGG: hsa04060
407	DC	TAM3 MT1G+	IL16	CD4	0.00277006	0	IL16_CD4	IL16 - CD4	IL16	KEGG: hsa04060
408	Macrophage Proliferating	TAM3 MT1G+	IL16	CD4	0.00145577	0.02	IL16_CD4	IL16 - CD4	IL16	KEGG: hsa04060
409	TAM1 SPP1+	TAM3 MT1G+	IL16	CD4	0.0032277	0	IL16_CD4	IL16 - CD4	IL16	KEGG: hsa04060
410	TAM2 FOLR2+	TAM3 MT1G+	IL16	CD4	0.00182476	0	IL16_CD4	IL16 - CD4	IL16	KEGG: hsa04060
411	TAM3 MT1G+	TAM3 MT1G+	IL16	CD4	0.00282588	0	IL16_CD4	IL16 - CD4	IL16	KEGG: hsa04060
412	CD8+ Exhausted IEG	DC	IFNG	IFNGR1_IFNGR2	0.00753624	0	IFNG_IFNGR1_IFNGR2	IFNG - (IFNGR1+IFNGR2)	IFN-II	KEGG: hsa04060
413	CD8+ NK-like T cell	DC	IFNG	IFNGR1_IFNGR2	0.01064	0	IFNG_IFNGR1_IFNGR2	IFNG - (IFNGR1+IFNGR2)	IFN-II	KEGG: hsa04060
414	CD8+ Proliferating	DC	IFNG	IFNGR1_IFNGR2	0.0100626	0	IFNG_IFNGR1_IFNGR2	IFNG - (IFNGR1+IFNGR2)	IFN-II	KEGG: hsa04060
415	CD8+ Exhausted IEG	Macrophage Imflammatory	IFNG	IFNGR1_IFNGR2	0.0100461	0	IFNG_IFNGR1_IFNGR2	IFNG - (IFNGR1+IFNGR2)	IFN-II	KEGG: hsa04060
416	CD8+ NK-like T cell	Macrophage Imflammatory	IFNG	IFNGR1_IFNGR2	0.0141688	0	IFNG_IFNGR1_IFNGR2	IFNG - (IFNGR1+IFNGR2)	IFN-II	KEGG: hsa04060
417	CD8+ Proliferating	Macrophage Imflammatory	IFNG	IFNGR1_IFNGR2	0.0134025	0	IFNG_IFNGR1_IFNGR2	IFNG - (IFNGR1+IFNGR2)	IFN-II	KEGG: hsa04060
418	CD8+ Exhausted IEG	Macrophage Proliferating	IFNG	IFNGR1_IFNGR2	0.00753776	0	IFNG_IFNGR1_IFNGR2	IFNG - (IFNGR1+IFNGR2)	IFN-II	KEGG: hsa04060
419	CD8+ NK-like T cell	Macrophage Proliferating	IFNG	IFNGR1_IFNGR2	0.0106421	0	IFNG_IFNGR1_IFNGR2	IFNG - (IFNGR1+IFNGR2)	IFN-II	KEGG: hsa04060
420	CD8+ Proliferating	Macrophage Proliferating	IFNG	IFNGR1_IFNGR2	0.0100646	0	IFNG_IFNGR1_IFNGR2	IFNG - (IFNGR1+IFNGR2)	IFN-II	KEGG: hsa04060
421	CD8+ Exhausted IEG	Monocyte Classical	IFNG	IFNGR1_IFNGR2	0.00431121	0	IFNG_IFNGR1_IFNGR2	IFNG - (IFNGR1+IFNGR2)	IFN-II	KEGG: hsa04060
422	CD8+ NK-like T cell	Monocyte Classical	IFNG	IFNGR1_IFNGR2	0.0060949	0	IFNG_IFNGR1_IFNGR2	IFNG - (IFNGR1+IFNGR2)	IFN-II	KEGG: hsa04060
423	CD8+ Proliferating	Monocyte Classical	IFNG	IFNGR1_IFNGR2	0.00576271	0	IFNG_IFNGR1_IFNGR2	IFNG - (IFNGR1+IFNGR2)	IFN-II	KEGG: hsa04060
424	CD8+ Exhausted IEG	Monocyte Non-classical	IFNG	IFNGR1_IFNGR2	0.00400023	0	IFNG_IFNGR1_IFNGR2	IFNG - (IFNGR1+IFNGR2)	IFN-II	KEGG: hsa04060
425	CD8+ NK-like T cell	Monocyte Non-classical	IFNG	IFNGR1_IFNGR2	0.00565598	0	IFNG_IFNGR1_IFNGR2	IFNG - (IFNGR1+IFNGR2)	IFN-II	KEGG: hsa04060
426	CD8+ Proliferating	Monocyte Non-classical	IFNG	IFNGR1_IFNGR2	0.0053476	0	IFNG_IFNGR1_IFNGR2	IFNG - (IFNGR1+IFNGR2)	IFN-II	KEGG: hsa04060
427	CD8+ Exhausted IEG	TAM1 SPP1+	IFNG	IFNGR1_IFNGR2	0.00775608	0	IFNG_IFNGR1_IFNGR2	IFNG - (IFNGR1+IFNGR2)	IFN-II	KEGG: hsa04060
428	CD8+ NK-like T cell	TAM1 SPP1+	IFNG	IFNGR1_IFNGR2	0.0109493	0	IFNG_IFNGR1_IFNGR2	IFNG - (IFNGR1+IFNGR2)	IFN-II	KEGG: hsa04060
429	CD8+ Proliferating	TAM1 SPP1+	IFNG	IFNGR1_IFNGR2	0.0103553	0	IFNG_IFNGR1_IFNGR2	IFNG - (IFNGR1+IFNGR2)	IFN-II	KEGG: hsa04060
430	CD8+ Exhausted IEG	TAM2 FOLR2+	IFNG	IFNGR1_IFNGR2	0.00837666	0	IFNG_IFNGR1_IFNGR2	IFNG - (IFNGR1+IFNGR2)	IFN-II	KEGG: hsa04060
431	CD8+ NK-like T cell	TAM2 FOLR2+	IFNG	IFNGR1_IFNGR2	0.0118224	0	IFNG_IFNGR1_IFNGR2	IFNG - (IFNGR1+IFNGR2)	IFN-II	KEGG: hsa04060
432	CD8+ Proliferating	TAM2 FOLR2+	IFNG	IFNGR1_IFNGR2	0.0111816	0	IFNG_IFNGR1_IFNGR2	IFNG - (IFNGR1+IFNGR2)	IFN-II	KEGG: hsa04060
433	CD8+ Exhausted IEG	TAM3 MT1G+	IFNG	IFNGR1_IFNGR2	0.00767687	0	IFNG_IFNGR1_IFNGR2	IFNG - (IFNGR1+IFNGR2)	IFN-II	KEGG: hsa04060
434	CD8+ NK-like T cell	TAM3 MT1G+	IFNG	IFNGR1_IFNGR2	0.0108379	0	IFNG_IFNGR1_IFNGR2	IFNG - (IFNGR1+IFNGR2)	IFN-II	KEGG: hsa04060
435	CD8+ Proliferating	TAM3 MT1G+	IFNG	IFNGR1_IFNGR2	0.0102499	0	IFNG_IFNGR1_IFNGR2	IFNG - (IFNGR1+IFNGR2)	IFN-II	KEGG: hsa04060
436	CD8+ Proliferating	DC	TNF	TNFRSF1A	0.00149971	0	TNF_TNFRSF1A	TNF - TNFRSF1A	TNF	KEGG: hsa04060
437	CD8+ Proliferating	HLR_Tumor	TNF	TNFRSF1A	0.00189664	0	TNF_TNFRSF1A	TNF - TNFRSF1A	TNF	KEGG: hsa04060
438	CD8+ Proliferating	Macrophage Imflammatory	TNF	TNFRSF1A	0.00139893	0	TNF_TNFRSF1A	TNF - TNFRSF1A	TNF	KEGG: hsa04060
439	CD8+ Proliferating	Macrophage Proliferating	TNF	TNFRSF1A	0.00285151	0	TNF_TNFRSF1A	TNF - TNFRSF1A	TNF	KEGG: hsa04060
440	CD8+ Proliferating	Monocyte Classical	TNF	TNFRSF1A	0.00136961	0	TNF_TNFRSF1A	TNF - TNFRSF1A	TNF	KEGG: hsa04060
441	CD8+ Proliferating	Monocyte Non-classical	TNF	TNFRSF1A	0.00113138	0	TNF_TNFRSF1A	TNF - TNFRSF1A	TNF	KEGG: hsa04060
442	CD8+ Proliferating	TAM1 SPP1+	TNF	TNFRSF1A	0.00340955	0	TNF_TNFRSF1A	TNF - TNFRSF1A	TNF	KEGG: hsa04060
443	CD8+ Proliferating	TAM2 FOLR2+	TNF	TNFRSF1A	0.00301489	0	TNF_TNFRSF1A	TNF - TNFRSF1A	TNF	KEGG: hsa04060
444	CD8+ Proliferating	TAM3 MT1G+	TNF	TNFRSF1A	0.00152983	0	TNF_TNFRSF1A	TNF - TNFRSF1A	TNF	KEGG: hsa04060
445	CD8+ Proliferating	CD4+ Treg	TNF	TNFRSF1B	0.00293277	0	TNF_TNFRSF1B	TNF - TNFRSF1B	TNF	KEGG: hsa04060
446	CD8+ Proliferating	CD8+ Exhausted	TNF	TNFRSF1B	0.00228689	0	TNF_TNFRSF1B	TNF - TNFRSF1B	TNF	KEGG: hsa04060
447	CD8+ Proliferating	CD8+ Exhausted IEG	TNF	TNFRSF1B	0.00210325	0	TNF_TNFRSF1B	TNF - TNFRSF1B	TNF	KEGG: hsa04060
448	CD8+ Proliferating	CD8+ NK-like T cell	TNF	TNFRSF1B	0.00247121	0	TNF_TNFRSF1B	TNF - TNFRSF1B	TNF	KEGG: hsa04060
449	CD8+ Proliferating	CD8+ Proliferating	TNF	TNFRSF1B	0.00178881	0	TNF_TNFRSF1B	TNF - TNFRSF1B	TNF	KEGG: hsa04060
450	CD8+ Proliferating	DC	TNF	TNFRSF1B	0.0015255	0	TNF_TNFRSF1B	TNF - TNFRSF1B	TNF	KEGG: hsa04060
451	CD8+ Proliferating	Macrophage Imflammatory	TNF	TNFRSF1B	0.00113377	0	TNF_TNFRSF1B	TNF - TNFRSF1B	TNF	KEGG: hsa04060
452	CD8+ Proliferating	Macrophage Proliferating	TNF	TNFRSF1B	0.003223	0	TNF_TNFRSF1B	TNF - TNFRSF1B	TNF	KEGG: hsa04060
453	CD8+ Proliferating	Monocyte Classical	TNF	TNFRSF1B	0.00514335	0	TNF_TNFRSF1B	TNF - TNFRSF1B	TNF	KEGG: hsa04060
454	CD8+ Proliferating	Monocyte Non-classical	TNF	TNFRSF1B	0.00912739	0	TNF_TNFRSF1B	TNF - TNFRSF1B	TNF	KEGG: hsa04060
455	CD8+ Proliferating	TAM1 SPP1+	TNF	TNFRSF1B	0.00398101	0	TNF_TNFRSF1B	TNF - TNFRSF1B	TNF	KEGG: hsa04060
456	CD8+ Proliferating	TAM2 FOLR2+	TNF	TNFRSF1B	0.00403998	0	TNF_TNFRSF1B	TNF - TNFRSF1B	TNF	KEGG: hsa04060
457	CD8+ Proliferating	TAM3 MT1G+	TNF	TNFRSF1B	0.00429567	0	TNF_TNFRSF1B	TNF - TNFRSF1B	TNF	KEGG: hsa04060
458	CD8+ Proliferating	CD8+ Proliferating	FASLG	FAS	0.0011622	0	FASL_FAS	FASL - FAS	FASLG	KEGG: hsa04060
459	Macrophage Imflammatory	HLR_Tumor	TNFSF12	TNFRSF12A	0.00147737	0	TNFSF12_TNFRSF12A	TNFSF12 - TNFRSF12A	TWEAK	KEGG: hsa04060
460	Macrophage Proliferating	HLR_Tumor	TNFSF12	TNFRSF12A	0.00172408	0	TNFSF12_TNFRSF12A	TNFSF12 - TNFRSF12A	TWEAK	KEGG: hsa04060
461	TAM1 SPP1+	HLR_Tumor	TNFSF12	TNFRSF12A	0.00177634	0	TNFSF12_TNFRSF12A	TNFSF12 - TNFRSF12A	TWEAK	KEGG: hsa04060
462	TAM2 FOLR2+	HLR_Tumor	TNFSF12	TNFRSF12A	0.00166755	0	TNFSF12_TNFRSF12A	TNFSF12 - TNFRSF12A	TWEAK	KEGG: hsa04060
463	TAM3 MT1G+	HLR_Tumor	TNFSF12	TNFRSF12A	0.00169851	0	TNFSF12_TNFRSF12A	TNFSF12 - TNFRSF12A	TWEAK	KEGG: hsa04060
464	CD8+ Proliferating	CD4+ HSPA1A+ T cell	CD70	CD27	0.00191868	0	CD70_CD27	CD70 - CD27	CD70	KEGG: hsa04060
465	HLR_Tumor	CD4+ HSPA1A+ T cell	CD70	CD27	0.00966631	0	CD70_CD27	CD70 - CD27	CD70	KEGG: hsa04060
466	CD8+ Proliferating	CD4+ NKT cell	CD70	CD27	0.00164795	0	CD70_CD27	CD70 - CD27	CD70	KEGG: hsa04060
467	HLR_Tumor	CD4+ NKT cell	CD70	CD27	0.00831148	0	CD70_CD27	CD70 - CD27	CD70	KEGG: hsa04060
468	CD8+ Proliferating	CD4+ Treg	CD70	CD27	0.0099157	0	CD70_CD27	CD70 - CD27	CD70	KEGG: hsa04060
469	HLR_Tumor	CD4+ Treg	CD70	CD27	0.0483897	0	CD70_CD27	CD70 - CD27	CD70	KEGG: hsa04060
470	CD8+ Proliferating	CD8+ Exhausted	CD70	CD27	0.0133325	0	CD70_CD27	CD70 - CD27	CD70	KEGG: hsa04060
471	HLR_Tumor	CD8+ Exhausted	CD70	CD27	0.0642043	0	CD70_CD27	CD70 - CD27	CD70	KEGG: hsa04060
472	CD8+ Proliferating	CD8+ Exhausted IEG	CD70	CD27	0.00703454	0	CD70_CD27	CD70 - CD27	CD70	KEGG: hsa04060
473	HLR_Tumor	CD8+ Exhausted IEG	CD70	CD27	0.0347214	0	CD70_CD27	CD70 - CD27	CD70	KEGG: hsa04060
474	CD8+ Proliferating	CD8+ Proliferating	CD70	CD27	0.00945587	0	CD70_CD27	CD70 - CD27	CD70	KEGG: hsa04060
475	HLR_Tumor	CD8+ Proliferating	CD70	CD27	0.0462289	0	CD70_CD27	CD70 - CD27	CD70	KEGG: hsa04060
476	CD8+ Proliferating	Macrophage Proliferating	CD70	CD27	0.000454493	0	CD70_CD27	CD70 - CD27	CD70	KEGG: hsa04060
477	HLR_Tumor	Macrophage Proliferating	CD70	CD27	0.00230338	0	CD70_CD27	CD70 - CD27	CD70	KEGG: hsa04060
478	CD4+ Effector helper cell	Macrophage Proliferating	CD40LG	ITGAM_ITGB2	0.00825308	0	CD40LG_ITGAM_ITGB2	CD40LG - (ITGAM+ITGB2)	CD40	PMID: 28676852
479	CD4+ HSPA1A+ T cell	Macrophage Proliferating	CD40LG	ITGAM_ITGB2	0.00605436	0	CD40LG_ITGAM_ITGB2	CD40LG - (ITGAM+ITGB2)	CD40	PMID: 28676852
480	CD4+ Effector helper cell	TAM1 SPP1+	CD40LG	ITGAM_ITGB2	0.00884053	0	CD40LG_ITGAM_ITGB2	CD40LG - (ITGAM+ITGB2)	CD40	PMID: 28676852
481	CD4+ HSPA1A+ T cell	TAM1 SPP1+	CD40LG	ITGAM_ITGB2	0.00648633	0	CD40LG_ITGAM_ITGB2	CD40LG - (ITGAM+ITGB2)	CD40	PMID: 28676852
482	CD4+ Effector helper cell	TAM2 FOLR2+	CD40LG	ITGAM_ITGB2	0.0077469	0	CD40LG_ITGAM_ITGB2	CD40LG - (ITGAM+ITGB2)	CD40	PMID: 28676852
483	CD4+ HSPA1A+ T cell	TAM2 FOLR2+	CD40LG	ITGAM_ITGB2	0.00568226	0	CD40LG_ITGAM_ITGB2	CD40LG - (ITGAM+ITGB2)	CD40	PMID: 28676852
484	CD4+ Effector helper cell	TAM3 MT1G+	CD40LG	ITGAM_ITGB2	0.00819654	0	CD40LG_ITGAM_ITGB2	CD40LG - (ITGAM+ITGB2)	CD40	PMID: 28676852
485	CD4+ HSPA1A+ T cell	TAM3 MT1G+	CD40LG	ITGAM_ITGB2	0.0060128	0	CD40LG_ITGAM_ITGB2	CD40LG - (ITGAM+ITGB2)	CD40	PMID: 28676852
486	CD4+ HSPA1A+ T cell	CD4+ Cytotoxic T cell	SPP1	CD44	0.0179503	0	SPP1_CD44	SPP1 - CD44	SPP1	PMID: 21907263
487	CD8+ Exhausted IEG	CD4+ Cytotoxic T cell	SPP1	CD44	0.0235204	0	SPP1_CD44	SPP1 - CD44	SPP1	PMID: 21907263
488	HLR_Tumor	CD4+ Cytotoxic T cell	SPP1	CD44	0.130043	0	SPP1_CD44	SPP1 - CD44	SPP1	PMID: 21907263
489	Macrophage Proliferating	CD4+ Cytotoxic T cell	SPP1	CD44	0.0839517	0	SPP1_CD44	SPP1 - CD44	SPP1	PMID: 21907263
490	Monocyte Classical	CD4+ Cytotoxic T cell	SPP1	CD44	0.0294598	0	SPP1_CD44	SPP1 - CD44	SPP1	PMID: 21907263
491	Monocyte Non-classical	CD4+ Cytotoxic T cell	SPP1	CD44	0.0109143	0	SPP1_CD44	SPP1 - CD44	SPP1	PMID: 21907263
492	TAM1 SPP1+	CD4+ Cytotoxic T cell	SPP1	CD44	0.0712156	0	SPP1_CD44	SPP1 - CD44	SPP1	PMID: 21907263
493	TAM2 FOLR2+	CD4+ Cytotoxic T cell	SPP1	CD44	0.0182542	0	SPP1_CD44	SPP1 - CD44	SPP1	PMID: 21907263
494	TAM3 MT1G+	CD4+ Cytotoxic T cell	SPP1	CD44	0.0466086	0	SPP1_CD44	SPP1 - CD44	SPP1	PMID: 21907263
495	CD4+ HSPA1A+ T cell	CD4+ Effector helper cell	SPP1	CD44	0.0138103	0	SPP1_CD44	SPP1 - CD44	SPP1	PMID: 21907263
496	CD8+ Exhausted IEG	CD4+ Effector helper cell	SPP1	CD44	0.0181194	0	SPP1_CD44	SPP1 - CD44	SPP1	PMID: 21907263
497	HLR_Tumor	CD4+ Effector helper cell	SPP1	CD44	0.102755	0	SPP1_CD44	SPP1 - CD44	SPP1	PMID: 21907263
498	Macrophage Proliferating	CD4+ Effector helper cell	SPP1	CD44	0.0656062	0	SPP1_CD44	SPP1 - CD44	SPP1	PMID: 21907263
499	Monocyte Classical	CD4+ Effector helper cell	SPP1	CD44	0.0227267	0	SPP1_CD44	SPP1 - CD44	SPP1	PMID: 21907263
500	Monocyte Non-classical	CD4+ Effector helper cell	SPP1	CD44	0.00838321	0	SPP1_CD44	SPP1 - CD44	SPP1	PMID: 21907263
501	TAM1 SPP1+	CD4+ Effector helper cell	SPP1	CD44	0.0554847	0	SPP1_CD44	SPP1 - CD44	SPP1	PMID: 21907263
502	TAM2 FOLR2+	CD4+ Effector helper cell	SPP1	CD44	0.0140451	0	SPP1_CD44	SPP1 - CD44	SPP1	PMID: 21907263
503	TAM3 MT1G+	CD4+ Effector helper cell	SPP1	CD44	0.0361019	0	SPP1_CD44	SPP1 - CD44	SPP1	PMID: 21907263
504	CD4+ HSPA1A+ T cell	CD4+ HSPA1A+ T cell	SPP1	CD44	0.0107781	0	SPP1_CD44	SPP1 - CD44	SPP1	PMID: 21907263
505	CD8+ Exhausted IEG	CD4+ HSPA1A+ T cell	SPP1	CD44	0.0141546	0	SPP1_CD44	SPP1 - CD44	SPP1	PMID: 21907263
506	HLR_Tumor	CD4+ HSPA1A+ T cell	SPP1	CD44	0.0818142	0	SPP1_CD44	SPP1 - CD44	SPP1	PMID: 21907263
507	Macrophage Proliferating	CD4+ HSPA1A+ T cell	SPP1	CD44	0.0517989	0	SPP1_CD44	SPP1 - CD44	SPP1	PMID: 21907263
508	Monocyte Classical	CD4+ HSPA1A+ T cell	SPP1	CD44	0.017772	0	SPP1_CD44	SPP1 - CD44	SPP1	PMID: 21907263
509	Monocyte Non-classical	CD4+ HSPA1A+ T cell	SPP1	CD44	0.00653468	0.04	SPP1_CD44	SPP1 - CD44	SPP1	PMID: 21907263
510	TAM1 SPP1+	CD4+ HSPA1A+ T cell	SPP1	CD44	0.0437079	0	SPP1_CD44	SPP1 - CD44	SPP1	PMID: 21907263
511	TAM2 FOLR2+	CD4+ HSPA1A+ T cell	SPP1	CD44	0.0109619	0	SPP1_CD44	SPP1 - CD44	SPP1	PMID: 21907263
512	TAM3 MT1G+	CD4+ HSPA1A+ T cell	SPP1	CD44	0.0283158	0	SPP1_CD44	SPP1 - CD44	SPP1	PMID: 21907263
513	CD4+ HSPA1A+ T cell	CD4+ NKT cell	SPP1	CD44	0.0175264	0	SPP1_CD44	SPP1 - CD44	SPP1	PMID: 21907263
514	CD8+ Exhausted IEG	CD4+ NKT cell	SPP1	CD44	0.022968	0	SPP1_CD44	SPP1 - CD44	SPP1	PMID: 21907263
515	HLR_Tumor	CD4+ NKT cell	SPP1	CD44	0.127315	0	SPP1_CD44	SPP1 - CD44	SPP1	PMID: 21907263
516	Macrophage Proliferating	CD4+ NKT cell	SPP1	CD44	0.0820994	0	SPP1_CD44	SPP1 - CD44	SPP1	PMID: 21907263
517	Monocyte Classical	CD4+ NKT cell	SPP1	CD44	0.028772	0	SPP1_CD44	SPP1 - CD44	SPP1	PMID: 21907263
518	Monocyte Non-classical	CD4+ NKT cell	SPP1	CD44	0.0106548	0	SPP1_CD44	SPP1 - CD44	SPP1	PMID: 21907263
519	TAM1 SPP1+	CD4+ NKT cell	SPP1	CD44	0.069623	0	SPP1_CD44	SPP1 - CD44	SPP1	PMID: 21907263
520	TAM2 FOLR2+	CD4+ NKT cell	SPP1	CD44	0.0178232	0	SPP1_CD44	SPP1 - CD44	SPP1	PMID: 21907263
521	TAM3 MT1G+	CD4+ NKT cell	SPP1	CD44	0.0455393	0	SPP1_CD44	SPP1 - CD44	SPP1	PMID: 21907263
522	CD4+ HSPA1A+ T cell	CD4+ Treg	SPP1	CD44	0.0135509	0	SPP1_CD44	SPP1 - CD44	SPP1	PMID: 21907263
523	CD8+ Exhausted IEG	CD4+ Treg	SPP1	CD44	0.0177805	0	SPP1_CD44	SPP1 - CD44	SPP1	PMID: 21907263
524	HLR_Tumor	CD4+ Treg	SPP1	CD44	0.100996	0	SPP1_CD44	SPP1 - CD44	SPP1	PMID: 21907263
525	Macrophage Proliferating	CD4+ Treg	SPP1	CD44	0.0644375	0	SPP1_CD44	SPP1 - CD44	SPP1	PMID: 21907263
526	Monocyte Classical	CD4+ Treg	SPP1	CD44	0.0223036	0	SPP1_CD44	SPP1 - CD44	SPP1	PMID: 21907263
527	Monocyte Non-classical	CD4+ Treg	SPP1	CD44	0.00822491	0	SPP1_CD44	SPP1 - CD44	SPP1	PMID: 21907263
528	TAM1 SPP1+	CD4+ Treg	SPP1	CD44	0.0544858	0	SPP1_CD44	SPP1 - CD44	SPP1	PMID: 21907263
529	TAM2 FOLR2+	CD4+ Treg	SPP1	CD44	0.0137813	0	SPP1_CD44	SPP1 - CD44	SPP1	PMID: 21907263
530	TAM3 MT1G+	CD4+ Treg	SPP1	CD44	0.0354388	0	SPP1_CD44	SPP1 - CD44	SPP1	PMID: 21907263
531	CD4+ HSPA1A+ T cell	CD8+ Exhausted	SPP1	CD44	0.0127595	0	SPP1_CD44	SPP1 - CD44	SPP1	PMID: 21907263
532	CD8+ Exhausted IEG	CD8+ Exhausted	SPP1	CD44	0.0167463	0	SPP1_CD44	SPP1 - CD44	SPP1	PMID: 21907263
533	HLR_Tumor	CD8+ Exhausted	SPP1	CD44	0.0955928	0	SPP1_CD44	SPP1 - CD44	SPP1	PMID: 21907263
534	Macrophage Proliferating	CD8+ Exhausted	SPP1	CD44	0.0608576	0	SPP1_CD44	SPP1 - CD44	SPP1	PMID: 21907263
535	Monocyte Classical	CD8+ Exhausted	SPP1	CD44	0.0210119	0	SPP1_CD44	SPP1 - CD44	SPP1	PMID: 21907263
536	Monocyte Non-classical	CD8+ Exhausted	SPP1	CD44	0.00774211	0.01	SPP1_CD44	SPP1 - CD44	SPP1	PMID: 21907263
537	TAM1 SPP1+	CD8+ Exhausted	SPP1	CD44	0.0514284	0	SPP1_CD44	SPP1 - CD44	SPP1	PMID: 21907263
538	TAM2 FOLR2+	CD8+ Exhausted	SPP1	CD44	0.0129766	0	SPP1_CD44	SPP1 - CD44	SPP1	PMID: 21907263
539	TAM3 MT1G+	CD8+ Exhausted	SPP1	CD44	0.0334124	0	SPP1_CD44	SPP1 - CD44	SPP1	PMID: 21907263
540	CD4+ HSPA1A+ T cell	CD8+ Exhausted IEG	SPP1	CD44	0.0145386	0	SPP1_CD44	SPP1 - CD44	SPP1	PMID: 21907263
541	CD8+ Exhausted IEG	CD8+ Exhausted IEG	SPP1	CD44	0.0190706	0	SPP1_CD44	SPP1 - CD44	SPP1	PMID: 21907263
542	HLR_Tumor	CD8+ Exhausted IEG	SPP1	CD44	0.107662	0	SPP1_CD44	SPP1 - CD44	SPP1	PMID: 21907263
543	Macrophage Proliferating	CD8+ Exhausted IEG	SPP1	CD44	0.0688754	0	SPP1_CD44	SPP1 - CD44	SPP1	PMID: 21907263
544	Monocyte Classical	CD8+ Exhausted IEG	SPP1	CD44	0.0239138	0	SPP1_CD44	SPP1 - CD44	SPP1	PMID: 21907263
545	Monocyte Non-classical	CD8+ Exhausted IEG	SPP1	CD44	0.00882789	0	SPP1_CD44	SPP1 - CD44	SPP1	PMID: 21907263
546	TAM1 SPP1+	CD8+ Exhausted IEG	SPP1	CD44	0.058281	0	SPP1_CD44	SPP1 - CD44	SPP1	PMID: 21907263
547	TAM2 FOLR2+	CD8+ Exhausted IEG	SPP1	CD44	0.0147856	0	SPP1_CD44	SPP1 - CD44	SPP1	PMID: 21907263
548	TAM3 MT1G+	CD8+ Exhausted IEG	SPP1	CD44	0.0379606	0	SPP1_CD44	SPP1 - CD44	SPP1	PMID: 21907263
549	CD4+ HSPA1A+ T cell	CD8+ NK-like T cell	SPP1	CD44	0.0121541	0	SPP1_CD44	SPP1 - CD44	SPP1	PMID: 21907263
550	CD8+ Exhausted IEG	CD8+ NK-like T cell	SPP1	CD44	0.0159548	0	SPP1_CD44	SPP1 - CD44	SPP1	PMID: 21907263
551	HLR_Tumor	CD8+ NK-like T cell	SPP1	CD44	0.0914214	0	SPP1_CD44	SPP1 - CD44	SPP1	PMID: 21907263
552	Macrophage Proliferating	CD8+ NK-like T cell	SPP1	CD44	0.0581045	0	SPP1_CD44	SPP1 - CD44	SPP1	PMID: 21907263
553	Monocyte Classical	CD8+ NK-like T cell	SPP1	CD44	0.0200229	0	SPP1_CD44	SPP1 - CD44	SPP1	PMID: 21907263
554	Monocyte Non-classical	CD8+ NK-like T cell	SPP1	CD44	0.00737301	0.02	SPP1_CD44	SPP1 - CD44	SPP1	PMID: 21907263
555	TAM1 SPP1+	CD8+ NK-like T cell	SPP1	CD44	0.0490796	0	SPP1_CD44	SPP1 - CD44	SPP1	PMID: 21907263
556	TAM2 FOLR2+	CD8+ NK-like T cell	SPP1	CD44	0.0123611	0	SPP1_CD44	SPP1 - CD44	SPP1	PMID: 21907263
557	TAM3 MT1G+	CD8+ NK-like T cell	SPP1	CD44	0.0318588	0	SPP1_CD44	SPP1 - CD44	SPP1	PMID: 21907263
558	CD4+ HSPA1A+ T cell	CD8+ Proliferating	SPP1	CD44	0.00892724	0.01	SPP1_CD44	SPP1 - CD44	SPP1	PMID: 21907263
559	CD8+ Exhausted IEG	CD8+ Proliferating	SPP1	CD44	0.0117309	0	SPP1_CD44	SPP1 - CD44	SPP1	PMID: 21907263
560	HLR_Tumor	CD8+ Proliferating	SPP1	CD44	0.068611	0	SPP1_CD44	SPP1 - CD44	SPP1	PMID: 21907263
561	Macrophage Proliferating	CD8+ Proliferating	SPP1	CD44	0.0432116	0	SPP1_CD44	SPP1 - CD44	SPP1	PMID: 21907263
562	Monocyte Classical	CD8+ Proliferating	SPP1	CD44	0.0147381	0	SPP1_CD44	SPP1 - CD44	SPP1	PMID: 21907263
563	Monocyte Non-classical	CD8+ Proliferating	SPP1	CD44	0.00540855	0.04	SPP1_CD44	SPP1 - CD44	SPP1	PMID: 21907263
564	TAM1 SPP1+	CD8+ Proliferating	SPP1	CD44	0.0364105	0	SPP1_CD44	SPP1 - CD44	SPP1	PMID: 21907263
565	TAM2 FOLR2+	CD8+ Proliferating	SPP1	CD44	0.00907977	0	SPP1_CD44	SPP1 - CD44	SPP1	PMID: 21907263
566	TAM3 MT1G+	CD8+ Proliferating	SPP1	CD44	0.023525	0	SPP1_CD44	SPP1 - CD44	SPP1	PMID: 21907263
567	CD4+ HSPA1A+ T cell	DC	SPP1	CD44	0.00860601	0.01	SPP1_CD44	SPP1 - CD44	SPP1	PMID: 21907263
568	CD8+ Exhausted IEG	DC	SPP1	CD44	0.0113099	0	SPP1_CD44	SPP1 - CD44	SPP1	PMID: 21907263
569	HLR_Tumor	DC	SPP1	CD44	0.0662858	0	SPP1_CD44	SPP1 - CD44	SPP1	PMID: 21907263
570	Macrophage Proliferating	DC	SPP1	CD44	0.0417086	0	SPP1_CD44	SPP1 - CD44	SPP1	PMID: 21907263
571	Monocyte Classical	DC	SPP1	CD44	0.0142107	0	SPP1_CD44	SPP1 - CD44	SPP1	PMID: 21907263
572	Monocyte Non-classical	DC	SPP1	CD44	0.00521326	0.04	SPP1_CD44	SPP1 - CD44	SPP1	PMID: 21907263
573	TAM1 SPP1+	DC	SPP1	CD44	0.0351353	0	SPP1_CD44	SPP1 - CD44	SPP1	PMID: 21907263
574	TAM2 FOLR2+	DC	SPP1	CD44	0.00875309	0.01	SPP1_CD44	SPP1 - CD44	SPP1	PMID: 21907263
575	TAM3 MT1G+	DC	SPP1	CD44	0.0226905	0	SPP1_CD44	SPP1 - CD44	SPP1	PMID: 21907263
576	CD4+ HSPA1A+ T cell	Macrophage Imflammatory	SPP1	CD44	0.0122936	0	SPP1_CD44	SPP1 - CD44	SPP1	PMID: 21907263
577	CD8+ Exhausted IEG	Macrophage Imflammatory	SPP1	CD44	0.0161372	0	SPP1_CD44	SPP1 - CD44	SPP1	PMID: 21907263
578	HLR_Tumor	Macrophage Imflammatory	SPP1	CD44	0.0923857	0	SPP1_CD44	SPP1 - CD44	SPP1	PMID: 21907263
579	Macrophage Proliferating	Macrophage Imflammatory	SPP1	CD44	0.0587401	0	SPP1_CD44	SPP1 - CD44	SPP1	PMID: 21907263
580	Monocyte Classical	Macrophage Imflammatory	SPP1	CD44	0.0202509	0	SPP1_CD44	SPP1 - CD44	SPP1	PMID: 21907263
581	Monocyte Non-classical	Macrophage Imflammatory	SPP1	CD44	0.00745805	0.03	SPP1_CD44	SPP1 - CD44	SPP1	PMID: 21907263
582	TAM1 SPP1+	Macrophage Imflammatory	SPP1	CD44	0.0496216	0	SPP1_CD44	SPP1 - CD44	SPP1	PMID: 21907263
583	TAM2 FOLR2+	Macrophage Imflammatory	SPP1	CD44	0.0125029	0	SPP1_CD44	SPP1 - CD44	SPP1	PMID: 21907263
584	TAM3 MT1G+	Macrophage Imflammatory	SPP1	CD44	0.0322171	0	SPP1_CD44	SPP1 - CD44	SPP1	PMID: 21907263
585	CD4+ HSPA1A+ T cell	Macrophage Proliferating	SPP1	CD44	0.00798728	0.03	SPP1_CD44	SPP1 - CD44	SPP1	PMID: 21907263
586	CD8+ Exhausted IEG	Macrophage Proliferating	SPP1	CD44	0.0104988	0	SPP1_CD44	SPP1 - CD44	SPP1	PMID: 21907263
587	HLR_Tumor	Macrophage Proliferating	SPP1	CD44	0.0617786	0	SPP1_CD44	SPP1 - CD44	SPP1	PMID: 21907263
588	Macrophage Proliferating	Macrophage Proliferating	SPP1	CD44	0.0388031	0	SPP1_CD44	SPP1 - CD44	SPP1	PMID: 21907263
589	Monocyte Classical	Macrophage Proliferating	SPP1	CD44	0.0131944	0	SPP1_CD44	SPP1 - CD44	SPP1	PMID: 21907263
590	Monocyte Non-classical	Macrophage Proliferating	SPP1	CD44	0.00483727	0.03	SPP1_CD44	SPP1 - CD44	SPP1	PMID: 21907263
591	TAM1 SPP1+	Macrophage Proliferating	SPP1	CD44	0.0326721	0	SPP1_CD44	SPP1 - CD44	SPP1	PMID: 21907263
592	TAM2 FOLR2+	Macrophage Proliferating	SPP1	CD44	0.00812388	0	SPP1_CD44	SPP1 - CD44	SPP1	PMID: 21907263
593	TAM3 MT1G+	Macrophage Proliferating	SPP1	CD44	0.0210807	0	SPP1_CD44	SPP1 - CD44	SPP1	PMID: 21907263
594	CD4+ HSPA1A+ T cell	Monocyte Classical	SPP1	CD44	0.0147486	0	SPP1_CD44	SPP1 - CD44	SPP1	PMID: 21907263
595	CD8+ Exhausted IEG	Monocyte Classical	SPP1	CD44	0.0193447	0	SPP1_CD44	SPP1 - CD44	SPP1	PMID: 21907263
596	HLR_Tumor	Monocyte Classical	SPP1	CD44	0.109069	0	SPP1_CD44	SPP1 - CD44	SPP1	PMID: 21907263
597	Macrophage Proliferating	Monocyte Classical	SPP1	CD44	0.0698146	0	SPP1_CD44	SPP1 - CD44	SPP1	PMID: 21907263
598	Monocyte Classical	Monocyte Classical	SPP1	CD44	0.0242559	0	SPP1_CD44	SPP1 - CD44	SPP1	PMID: 21907263
599	Monocyte Non-classical	Monocyte Classical	SPP1	CD44	0.00895615	0	SPP1_CD44	SPP1 - CD44	SPP1	PMID: 21907263
600	TAM1 SPP1+	Monocyte Classical	SPP1	CD44	0.0590849	0	SPP1_CD44	SPP1 - CD44	SPP1	PMID: 21907263
601	TAM2 FOLR2+	Monocyte Classical	SPP1	CD44	0.0149991	0	SPP1_CD44	SPP1 - CD44	SPP1	PMID: 21907263
602	TAM3 MT1G+	Monocyte Classical	SPP1	CD44	0.0384956	0	SPP1_CD44	SPP1 - CD44	SPP1	PMID: 21907263
603	CD4+ HSPA1A+ T cell	Monocyte Non-classical	SPP1	CD44	0.00987408	0	SPP1_CD44	SPP1 - CD44	SPP1	PMID: 21907263
604	CD8+ Exhausted IEG	Monocyte Non-classical	SPP1	CD44	0.0129712	0	SPP1_CD44	SPP1 - CD44	SPP1	PMID: 21907263
605	HLR_Tumor	Monocyte Non-classical	SPP1	CD44	0.0754064	0	SPP1_CD44	SPP1 - CD44	SPP1	PMID: 21907263
606	Macrophage Proliferating	Monocyte Non-classical	SPP1	CD44	0.04762	0	SPP1_CD44	SPP1 - CD44	SPP1	PMID: 21907263
607	Monocyte Classical	Monocyte Non-classical	SPP1	CD44	0.0162911	0	SPP1_CD44	SPP1 - CD44	SPP1	PMID: 21907263
608	Monocyte Non-classical	Monocyte Non-classical	SPP1	CD44	0.00598444	0.04	SPP1_CD44	SPP1 - CD44	SPP1	PMID: 21907263
609	TAM1 SPP1+	Monocyte Non-classical	SPP1	CD44	0.0401541	0	SPP1_CD44	SPP1 - CD44	SPP1	PMID: 21907263
610	TAM2 FOLR2+	Monocyte Non-classical	SPP1	CD44	0.0100426	0	SPP1_CD44	SPP1 - CD44	SPP1	PMID: 21907263
611	TAM3 MT1G+	Monocyte Non-classical	SPP1	CD44	0.0259795	0	SPP1_CD44	SPP1 - CD44	SPP1	PMID: 21907263
612	CD8+ Exhausted IEG	TAM1 SPP1+	SPP1	CD44	0.00733232	0.01	SPP1_CD44	SPP1 - CD44	SPP1	PMID: 21907263
613	HLR_Tumor	TAM1 SPP1+	SPP1	CD44	0.043831	0	SPP1_CD44	SPP1 - CD44	SPP1	PMID: 21907263
614	Macrophage Proliferating	TAM1 SPP1+	SPP1	CD44	0.0273358	0.02	SPP1_CD44	SPP1 - CD44	SPP1	PMID: 21907263
615	Monocyte Classical	TAM1 SPP1+	SPP1	CD44	0.0092225	0	SPP1_CD44	SPP1 - CD44	SPP1	PMID: 21907263
616	Monocyte Non-classical	TAM1 SPP1+	SPP1	CD44	0.0033725	0.04	SPP1_CD44	SPP1 - CD44	SPP1	PMID: 21907263
617	TAM1 SPP1+	TAM1 SPP1+	SPP1	CD44	0.0229733	0	SPP1_CD44	SPP1 - CD44	SPP1	PMID: 21907263
618	TAM3 MT1G+	TAM1 SPP1+	SPP1	CD44	0.0147703	0	SPP1_CD44	SPP1 - CD44	SPP1	PMID: 21907263
619	CD4+ HSPA1A+ T cell	TAM2 FOLR2+	SPP1	CD44	0.00900325	0.01	SPP1_CD44	SPP1 - CD44	SPP1	PMID: 21907263
620	CD8+ Exhausted IEG	TAM2 FOLR2+	SPP1	CD44	0.0118304	0	SPP1_CD44	SPP1 - CD44	SPP1	PMID: 21907263
621	HLR_Tumor	TAM2 FOLR2+	SPP1	CD44	0.0691597	0	SPP1_CD44	SPP1 - CD44	SPP1	PMID: 21907263
622	Macrophage Proliferating	TAM2 FOLR2+	SPP1	CD44	0.0435667	0	SPP1_CD44	SPP1 - CD44	SPP1	PMID: 21907263
623	Monocyte Classical	TAM2 FOLR2+	SPP1	CD44	0.0148628	0	SPP1_CD44	SPP1 - CD44	SPP1	PMID: 21907263
624	Monocyte Non-classical	TAM2 FOLR2+	SPP1	CD44	0.00545476	0.04	SPP1_CD44	SPP1 - CD44	SPP1	PMID: 21907263
625	TAM1 SPP1+	TAM2 FOLR2+	SPP1	CD44	0.0367118	0	SPP1_CD44	SPP1 - CD44	SPP1	PMID: 21907263
626	TAM2 FOLR2+	TAM2 FOLR2+	SPP1	CD44	0.00915706	0	SPP1_CD44	SPP1 - CD44	SPP1	PMID: 21907263
627	TAM3 MT1G+	TAM2 FOLR2+	SPP1	CD44	0.0237223	0	SPP1_CD44	SPP1 - CD44	SPP1	PMID: 21907263
628	CD8+ Exhausted IEG	TAM3 MT1G+	SPP1	CD44	0.00838518	0	SPP1_CD44	SPP1 - CD44	SPP1	PMID: 21907263
629	HLR_Tumor	TAM3 MT1G+	SPP1	CD44	0.0498615	0	SPP1_CD44	SPP1 - CD44	SPP1	PMID: 21907263
630	Macrophage Proliferating	TAM3 MT1G+	SPP1	CD44	0.0311707	0	SPP1_CD44	SPP1 - CD44	SPP1	PMID: 21907263
631	Monocyte Classical	TAM3 MT1G+	SPP1	CD44	0.0105439	0	SPP1_CD44	SPP1 - CD44	SPP1	PMID: 21907263
632	Monocyte Non-classical	TAM3 MT1G+	SPP1	CD44	0.00385898	0.04	SPP1_CD44	SPP1 - CD44	SPP1	PMID: 21907263
633	TAM1 SPP1+	TAM3 MT1G+	SPP1	CD44	0.0262128	0	SPP1_CD44	SPP1 - CD44	SPP1	PMID: 21907263
634	TAM3 MT1G+	TAM3 MT1G+	SPP1	CD44	0.016873	0	SPP1_CD44	SPP1 - CD44	SPP1	PMID: 21907263
635	CD4+ HSPA1A+ T cell	HLR_Tumor	SPP1	ITGAV_ITGB1	0.00213152	0	SPP1_ITGAV_ITGB1	SPP1 - (ITGAV+ITGB1)	SPP1	PMID: 21907263
636	CD8+ Exhausted IEG	HLR_Tumor	SPP1	ITGAV_ITGB1	0.00280698	0	SPP1_ITGAV_ITGB1	SPP1 - (ITGAV+ITGB1)	SPP1	PMID: 21907263
637	HLR_Tumor	HLR_Tumor	SPP1	ITGAV_ITGB1	0.0171691	0	SPP1_ITGAV_ITGB1	SPP1 - (ITGAV+ITGB1)	SPP1	PMID: 21907263
638	Macrophage Proliferating	HLR_Tumor	SPP1	ITGAV_ITGB1	0.0105965	0	SPP1_ITGAV_ITGB1	SPP1 - (ITGAV+ITGB1)	SPP1	PMID: 21907263
639	Monocyte Classical	HLR_Tumor	SPP1	ITGAV_ITGB1	0.00353473	0	SPP1_ITGAV_ITGB1	SPP1 - (ITGAV+ITGB1)	SPP1	PMID: 21907263
640	Monocyte Non-classical	HLR_Tumor	SPP1	ITGAV_ITGB1	0.0012879	0	SPP1_ITGAV_ITGB1	SPP1 - (ITGAV+ITGB1)	SPP1	PMID: 21907263
641	TAM1 SPP1+	HLR_Tumor	SPP1	ITGAV_ITGB1	0.00888107	0	SPP1_ITGAV_ITGB1	SPP1 - (ITGAV+ITGB1)	SPP1	PMID: 21907263
642	TAM2 FOLR2+	HLR_Tumor	SPP1	ITGAV_ITGB1	0.0021682	0	SPP1_ITGAV_ITGB1	SPP1 - (ITGAV+ITGB1)	SPP1	PMID: 21907263
643	TAM3 MT1G+	HLR_Tumor	SPP1	ITGAV_ITGB1	0.00568067	0	SPP1_ITGAV_ITGB1	SPP1 - (ITGAV+ITGB1)	SPP1	PMID: 21907263
644	CD4+ HSPA1A+ T cell	Macrophage Imflammatory	SPP1	ITGAV_ITGB1	0.00308408	0	SPP1_ITGAV_ITGB1	SPP1 - (ITGAV+ITGB1)	SPP1	PMID: 21907263
645	CD8+ Exhausted IEG	Macrophage Imflammatory	SPP1	ITGAV_ITGB1	0.00406016	0	SPP1_ITGAV_ITGB1	SPP1 - (ITGAV+ITGB1)	SPP1	PMID: 21907263
646	HLR_Tumor	Macrophage Imflammatory	SPP1	ITGAV_ITGB1	0.0246756	0	SPP1_ITGAV_ITGB1	SPP1 - (ITGAV+ITGB1)	SPP1	PMID: 21907263
647	Macrophage Proliferating	Macrophage Imflammatory	SPP1	ITGAV_ITGB1	0.0152741	0	SPP1_ITGAV_ITGB1	SPP1 - (ITGAV+ITGB1)	SPP1	PMID: 21907263
648	Monocyte Classical	Macrophage Imflammatory	SPP1	ITGAV_ITGB1	0.00511116	0	SPP1_ITGAV_ITGB1	SPP1 - (ITGAV+ITGB1)	SPP1	PMID: 21907263
649	Monocyte Non-classical	Macrophage Imflammatory	SPP1	ITGAV_ITGB1	0.00186415	0	SPP1_ITGAV_ITGB1	SPP1 - (ITGAV+ITGB1)	SPP1	PMID: 21907263
650	TAM1 SPP1+	Macrophage Imflammatory	SPP1	ITGAV_ITGB1	0.0128112	0	SPP1_ITGAV_ITGB1	SPP1 - (ITGAV+ITGB1)	SPP1	PMID: 21907263
651	TAM2 FOLR2+	Macrophage Imflammatory	SPP1	ITGAV_ITGB1	0.00313709	0	SPP1_ITGAV_ITGB1	SPP1 - (ITGAV+ITGB1)	SPP1	PMID: 21907263
652	TAM3 MT1G+	Macrophage Imflammatory	SPP1	ITGAV_ITGB1	0.00820626	0	SPP1_ITGAV_ITGB1	SPP1 - (ITGAV+ITGB1)	SPP1	PMID: 21907263
653	CD4+ HSPA1A+ T cell	Macrophage Proliferating	SPP1	ITGAV_ITGB1	0.00526061	0	SPP1_ITGAV_ITGB1	SPP1 - (ITGAV+ITGB1)	SPP1	PMID: 21907263
654	CD8+ Exhausted IEG	Macrophage Proliferating	SPP1	ITGAV_ITGB1	0.00692075	0	SPP1_ITGAV_ITGB1	SPP1 - (ITGAV+ITGB1)	SPP1	PMID: 21907263
655	HLR_Tumor	Macrophage Proliferating	SPP1	ITGAV_ITGB1	0.0414562	0	SPP1_ITGAV_ITGB1	SPP1 - (ITGAV+ITGB1)	SPP1	PMID: 21907263
656	Macrophage Proliferating	Macrophage Proliferating	SPP1	ITGAV_ITGB1	0.0258306	0	SPP1_ITGAV_ITGB1	SPP1 - (ITGAV+ITGB1)	SPP1	PMID: 21907263
657	Monocyte Classical	Macrophage Proliferating	SPP1	ITGAV_ITGB1	0.00870576	0	SPP1_ITGAV_ITGB1	SPP1 - (ITGAV+ITGB1)	SPP1	PMID: 21907263
658	Monocyte Non-classical	Macrophage Proliferating	SPP1	ITGAV_ITGB1	0.00318249	0	SPP1_ITGAV_ITGB1	SPP1 - (ITGAV+ITGB1)	SPP1	PMID: 21907263
659	TAM1 SPP1+	Macrophage Proliferating	SPP1	ITGAV_ITGB1	0.021703	0	SPP1_ITGAV_ITGB1	SPP1 - (ITGAV+ITGB1)	SPP1	PMID: 21907263
660	TAM2 FOLR2+	Macrophage Proliferating	SPP1	ITGAV_ITGB1	0.00535083	0	SPP1_ITGAV_ITGB1	SPP1 - (ITGAV+ITGB1)	SPP1	PMID: 21907263
661	TAM3 MT1G+	Macrophage Proliferating	SPP1	ITGAV_ITGB1	0.0139471	0	SPP1_ITGAV_ITGB1	SPP1 - (ITGAV+ITGB1)	SPP1	PMID: 21907263
662	CD4+ HSPA1A+ T cell	TAM1 SPP1+	SPP1	ITGAV_ITGB1	0.00347359	0	SPP1_ITGAV_ITGB1	SPP1 - (ITGAV+ITGB1)	SPP1	PMID: 21907263
663	CD8+ Exhausted IEG	TAM1 SPP1+	SPP1	ITGAV_ITGB1	0.00457237	0	SPP1_ITGAV_ITGB1	SPP1 - (ITGAV+ITGB1)	SPP1	PMID: 21907263
664	HLR_Tumor	TAM1 SPP1+	SPP1	ITGAV_ITGB1	0.0277162	0	SPP1_ITGAV_ITGB1	SPP1 - (ITGAV+ITGB1)	SPP1	PMID: 21907263
665	Macrophage Proliferating	TAM1 SPP1+	SPP1	ITGAV_ITGB1	0.0171766	0	SPP1_ITGAV_ITGB1	SPP1 - (ITGAV+ITGB1)	SPP1	PMID: 21907263
666	Monocyte Classical	TAM1 SPP1+	SPP1	ITGAV_ITGB1	0.0057552	0	SPP1_ITGAV_ITGB1	SPP1 - (ITGAV+ITGB1)	SPP1	PMID: 21907263
667	Monocyte Non-classical	TAM1 SPP1+	SPP1	ITGAV_ITGB1	0.00209991	0	SPP1_ITGAV_ITGB1	SPP1 - (ITGAV+ITGB1)	SPP1	PMID: 21907263
668	TAM1 SPP1+	TAM1 SPP1+	SPP1	ITGAV_ITGB1	0.0144114	0	SPP1_ITGAV_ITGB1	SPP1 - (ITGAV+ITGB1)	SPP1	PMID: 21907263
669	TAM2 FOLR2+	TAM1 SPP1+	SPP1	ITGAV_ITGB1	0.00353327	0	SPP1_ITGAV_ITGB1	SPP1 - (ITGAV+ITGB1)	SPP1	PMID: 21907263
670	TAM3 MT1G+	TAM1 SPP1+	SPP1	ITGAV_ITGB1	0.00923668	0	SPP1_ITGAV_ITGB1	SPP1 - (ITGAV+ITGB1)	SPP1	PMID: 21907263
671	CD4+ HSPA1A+ T cell	TAM2 FOLR2+	SPP1	ITGAV_ITGB1	0.00337808	0	SPP1_ITGAV_ITGB1	SPP1 - (ITGAV+ITGB1)	SPP1	PMID: 21907263
672	CD8+ Exhausted IEG	TAM2 FOLR2+	SPP1	ITGAV_ITGB1	0.00444678	0	SPP1_ITGAV_ITGB1	SPP1 - (ITGAV+ITGB1)	SPP1	PMID: 21907263
673	HLR_Tumor	TAM2 FOLR2+	SPP1	ITGAV_ITGB1	0.0269721	0	SPP1_ITGAV_ITGB1	SPP1 - (ITGAV+ITGB1)	SPP1	PMID: 21907263
674	Macrophage Proliferating	TAM2 FOLR2+	SPP1	ITGAV_ITGB1	0.0167106	0	SPP1_ITGAV_ITGB1	SPP1 - (ITGAV+ITGB1)	SPP1	PMID: 21907263
675	Monocyte Classical	TAM2 FOLR2+	SPP1	ITGAV_ITGB1	0.0055973	0	SPP1_ITGAV_ITGB1	SPP1 - (ITGAV+ITGB1)	SPP1	PMID: 21907263
676	Monocyte Non-classical	TAM2 FOLR2+	SPP1	ITGAV_ITGB1	0.00204209	0	SPP1_ITGAV_ITGB1	SPP1 - (ITGAV+ITGB1)	SPP1	PMID: 21907263
677	TAM1 SPP1+	TAM2 FOLR2+	SPP1	ITGAV_ITGB1	0.0140194	0	SPP1_ITGAV_ITGB1	SPP1 - (ITGAV+ITGB1)	SPP1	PMID: 21907263
678	TAM2 FOLR2+	TAM2 FOLR2+	SPP1	ITGAV_ITGB1	0.00343612	0	SPP1_ITGAV_ITGB1	SPP1 - (ITGAV+ITGB1)	SPP1	PMID: 21907263
679	TAM3 MT1G+	TAM2 FOLR2+	SPP1	ITGAV_ITGB1	0.00898412	0	SPP1_ITGAV_ITGB1	SPP1 - (ITGAV+ITGB1)	SPP1	PMID: 21907263
680	CD4+ HSPA1A+ T cell	CD4+ NKT cell	SPP1	ITGA4_ITGB1	0.0110426	0	SPP1_ITGA4_ITGB1	SPP1 - (ITGA4+ITGB1)	SPP1	PMID: 21907263
681	CD8+ Exhausted IEG	CD4+ NKT cell	SPP1	ITGA4_ITGB1	0.0145008	0	SPP1_ITGA4_ITGB1	SPP1 - (ITGA4+ITGB1)	SPP1	PMID: 21907263
682	HLR_Tumor	CD4+ NKT cell	SPP1	ITGA4_ITGB1	0.0836745	0	SPP1_ITGA4_ITGB1	SPP1 - (ITGA4+ITGB1)	SPP1	PMID: 21907263
683	Macrophage Proliferating	CD4+ NKT cell	SPP1	ITGA4_ITGB1	0.0530161	0	SPP1_ITGA4_ITGB1	SPP1 - (ITGA4+ITGB1)	SPP1	PMID: 21907263
684	Monocyte Classical	CD4+ NKT cell	SPP1	ITGA4_ITGB1	0.018205	0	SPP1_ITGA4_ITGB1	SPP1 - (ITGA4+ITGB1)	SPP1	PMID: 21907263
685	Monocyte Non-classical	CD4+ NKT cell	SPP1	ITGA4_ITGB1	0.00669575	0	SPP1_ITGA4_ITGB1	SPP1 - (ITGA4+ITGB1)	SPP1	PMID: 21907263
686	TAM1 SPP1+	CD4+ NKT cell	SPP1	ITGA4_ITGB1	0.044744	0	SPP1_ITGA4_ITGB1	SPP1 - (ITGA4+ITGB1)	SPP1	PMID: 21907263
687	TAM2 FOLR2+	CD4+ NKT cell	SPP1	ITGA4_ITGB1	0.0112308	0	SPP1_ITGA4_ITGB1	SPP1 - (ITGA4+ITGB1)	SPP1	PMID: 21907263
688	TAM3 MT1G+	CD4+ NKT cell	SPP1	ITGA4_ITGB1	0.0289981	0	SPP1_ITGA4_ITGB1	SPP1 - (ITGA4+ITGB1)	SPP1	PMID: 21907263
689	CD4+ HSPA1A+ T cell	CD8+ Exhausted	SPP1	ITGA4_ITGB1	0.00676448	0	SPP1_ITGA4_ITGB1	SPP1 - (ITGA4+ITGB1)	SPP1	PMID: 21907263
690	CD8+ Exhausted IEG	CD8+ Exhausted	SPP1	ITGA4_ITGB1	0.00889497	0	SPP1_ITGA4_ITGB1	SPP1 - (ITGA4+ITGB1)	SPP1	PMID: 21907263
691	HLR_Tumor	CD8+ Exhausted	SPP1	ITGA4_ITGB1	0.0527587	0	SPP1_ITGA4_ITGB1	SPP1 - (ITGA4+ITGB1)	SPP1	PMID: 21907263
692	Macrophage Proliferating	CD8+ Exhausted	SPP1	ITGA4_ITGB1	0.0330197	0	SPP1_ITGA4_ITGB1	SPP1 - (ITGA4+ITGB1)	SPP1	PMID: 21907263
693	Monocyte Classical	CD8+ Exhausted	SPP1	ITGA4_ITGB1	0.0111834	0	SPP1_ITGA4_ITGB1	SPP1 - (ITGA4+ITGB1)	SPP1	PMID: 21907263
694	Monocyte Non-classical	CD8+ Exhausted	SPP1	ITGA4_ITGB1	0.00409473	0	SPP1_ITGA4_ITGB1	SPP1 - (ITGA4+ITGB1)	SPP1	PMID: 21907263
695	TAM1 SPP1+	CD8+ Exhausted	SPP1	ITGA4_ITGB1	0.0277761	0	SPP1_ITGA4_ITGB1	SPP1 - (ITGA4+ITGB1)	SPP1	PMID: 21907263
696	TAM2 FOLR2+	CD8+ Exhausted	SPP1	ITGA4_ITGB1	0.00688032	0	SPP1_ITGA4_ITGB1	SPP1 - (ITGA4+ITGB1)	SPP1	PMID: 21907263
697	TAM3 MT1G+	CD8+ Exhausted	SPP1	ITGA4_ITGB1	0.0178895	0	SPP1_ITGA4_ITGB1	SPP1 - (ITGA4+ITGB1)	SPP1	PMID: 21907263
698	CD4+ HSPA1A+ T cell	CD8+ Exhausted IEG	SPP1	ITGA4_ITGB1	0.00510093	0	SPP1_ITGA4_ITGB1	SPP1 - (ITGA4+ITGB1)	SPP1	PMID: 21907263
699	CD8+ Exhausted IEG	CD8+ Exhausted IEG	SPP1	ITGA4_ITGB1	0.00671102	0	SPP1_ITGA4_ITGB1	SPP1 - (ITGA4+ITGB1)	SPP1	PMID: 21907263
700	HLR_Tumor	CD8+ Exhausted IEG	SPP1	ITGA4_ITGB1	0.0402423	0	SPP1_ITGA4_ITGB1	SPP1 - (ITGA4+ITGB1)	SPP1	PMID: 21907263
701	Macrophage Proliferating	CD8+ Exhausted IEG	SPP1	ITGA4_ITGB1	0.0250622	0	SPP1_ITGA4_ITGB1	SPP1 - (ITGA4+ITGB1)	SPP1	PMID: 21907263
702	Monocyte Classical	CD8+ Exhausted IEG	SPP1	ITGA4_ITGB1	0.00844239	0	SPP1_ITGA4_ITGB1	SPP1 - (ITGA4+ITGB1)	SPP1	PMID: 21907263
703	Monocyte Non-classical	CD8+ Exhausted IEG	SPP1	ITGA4_ITGB1	0.00308569	0.02	SPP1_ITGA4_ITGB1	SPP1 - (ITGA4+ITGB1)	SPP1	PMID: 21907263
704	TAM1 SPP1+	CD8+ Exhausted IEG	SPP1	ITGA4_ITGB1	0.0210548	0	SPP1_ITGA4_ITGB1	SPP1 - (ITGA4+ITGB1)	SPP1	PMID: 21907263
705	TAM2 FOLR2+	CD8+ Exhausted IEG	SPP1	ITGA4_ITGB1	0.00518842	0	SPP1_ITGA4_ITGB1	SPP1 - (ITGA4+ITGB1)	SPP1	PMID: 21907263
706	TAM3 MT1G+	CD8+ Exhausted IEG	SPP1	ITGA4_ITGB1	0.0135273	0	SPP1_ITGA4_ITGB1	SPP1 - (ITGA4+ITGB1)	SPP1	PMID: 21907263
707	CD4+ HSPA1A+ T cell	CD8+ NK-like T cell	SPP1	ITGA4_ITGB1	0.00639347	0	SPP1_ITGA4_ITGB1	SPP1 - (ITGA4+ITGB1)	SPP1	PMID: 21907263
708	CD8+ Exhausted IEG	CD8+ NK-like T cell	SPP1	ITGA4_ITGB1	0.0084081	0	SPP1_ITGA4_ITGB1	SPP1 - (ITGA4+ITGB1)	SPP1	PMID: 21907263
709	HLR_Tumor	CD8+ NK-like T cell	SPP1	ITGA4_ITGB1	0.049992	0	SPP1_ITGA4_ITGB1	SPP1 - (ITGA4+ITGB1)	SPP1	PMID: 21907263
710	Macrophage Proliferating	CD8+ NK-like T cell	SPP1	ITGA4_ITGB1	0.031254	0	SPP1_ITGA4_ITGB1	SPP1 - (ITGA4+ITGB1)	SPP1	PMID: 21907263
711	Monocyte Classical	CD8+ NK-like T cell	SPP1	ITGA4_ITGB1	0.0105726	0	SPP1_ITGA4_ITGB1	SPP1 - (ITGA4+ITGB1)	SPP1	PMID: 21907263
712	Monocyte Non-classical	CD8+ NK-like T cell	SPP1	ITGA4_ITGB1	0.00386957	0	SPP1_ITGA4_ITGB1	SPP1 - (ITGA4+ITGB1)	SPP1	PMID: 21907263
713	TAM1 SPP1+	CD8+ NK-like T cell	SPP1	ITGA4_ITGB1	0.0262831	0	SPP1_ITGA4_ITGB1	SPP1 - (ITGA4+ITGB1)	SPP1	PMID: 21907263
714	TAM2 FOLR2+	CD8+ NK-like T cell	SPP1	ITGA4_ITGB1	0.00650299	0	SPP1_ITGA4_ITGB1	SPP1 - (ITGA4+ITGB1)	SPP1	PMID: 21907263
715	TAM3 MT1G+	CD8+ NK-like T cell	SPP1	ITGA4_ITGB1	0.0169187	0	SPP1_ITGA4_ITGB1	SPP1 - (ITGA4+ITGB1)	SPP1	PMID: 21907263
716	CD4+ HSPA1A+ T cell	CD8+ Proliferating	SPP1	ITGA4_ITGB1	0.00907153	0	SPP1_ITGA4_ITGB1	SPP1 - (ITGA4+ITGB1)	SPP1	PMID: 21907263
717	CD8+ Exhausted IEG	CD8+ Proliferating	SPP1	ITGA4_ITGB1	0.0119199	0	SPP1_ITGA4_ITGB1	SPP1 - (ITGA4+ITGB1)	SPP1	PMID: 21907263
718	HLR_Tumor	CD8+ Proliferating	SPP1	ITGA4_ITGB1	0.0696521	0	SPP1_ITGA4_ITGB1	SPP1 - (ITGA4+ITGB1)	SPP1	PMID: 21907263
719	Macrophage Proliferating	CD8+ Proliferating	SPP1	ITGA4_ITGB1	0.0438855	0	SPP1_ITGA4_ITGB1	SPP1 - (ITGA4+ITGB1)	SPP1	PMID: 21907263
720	Monocyte Classical	CD8+ Proliferating	SPP1	ITGA4_ITGB1	0.0149749	0	SPP1_ITGA4_ITGB1	SPP1 - (ITGA4+ITGB1)	SPP1	PMID: 21907263
721	Monocyte Non-classical	CD8+ Proliferating	SPP1	ITGA4_ITGB1	0.00549628	0	SPP1_ITGA4_ITGB1	SPP1 - (ITGA4+ITGB1)	SPP1	PMID: 21907263
722	TAM1 SPP1+	CD8+ Proliferating	SPP1	ITGA4_ITGB1	0.0369824	0	SPP1_ITGA4_ITGB1	SPP1 - (ITGA4+ITGB1)	SPP1	PMID: 21907263
723	TAM2 FOLR2+	CD8+ Proliferating	SPP1	ITGA4_ITGB1	0.0092265	0	SPP1_ITGA4_ITGB1	SPP1 - (ITGA4+ITGB1)	SPP1	PMID: 21907263
724	TAM3 MT1G+	CD8+ Proliferating	SPP1	ITGA4_ITGB1	0.0238995	0	SPP1_ITGA4_ITGB1	SPP1 - (ITGA4+ITGB1)	SPP1	PMID: 21907263
725	CD4+ HSPA1A+ T cell	DC	SPP1	ITGA4_ITGB1	0.00315385	0.02	SPP1_ITGA4_ITGB1	SPP1 - (ITGA4+ITGB1)	SPP1	PMID: 21907263
726	CD8+ Exhausted IEG	DC	SPP1	ITGA4_ITGB1	0.00415191	0	SPP1_ITGA4_ITGB1	SPP1 - (ITGA4+ITGB1)	SPP1	PMID: 21907263
727	HLR_Tumor	DC	SPP1	ITGA4_ITGB1	0.0252214	0	SPP1_ITGA4_ITGB1	SPP1 - (ITGA4+ITGB1)	SPP1	PMID: 21907263
728	Macrophage Proliferating	DC	SPP1	ITGA4_ITGB1	0.0156153	0	SPP1_ITGA4_ITGB1	SPP1 - (ITGA4+ITGB1)	SPP1	PMID: 21907263
729	Monocyte Classical	DC	SPP1	ITGA4_ITGB1	0.00522654	0	SPP1_ITGA4_ITGB1	SPP1 - (ITGA4+ITGB1)	SPP1	PMID: 21907263
730	Monocyte Non-classical	DC	SPP1	ITGA4_ITGB1	0.00190637	0.04	SPP1_ITGA4_ITGB1	SPP1 - (ITGA4+ITGB1)	SPP1	PMID: 21907263
731	TAM1 SPP1+	DC	SPP1	ITGA4_ITGB1	0.0130981	0	SPP1_ITGA4_ITGB1	SPP1 - (ITGA4+ITGB1)	SPP1	PMID: 21907263
732	TAM2 FOLR2+	DC	SPP1	ITGA4_ITGB1	0.00320805	0.02	SPP1_ITGA4_ITGB1	SPP1 - (ITGA4+ITGB1)	SPP1	PMID: 21907263
733	TAM3 MT1G+	DC	SPP1	ITGA4_ITGB1	0.00839092	0	SPP1_ITGA4_ITGB1	SPP1 - (ITGA4+ITGB1)	SPP1	PMID: 21907263
734	CD4+ HSPA1A+ T cell	Macrophage Proliferating	SPP1	ITGA4_ITGB1	0.00601846	0	SPP1_ITGA4_ITGB1	SPP1 - (ITGA4+ITGB1)	SPP1	PMID: 21907263
735	CD8+ Exhausted IEG	Macrophage Proliferating	SPP1	ITGA4_ITGB1	0.00791585	0	SPP1_ITGA4_ITGB1	SPP1 - (ITGA4+ITGB1)	SPP1	PMID: 21907263
736	HLR_Tumor	Macrophage Proliferating	SPP1	ITGA4_ITGB1	0.0471811	0	SPP1_ITGA4_ITGB1	SPP1 - (ITGA4+ITGB1)	SPP1	PMID: 21907263
737	Macrophage Proliferating	Macrophage Proliferating	SPP1	ITGA4_ITGB1	0.029464	0	SPP1_ITGA4_ITGB1	SPP1 - (ITGA4+ITGB1)	SPP1	PMID: 21907263
738	Monocyte Classical	Macrophage Proliferating	SPP1	ITGA4_ITGB1	0.00995495	0	SPP1_ITGA4_ITGB1	SPP1 - (ITGA4+ITGB1)	SPP1	PMID: 21907263
739	Monocyte Non-classical	Macrophage Proliferating	SPP1	ITGA4_ITGB1	0.00364206	0	SPP1_ITGA4_ITGB1	SPP1 - (ITGA4+ITGB1)	SPP1	PMID: 21907263
740	TAM1 SPP1+	Macrophage Proliferating	SPP1	ITGA4_ITGB1	0.0247706	0	SPP1_ITGA4_ITGB1	SPP1 - (ITGA4+ITGB1)	SPP1	PMID: 21907263
741	TAM2 FOLR2+	Macrophage Proliferating	SPP1	ITGA4_ITGB1	0.00612159	0	SPP1_ITGA4_ITGB1	SPP1 - (ITGA4+ITGB1)	SPP1	PMID: 21907263
742	TAM3 MT1G+	Macrophage Proliferating	SPP1	ITGA4_ITGB1	0.0159363	0	SPP1_ITGA4_ITGB1	SPP1 - (ITGA4+ITGB1)	SPP1	PMID: 21907263
743	CD4+ HSPA1A+ T cell	Monocyte Non-classical	SPP1	ITGA4_ITGB1	0.00393386	0	SPP1_ITGA4_ITGB1	SPP1 - (ITGA4+ITGB1)	SPP1	PMID: 21907263
744	CD8+ Exhausted IEG	Monocyte Non-classical	SPP1	ITGA4_ITGB1	0.00517748	0	SPP1_ITGA4_ITGB1	SPP1 - (ITGA4+ITGB1)	SPP1	PMID: 21907263
745	HLR_Tumor	Monocyte Non-classical	SPP1	ITGA4_ITGB1	0.0312879	0	SPP1_ITGA4_ITGB1	SPP1 - (ITGA4+ITGB1)	SPP1	PMID: 21907263
746	Macrophage Proliferating	Monocyte Non-classical	SPP1	ITGA4_ITGB1	0.0194172	0	SPP1_ITGA4_ITGB1	SPP1 - (ITGA4+ITGB1)	SPP1	PMID: 21907263
747	Monocyte Classical	Monocyte Non-classical	SPP1	ITGA4_ITGB1	0.00651581	0	SPP1_ITGA4_ITGB1	SPP1 - (ITGA4+ITGB1)	SPP1	PMID: 21907263
748	Monocyte Non-classical	Monocyte Non-classical	SPP1	ITGA4_ITGB1	0.00237859	0.04	SPP1_ITGA4_ITGB1	SPP1 - (ITGA4+ITGB1)	SPP1	PMID: 21907263
749	TAM1 SPP1+	Monocyte Non-classical	SPP1	ITGA4_ITGB1	0.0162973	0	SPP1_ITGA4_ITGB1	SPP1 - (ITGA4+ITGB1)	SPP1	PMID: 21907263
750	TAM2 FOLR2+	Monocyte Non-classical	SPP1	ITGA4_ITGB1	0.00400141	0	SPP1_ITGA4_ITGB1	SPP1 - (ITGA4+ITGB1)	SPP1	PMID: 21907263
751	TAM3 MT1G+	Monocyte Non-classical	SPP1	ITGA4_ITGB1	0.0104526	0	SPP1_ITGA4_ITGB1	SPP1 - (ITGA4+ITGB1)	SPP1	PMID: 21907263
752	CD4+ HSPA1A+ T cell	TAM1 SPP1+	SPP1	ITGA4_ITGB1	0.00344603	0	SPP1_ITGA4_ITGB1	SPP1 - (ITGA4+ITGB1)	SPP1	PMID: 21907263
753	CD8+ Exhausted IEG	TAM1 SPP1+	SPP1	ITGA4_ITGB1	0.00453614	0	SPP1_ITGA4_ITGB1	SPP1 - (ITGA4+ITGB1)	SPP1	PMID: 21907263
754	HLR_Tumor	TAM1 SPP1+	SPP1	ITGA4_ITGB1	0.0275016	0	SPP1_ITGA4_ITGB1	SPP1 - (ITGA4+ITGB1)	SPP1	PMID: 21907263
755	Macrophage Proliferating	TAM1 SPP1+	SPP1	ITGA4_ITGB1	0.0170422	0	SPP1_ITGA4_ITGB1	SPP1 - (ITGA4+ITGB1)	SPP1	PMID: 21907263
756	Monocyte Classical	TAM1 SPP1+	SPP1	ITGA4_ITGB1	0.00570965	0	SPP1_ITGA4_ITGB1	SPP1 - (ITGA4+ITGB1)	SPP1	PMID: 21907263
757	Monocyte Non-classical	TAM1 SPP1+	SPP1	ITGA4_ITGB1	0.00208323	0.04	SPP1_ITGA4_ITGB1	SPP1 - (ITGA4+ITGB1)	SPP1	PMID: 21907263
758	TAM1 SPP1+	TAM1 SPP1+	SPP1	ITGA4_ITGB1	0.0142984	0	SPP1_ITGA4_ITGB1	SPP1 - (ITGA4+ITGB1)	SPP1	PMID: 21907263
759	TAM2 FOLR2+	TAM1 SPP1+	SPP1	ITGA4_ITGB1	0.00350524	0	SPP1_ITGA4_ITGB1	SPP1 - (ITGA4+ITGB1)	SPP1	PMID: 21907263
760	TAM3 MT1G+	TAM1 SPP1+	SPP1	ITGA4_ITGB1	0.00916382	0	SPP1_ITGA4_ITGB1	SPP1 - (ITGA4+ITGB1)	SPP1	PMID: 21907263
761	CD4+ HSPA1A+ T cell	TAM2 FOLR2+	SPP1	ITGA4_ITGB1	0.00321797	0.02	SPP1_ITGA4_ITGB1	SPP1 - (ITGA4+ITGB1)	SPP1	PMID: 21907263
762	CD8+ Exhausted IEG	TAM2 FOLR2+	SPP1	ITGA4_ITGB1	0.00423624	0	SPP1_ITGA4_ITGB1	SPP1 - (ITGA4+ITGB1)	SPP1	PMID: 21907263
763	HLR_Tumor	TAM2 FOLR2+	SPP1	ITGA4_ITGB1	0.0257226	0	SPP1_ITGA4_ITGB1	SPP1 - (ITGA4+ITGB1)	SPP1	PMID: 21907263
764	Macrophage Proliferating	TAM2 FOLR2+	SPP1	ITGA4_ITGB1	0.0159287	0	SPP1_ITGA4_ITGB1	SPP1 - (ITGA4+ITGB1)	SPP1	PMID: 21907263
765	Monocyte Classical	TAM2 FOLR2+	SPP1	ITGA4_ITGB1	0.00533257	0	SPP1_ITGA4_ITGB1	SPP1 - (ITGA4+ITGB1)	SPP1	PMID: 21907263
766	Monocyte Non-classical	TAM2 FOLR2+	SPP1	ITGA4_ITGB1	0.00194518	0.04	SPP1_ITGA4_ITGB1	SPP1 - (ITGA4+ITGB1)	SPP1	PMID: 21907263
767	TAM1 SPP1+	TAM2 FOLR2+	SPP1	ITGA4_ITGB1	0.0133617	0	SPP1_ITGA4_ITGB1	SPP1 - (ITGA4+ITGB1)	SPP1	PMID: 21907263
768	TAM2 FOLR2+	TAM2 FOLR2+	SPP1	ITGA4_ITGB1	0.00327327	0.01	SPP1_ITGA4_ITGB1	SPP1 - (ITGA4+ITGB1)	SPP1	PMID: 21907263
769	TAM3 MT1G+	TAM2 FOLR2+	SPP1	ITGA4_ITGB1	0.0085606	0	SPP1_ITGA4_ITGB1	SPP1 - (ITGA4+ITGB1)	SPP1	PMID: 21907263
770	CD4+ HSPA1A+ T cell	TAM3 MT1G+	SPP1	ITGA4_ITGB1	0.00427684	0	SPP1_ITGA4_ITGB1	SPP1 - (ITGA4+ITGB1)	SPP1	PMID: 21907263
771	CD8+ Exhausted IEG	TAM3 MT1G+	SPP1	ITGA4_ITGB1	0.00562829	0	SPP1_ITGA4_ITGB1	SPP1 - (ITGA4+ITGB1)	SPP1	PMID: 21907263
772	HLR_Tumor	TAM3 MT1G+	SPP1	ITGA4_ITGB1	0.0339346	0	SPP1_ITGA4_ITGB1	SPP1 - (ITGA4+ITGB1)	SPP1	PMID: 21907263
773	Macrophage Proliferating	TAM3 MT1G+	SPP1	ITGA4_ITGB1	0.0210816	0	SPP1_ITGA4_ITGB1	SPP1 - (ITGA4+ITGB1)	SPP1	PMID: 21907263
774	Monocyte Classical	TAM3 MT1G+	SPP1	ITGA4_ITGB1	0.00708232	0	SPP1_ITGA4_ITGB1	SPP1 - (ITGA4+ITGB1)	SPP1	PMID: 21907263
775	Monocyte Non-classical	TAM3 MT1G+	SPP1	ITGA4_ITGB1	0.00258633	0.03	SPP1_ITGA4_ITGB1	SPP1 - (ITGA4+ITGB1)	SPP1	PMID: 21907263
776	TAM1 SPP1+	TAM3 MT1G+	SPP1	ITGA4_ITGB1	0.0176991	0	SPP1_ITGA4_ITGB1	SPP1 - (ITGA4+ITGB1)	SPP1	PMID: 21907263
777	TAM2 FOLR2+	TAM3 MT1G+	SPP1	ITGA4_ITGB1	0.00435027	0	SPP1_ITGA4_ITGB1	SPP1 - (ITGA4+ITGB1)	SPP1	PMID: 21907263
778	TAM3 MT1G+	TAM3 MT1G+	SPP1	ITGA4_ITGB1	0.0113574	0	SPP1_ITGA4_ITGB1	SPP1 - (ITGA4+ITGB1)	SPP1	PMID: 21907263
779	Macrophage Proliferating	Macrophage Proliferating	RETN	TLR4	0.000558481	0	RETN_TLR4	RETN - TLR4	RESISTIN	PMID: 30809105
780	Macrophage Proliferating	TAM1 SPP1+	RETN	TLR4	0.000359438	0	RETN_TLR4	RETN - TLR4	RESISTIN	PMID: 30809105
781	Macrophage Proliferating	TAM2 FOLR2+	RETN	TLR4	0.000320882	0	RETN_TLR4	RETN - TLR4	RESISTIN	PMID: 30809105
782	Macrophage Proliferating	CD4+ Cytotoxic T cell	RETN	CAP1	0.00102449	0	RETN_CAP1	RETN - CAP1	RESISTIN	PMID: 30809105
783	Macrophage Proliferating	CD4+ Effector helper cell	RETN	CAP1	0.00103328	0	RETN_CAP1	RETN - CAP1	RESISTIN	PMID: 30809105
784	Macrophage Proliferating	CD4+ HSPA1A+ T cell	RETN	CAP1	0.000827751	0	RETN_CAP1	RETN - CAP1	RESISTIN	PMID: 30809105
785	Macrophage Proliferating	CD4+ NKT cell	RETN	CAP1	0.000891138	0	RETN_CAP1	RETN - CAP1	RESISTIN	PMID: 30809105
786	Macrophage Proliferating	CD4+ Treg	RETN	CAP1	0.00110715	0	RETN_CAP1	RETN - CAP1	RESISTIN	PMID: 30809105
787	Macrophage Proliferating	CD8+ Exhausted	RETN	CAP1	0.00112075	0	RETN_CAP1	RETN - CAP1	RESISTIN	PMID: 30809105
788	Macrophage Proliferating	CD8+ Exhausted IEG	RETN	CAP1	0.00254015	0	RETN_CAP1	RETN - CAP1	RESISTIN	PMID: 30809105
789	Macrophage Proliferating	CD8+ NK-like T cell	RETN	CAP1	0.00108605	0	RETN_CAP1	RETN - CAP1	RESISTIN	PMID: 30809105
790	Macrophage Proliferating	CD8+ Proliferating	RETN	CAP1	0.00366661	0	RETN_CAP1	RETN - CAP1	RESISTIN	PMID: 30809105
791	Macrophage Proliferating	DC	RETN	CAP1	0.00390979	0	RETN_CAP1	RETN - CAP1	RESISTIN	PMID: 30809105
792	Macrophage Proliferating	HLR_Tumor	RETN	CAP1	0.000430496	0	RETN_CAP1	RETN - CAP1	RESISTIN	PMID: 30809105
793	Macrophage Proliferating	Macrophage Imflammatory	RETN	CAP1	0.00328918	0	RETN_CAP1	RETN - CAP1	RESISTIN	PMID: 30809105
794	Macrophage Proliferating	Macrophage Proliferating	RETN	CAP1	0.00416312	0	RETN_CAP1	RETN - CAP1	RESISTIN	PMID: 30809105
795	Macrophage Proliferating	Monocyte Classical	RETN	CAP1	0.00249271	0	RETN_CAP1	RETN - CAP1	RESISTIN	PMID: 30809105
796	Macrophage Proliferating	Monocyte Non-classical	RETN	CAP1	0.00359195	0	RETN_CAP1	RETN - CAP1	RESISTIN	PMID: 30809105
797	Macrophage Proliferating	TAM1 SPP1+	RETN	CAP1	0.00321439	0	RETN_CAP1	RETN - CAP1	RESISTIN	PMID: 30809105
798	Macrophage Proliferating	TAM2 FOLR2+	RETN	CAP1	0.00334762	0	RETN_CAP1	RETN - CAP1	RESISTIN	PMID: 30809105
799	Macrophage Proliferating	TAM3 MT1G+	RETN	CAP1	0.00357954	0	RETN_CAP1	RETN - CAP1	RESISTIN	PMID: 30809105
800	CD4+ Treg	DC	NAMPT	INSR	0.00345505	0	NAMPT_INSR	NAMPT - INSR	VISFATIN	PMID: 28490838
801	CD8+ Proliferating	DC	NAMPT	INSR	0.00163596	0	NAMPT_INSR	NAMPT - INSR	VISFATIN	PMID: 28490838
802	DC	DC	NAMPT	INSR	0.0120766	0	NAMPT_INSR	NAMPT - INSR	VISFATIN	PMID: 28490838
803	HLR_Tumor	DC	NAMPT	INSR	0.00168695	0	NAMPT_INSR	NAMPT - INSR	VISFATIN	PMID: 28490838
804	Macrophage Imflammatory	DC	NAMPT	INSR	0.0150262	0	NAMPT_INSR	NAMPT - INSR	VISFATIN	PMID: 28490838
805	Macrophage Proliferating	DC	NAMPT	INSR	0.00685087	0	NAMPT_INSR	NAMPT - INSR	VISFATIN	PMID: 28490838
806	Monocyte Classical	DC	NAMPT	INSR	0.0230502	0	NAMPT_INSR	NAMPT - INSR	VISFATIN	PMID: 28490838
807	Monocyte Non-classical	DC	NAMPT	INSR	0.0205706	0	NAMPT_INSR	NAMPT - INSR	VISFATIN	PMID: 28490838
808	TAM1 SPP1+	DC	NAMPT	INSR	0.00642773	0	NAMPT_INSR	NAMPT - INSR	VISFATIN	PMID: 28490838
809	TAM2 FOLR2+	DC	NAMPT	INSR	0.0129079	0	NAMPT_INSR	NAMPT - INSR	VISFATIN	PMID: 28490838
810	TAM3 MT1G+	DC	NAMPT	INSR	0.00726547	0	NAMPT_INSR	NAMPT - INSR	VISFATIN	PMID: 28490838
811	CD4+ Treg	HLR_Tumor	NAMPT	INSR	0.00184683	0	NAMPT_INSR	NAMPT - INSR	VISFATIN	PMID: 28490838
812	CD8+ Proliferating	HLR_Tumor	NAMPT	INSR	0.000873729	0	NAMPT_INSR	NAMPT - INSR	VISFATIN	PMID: 28490838
813	DC	HLR_Tumor	NAMPT	INSR	0.00648141	0	NAMPT_INSR	NAMPT - INSR	VISFATIN	PMID: 28490838
814	HLR_Tumor	HLR_Tumor	NAMPT	INSR	0.000900985	0	NAMPT_INSR	NAMPT - INSR	VISFATIN	PMID: 28490838
815	Macrophage Imflammatory	HLR_Tumor	NAMPT	INSR	0.00807559	0	NAMPT_INSR	NAMPT - INSR	VISFATIN	PMID: 28490838
816	Macrophage Proliferating	HLR_Tumor	NAMPT	INSR	0.00366782	0	NAMPT_INSR	NAMPT - INSR	VISFATIN	PMID: 28490838
817	Monocyte Classical	HLR_Tumor	NAMPT	INSR	0.0124349	0	NAMPT_INSR	NAMPT - INSR	VISFATIN	PMID: 28490838
818	Monocyte Non-classical	HLR_Tumor	NAMPT	INSR	0.0110842	0	NAMPT_INSR	NAMPT - INSR	VISFATIN	PMID: 28490838
819	TAM1 SPP1+	HLR_Tumor	NAMPT	INSR	0.0034406	0	NAMPT_INSR	NAMPT - INSR	VISFATIN	PMID: 28490838
820	TAM2 FOLR2+	HLR_Tumor	NAMPT	INSR	0.00693028	0	NAMPT_INSR	NAMPT - INSR	VISFATIN	PMID: 28490838
821	TAM3 MT1G+	HLR_Tumor	NAMPT	INSR	0.00389054	0	NAMPT_INSR	NAMPT - INSR	VISFATIN	PMID: 28490838
822	CD4+ Treg	Macrophage Imflammatory	NAMPT	INSR	0.00213379	0	NAMPT_INSR	NAMPT - INSR	VISFATIN	PMID: 28490838
823	CD8+ Proliferating	Macrophage Imflammatory	NAMPT	INSR	0.00100964	0	NAMPT_INSR	NAMPT - INSR	VISFATIN	PMID: 28490838
824	DC	Macrophage Imflammatory	NAMPT	INSR	0.00748308	0	NAMPT_INSR	NAMPT - INSR	VISFATIN	PMID: 28490838
825	HLR_Tumor	Macrophage Imflammatory	NAMPT	INSR	0.00104113	0	NAMPT_INSR	NAMPT - INSR	VISFATIN	PMID: 28490838
826	Macrophage Imflammatory	Macrophage Imflammatory	NAMPT	INSR	0.00932132	0	NAMPT_INSR	NAMPT - INSR	VISFATIN	PMID: 28490838
827	Macrophage Proliferating	Macrophage Imflammatory	NAMPT	INSR	0.00423652	0	NAMPT_INSR	NAMPT - INSR	VISFATIN	PMID: 28490838
828	Monocyte Classical	Macrophage Imflammatory	NAMPT	INSR	0.0143434	0	NAMPT_INSR	NAMPT - INSR	VISFATIN	PMID: 28490838
829	Monocyte Non-classical	Macrophage Imflammatory	NAMPT	INSR	0.0127881	0	NAMPT_INSR	NAMPT - INSR	VISFATIN	PMID: 28490838
830	TAM1 SPP1+	Macrophage Imflammatory	NAMPT	INSR	0.0039742	0	NAMPT_INSR	NAMPT - INSR	VISFATIN	PMID: 28490838
831	TAM2 FOLR2+	Macrophage Imflammatory	NAMPT	INSR	0.00800076	0	NAMPT_INSR	NAMPT - INSR	VISFATIN	PMID: 28490838
832	TAM3 MT1G+	Macrophage Imflammatory	NAMPT	INSR	0.00449362	0	NAMPT_INSR	NAMPT - INSR	VISFATIN	PMID: 28490838
833	CD4+ Treg	Macrophage Proliferating	NAMPT	INSR	0.00135578	0	NAMPT_INSR	NAMPT - INSR	VISFATIN	PMID: 28490838
834	CD8+ Proliferating	Macrophage Proliferating	NAMPT	INSR	0.000641247	0.01	NAMPT_INSR	NAMPT - INSR	VISFATIN	PMID: 28490838
835	DC	Macrophage Proliferating	NAMPT	INSR	0.00476395	0	NAMPT_INSR	NAMPT - INSR	VISFATIN	PMID: 28490838
836	HLR_Tumor	Macrophage Proliferating	NAMPT	INSR	0.000661255	0.01	NAMPT_INSR	NAMPT - INSR	VISFATIN	PMID: 28490838
837	Macrophage Imflammatory	Macrophage Proliferating	NAMPT	INSR	0.00593822	0	NAMPT_INSR	NAMPT - INSR	VISFATIN	PMID: 28490838
838	Macrophage Proliferating	Macrophage Proliferating	NAMPT	INSR	0.00269389	0	NAMPT_INSR	NAMPT - INSR	VISFATIN	PMID: 28490838
839	Monocyte Classical	Macrophage Proliferating	NAMPT	INSR	0.00915439	0	NAMPT_INSR	NAMPT - INSR	VISFATIN	PMID: 28490838
840	Monocyte Non-classical	Macrophage Proliferating	NAMPT	INSR	0.00815712	0	NAMPT_INSR	NAMPT - INSR	VISFATIN	PMID: 28490838
841	TAM1 SPP1+	Macrophage Proliferating	NAMPT	INSR	0.00252685	0	NAMPT_INSR	NAMPT - INSR	VISFATIN	PMID: 28490838
842	TAM2 FOLR2+	Macrophage Proliferating	NAMPT	INSR	0.00509449	0	NAMPT_INSR	NAMPT - INSR	VISFATIN	PMID: 28490838
843	TAM3 MT1G+	Macrophage Proliferating	NAMPT	INSR	0.00285764	0	NAMPT_INSR	NAMPT - INSR	VISFATIN	PMID: 28490838
844	CD4+ Treg	Monocyte Non-classical	NAMPT	INSR	0.00370202	0	NAMPT_INSR	NAMPT - INSR	VISFATIN	PMID: 28490838
845	CD8+ Proliferating	Monocyte Non-classical	NAMPT	INSR	0.00175313	0	NAMPT_INSR	NAMPT - INSR	VISFATIN	PMID: 28490838
846	DC	Monocyte Non-classical	NAMPT	INSR	0.0129318	0	NAMPT_INSR	NAMPT - INSR	VISFATIN	PMID: 28490838
847	HLR_Tumor	Monocyte Non-classical	NAMPT	INSR	0.00180777	0	NAMPT_INSR	NAMPT - INSR	VISFATIN	PMID: 28490838
848	Macrophage Imflammatory	Monocyte Non-classical	NAMPT	INSR	0.0160869	0	NAMPT_INSR	NAMPT - INSR	VISFATIN	PMID: 28490838
849	Macrophage Proliferating	Monocyte Non-classical	NAMPT	INSR	0.00733879	0	NAMPT_INSR	NAMPT - INSR	VISFATIN	PMID: 28490838
850	Monocyte Classical	Monocyte Non-classical	NAMPT	INSR	0.0246632	0	NAMPT_INSR	NAMPT - INSR	VISFATIN	PMID: 28490838
851	Monocyte Non-classical	Monocyte Non-classical	NAMPT	INSR	0.022014	0	NAMPT_INSR	NAMPT - INSR	VISFATIN	PMID: 28490838
852	TAM1 SPP1+	Monocyte Non-classical	NAMPT	INSR	0.00688572	0	NAMPT_INSR	NAMPT - INSR	VISFATIN	PMID: 28490838
853	TAM2 FOLR2+	Monocyte Non-classical	NAMPT	INSR	0.0138212	0	NAMPT_INSR	NAMPT - INSR	VISFATIN	PMID: 28490838
854	TAM3 MT1G+	Monocyte Non-classical	NAMPT	INSR	0.00778269	0	NAMPT_INSR	NAMPT - INSR	VISFATIN	PMID: 28490838
855	CD4+ Treg	TAM1 SPP1+	NAMPT	INSR	0.00203295	0	NAMPT_INSR	NAMPT - INSR	VISFATIN	PMID: 28490838
856	CD8+ Proliferating	TAM1 SPP1+	NAMPT	INSR	0.000961876	0	NAMPT_INSR	NAMPT - INSR	VISFATIN	PMID: 28490838
857	DC	TAM1 SPP1+	NAMPT	INSR	0.00713125	0	NAMPT_INSR	NAMPT - INSR	VISFATIN	PMID: 28490838
858	HLR_Tumor	TAM1 SPP1+	NAMPT	INSR	0.000991879	0	NAMPT_INSR	NAMPT - INSR	VISFATIN	PMID: 28490838
859	Macrophage Imflammatory	TAM1 SPP1+	NAMPT	INSR	0.00888385	0	NAMPT_INSR	NAMPT - INSR	VISFATIN	PMID: 28490838
860	Macrophage Proliferating	TAM1 SPP1+	NAMPT	INSR	0.00403672	0	NAMPT_INSR	NAMPT - INSR	VISFATIN	PMID: 28490838
861	Monocyte Classical	TAM1 SPP1+	NAMPT	INSR	0.0136734	0	NAMPT_INSR	NAMPT - INSR	VISFATIN	PMID: 28490838
862	Monocyte Non-classical	TAM1 SPP1+	NAMPT	INSR	0.0121899	0	NAMPT_INSR	NAMPT - INSR	VISFATIN	PMID: 28490838
863	TAM1 SPP1+	TAM1 SPP1+	NAMPT	INSR	0.00378673	0	NAMPT_INSR	NAMPT - INSR	VISFATIN	PMID: 28490838
864	TAM2 FOLR2+	TAM1 SPP1+	NAMPT	INSR	0.00762479	0	NAMPT_INSR	NAMPT - INSR	VISFATIN	PMID: 28490838
865	TAM3 MT1G+	TAM1 SPP1+	NAMPT	INSR	0.00428174	0	NAMPT_INSR	NAMPT - INSR	VISFATIN	PMID: 28490838
866	CD4+ Treg	TAM2 FOLR2+	NAMPT	INSR	0.00240142	0	NAMPT_INSR	NAMPT - INSR	VISFATIN	PMID: 28490838
867	CD8+ Proliferating	TAM2 FOLR2+	NAMPT	INSR	0.00113644	0	NAMPT_INSR	NAMPT - INSR	VISFATIN	PMID: 28490838
868	DC	TAM2 FOLR2+	NAMPT	INSR	0.00841599	0	NAMPT_INSR	NAMPT - INSR	VISFATIN	PMID: 28490838
869	HLR_Tumor	TAM2 FOLR2+	NAMPT	INSR	0.00117188	0	NAMPT_INSR	NAMPT - INSR	VISFATIN	PMID: 28490838
870	Macrophage Imflammatory	TAM2 FOLR2+	NAMPT	INSR	0.010481	0	NAMPT_INSR	NAMPT - INSR	VISFATIN	PMID: 28490838
871	Macrophage Proliferating	TAM2 FOLR2+	NAMPT	INSR	0.00476663	0	NAMPT_INSR	NAMPT - INSR	VISFATIN	PMID: 28490838
872	Monocyte Classical	TAM2 FOLR2+	NAMPT	INSR	0.0161176	0	NAMPT_INSR	NAMPT - INSR	VISFATIN	PMID: 28490838
873	Monocyte Non-classical	TAM2 FOLR2+	NAMPT	INSR	0.0143728	0	NAMPT_INSR	NAMPT - INSR	VISFATIN	PMID: 28490838
874	TAM1 SPP1+	TAM2 FOLR2+	NAMPT	INSR	0.00447164	0	NAMPT_INSR	NAMPT - INSR	VISFATIN	PMID: 28490838
875	TAM2 FOLR2+	TAM2 FOLR2+	NAMPT	INSR	0.00899763	0	NAMPT_INSR	NAMPT - INSR	VISFATIN	PMID: 28490838
876	TAM3 MT1G+	TAM2 FOLR2+	NAMPT	INSR	0.00505574	0	NAMPT_INSR	NAMPT - INSR	VISFATIN	PMID: 28490838
877	CD4+ Treg	TAM3 MT1G+	NAMPT	INSR	0.00328864	0	NAMPT_INSR	NAMPT - INSR	VISFATIN	PMID: 28490838
878	CD8+ Proliferating	TAM3 MT1G+	NAMPT	INSR	0.00155703	0	NAMPT_INSR	NAMPT - INSR	VISFATIN	PMID: 28490838
879	DC	TAM3 MT1G+	NAMPT	INSR	0.0114997	0	NAMPT_INSR	NAMPT - INSR	VISFATIN	PMID: 28490838
880	HLR_Tumor	TAM3 MT1G+	NAMPT	INSR	0.00160557	0	NAMPT_INSR	NAMPT - INSR	VISFATIN	PMID: 28490838
881	Macrophage Imflammatory	TAM3 MT1G+	NAMPT	INSR	0.0143104	0	NAMPT_INSR	NAMPT - INSR	VISFATIN	PMID: 28490838
882	Macrophage Proliferating	TAM3 MT1G+	NAMPT	INSR	0.00652197	0	NAMPT_INSR	NAMPT - INSR	VISFATIN	PMID: 28490838
883	Monocyte Classical	TAM3 MT1G+	NAMPT	INSR	0.0219608	0	NAMPT_INSR	NAMPT - INSR	VISFATIN	PMID: 28490838
884	Monocyte Non-classical	TAM3 MT1G+	NAMPT	INSR	0.019596	0	NAMPT_INSR	NAMPT - INSR	VISFATIN	PMID: 28490838
885	TAM1 SPP1+	TAM3 MT1G+	NAMPT	INSR	0.00611902	0	NAMPT_INSR	NAMPT - INSR	VISFATIN	PMID: 28490838
886	TAM2 FOLR2+	TAM3 MT1G+	NAMPT	INSR	0.0122918	0	NAMPT_INSR	NAMPT - INSR	VISFATIN	PMID: 28490838
887	TAM3 MT1G+	TAM3 MT1G+	NAMPT	INSR	0.00691681	0	NAMPT_INSR	NAMPT - INSR	VISFATIN	PMID: 28490838
888	HLR_Tumor	HLR_Tumor	ANGPTL4	SDC1	0.0132284	0	ANGPTL4_SDC1	ANGPTL4 - SDC1	ANGPTL	PMID: 29017031
889	Macrophage Proliferating	HLR_Tumor	ANGPTL4	SDC1	0.00042588	0	ANGPTL4_SDC1	ANGPTL4 - SDC1	ANGPTL	PMID: 29017031
890	TAM1 SPP1+	HLR_Tumor	ANGPTL4	SDC1	0.000842526	0	ANGPTL4_SDC1	ANGPTL4 - SDC1	ANGPTL	PMID: 29017031
891	HLR_Tumor	HLR_Tumor	ANGPTL4	SDC2	0.0123778	0	ANGPTL4_SDC2	ANGPTL4 - SDC2	ANGPTL	PMID: 29017031
892	Macrophage Proliferating	HLR_Tumor	ANGPTL4	SDC2	0.000398165	0	ANGPTL4_SDC2	ANGPTL4 - SDC2	ANGPTL	PMID: 29017031
893	TAM1 SPP1+	HLR_Tumor	ANGPTL4	SDC2	0.00078772	0	ANGPTL4_SDC2	ANGPTL4 - SDC2	ANGPTL	PMID: 29017031
894	HLR_Tumor	HLR_Tumor	ANGPTL4	SDC4	0.019262	0	ANGPTL4_SDC4	ANGPTL4 - SDC4	ANGPTL	PMID: 29017031
895	Macrophage Proliferating	HLR_Tumor	ANGPTL4	SDC4	0.000623821	0	ANGPTL4_SDC4	ANGPTL4 - SDC4	ANGPTL	PMID: 29017031
896	TAM1 SPP1+	HLR_Tumor	ANGPTL4	SDC4	0.00123388	0	ANGPTL4_SDC4	ANGPTL4 - SDC4	ANGPTL	PMID: 29017031
897	CD8+ Exhausted IEG	DC	C3	C3AR1	0.00223092	0	C3_C3AR1	C3 - C3AR1	COMPLEMENT	KEGG: hsa04080
898	DC	DC	C3	C3AR1	0.00185317	0	C3_C3AR1	C3 - C3AR1	COMPLEMENT	KEGG: hsa04080
899	HLR_Tumor	DC	C3	C3AR1	0.0126893	0	C3_C3AR1	C3 - C3AR1	COMPLEMENT	KEGG: hsa04080
900	Macrophage Imflammatory	DC	C3	C3AR1	0.00816142	0	C3_C3AR1	C3 - C3AR1	COMPLEMENT	KEGG: hsa04080
901	Macrophage Proliferating	DC	C3	C3AR1	0.0200359	0	C3_C3AR1	C3 - C3AR1	COMPLEMENT	KEGG: hsa04080
902	TAM1 SPP1+	DC	C3	C3AR1	0.0221611	0	C3_C3AR1	C3 - C3AR1	COMPLEMENT	KEGG: hsa04080
903	TAM2 FOLR2+	DC	C3	C3AR1	0.0117836	0	C3_C3AR1	C3 - C3AR1	COMPLEMENT	KEGG: hsa04080
904	TAM3 MT1G+	DC	C3	C3AR1	0.0173387	0	C3_C3AR1	C3 - C3AR1	COMPLEMENT	KEGG: hsa04080
905	CD8+ Exhausted IEG	Macrophage Imflammatory	C3	C3AR1	0.00523827	0	C3_C3AR1	C3 - C3AR1	COMPLEMENT	KEGG: hsa04080
906	DC	Macrophage Imflammatory	C3	C3AR1	0.00435353	0	C3_C3AR1	C3 - C3AR1	COMPLEMENT	KEGG: hsa04080
907	HLR_Tumor	Macrophage Imflammatory	C3	C3AR1	0.0293796	0	C3_C3AR1	C3 - C3AR1	COMPLEMENT	KEGG: hsa04080
908	Macrophage Imflammatory	Macrophage Imflammatory	C3	C3AR1	0.0190109	0	C3_C3AR1	C3 - C3AR1	COMPLEMENT	KEGG: hsa04080
909	Macrophage Proliferating	Macrophage Imflammatory	C3	C3AR1	0.0459398	0	C3_C3AR1	C3 - C3AR1	COMPLEMENT	KEGG: hsa04080
910	TAM1 SPP1+	Macrophage Imflammatory	C3	C3AR1	0.0506707	0	C3_C3AR1	C3 - C3AR1	COMPLEMENT	KEGG: hsa04080
911	TAM2 FOLR2+	Macrophage Imflammatory	C3	C3AR1	0.0273157	0	C3_C3AR1	C3 - C3AR1	COMPLEMENT	KEGG: hsa04080
912	TAM3 MT1G+	Macrophage Imflammatory	C3	C3AR1	0.0398974	0	C3_C3AR1	C3 - C3AR1	COMPLEMENT	KEGG: hsa04080
913	CD8+ Exhausted IEG	Macrophage Proliferating	C3	C3AR1	0.00448959	0	C3_C3AR1	C3 - C3AR1	COMPLEMENT	KEGG: hsa04080
914	DC	Macrophage Proliferating	C3	C3AR1	0.00373083	0	C3_C3AR1	C3 - C3AR1	COMPLEMENT	KEGG: hsa04080
915	HLR_Tumor	Macrophage Proliferating	C3	C3AR1	0.0252682	0	C3_C3AR1	C3 - C3AR1	COMPLEMENT	KEGG: hsa04080
916	Macrophage Imflammatory	Macrophage Proliferating	C3	C3AR1	0.0163261	0	C3_C3AR1	C3 - C3AR1	COMPLEMENT	KEGG: hsa04080
917	Macrophage Proliferating	Macrophage Proliferating	C3	C3AR1	0.0396055	0	C3_C3AR1	C3 - C3AR1	COMPLEMENT	KEGG: hsa04080
918	TAM1 SPP1+	Macrophage Proliferating	C3	C3AR1	0.0437139	0	C3_C3AR1	C3 - C3AR1	COMPLEMENT	KEGG: hsa04080
919	TAM2 FOLR2+	Macrophage Proliferating	C3	C3AR1	0.0234861	0	C3_C3AR1	C3 - C3AR1	COMPLEMENT	KEGG: hsa04080
920	TAM3 MT1G+	Macrophage Proliferating	C3	C3AR1	0.0343662	0	C3_C3AR1	C3 - C3AR1	COMPLEMENT	KEGG: hsa04080
921	CD8+ Exhausted IEG	Monocyte Classical	C3	C3AR1	0.00181865	0	C3_C3AR1	C3 - C3AR1	COMPLEMENT	KEGG: hsa04080
922	DC	Monocyte Classical	C3	C3AR1	0.0015106	0	C3_C3AR1	C3 - C3AR1	COMPLEMENT	KEGG: hsa04080
923	HLR_Tumor	Monocyte Classical	C3	C3AR1	0.0103644	0	C3_C3AR1	C3 - C3AR1	COMPLEMENT	KEGG: hsa04080
924	Macrophage Imflammatory	Monocyte Classical	C3	C3AR1	0.0066605	0	C3_C3AR1	C3 - C3AR1	COMPLEMENT	KEGG: hsa04080
925	Macrophage Proliferating	Monocyte Classical	C3	C3AR1	0.0163873	0	C3_C3AR1	C3 - C3AR1	COMPLEMENT	KEGG: hsa04080
926	TAM1 SPP1+	Monocyte Classical	C3	C3AR1	0.0181327	0	C3_C3AR1	C3 - C3AR1	COMPLEMENT	KEGG: hsa04080
927	TAM2 FOLR2+	Monocyte Classical	C3	C3AR1	0.00962302	0	C3_C3AR1	C3 - C3AR1	COMPLEMENT	KEGG: hsa04080
928	TAM3 MT1G+	Monocyte Classical	C3	C3AR1	0.0141742	0	C3_C3AR1	C3 - C3AR1	COMPLEMENT	KEGG: hsa04080
929	CD8+ Exhausted IEG	Monocyte Non-classical	C3	C3AR1	0.0022721	0	C3_C3AR1	C3 - C3AR1	COMPLEMENT	KEGG: hsa04080
930	DC	Monocyte Non-classical	C3	C3AR1	0.0018874	0	C3_C3AR1	C3 - C3AR1	COMPLEMENT	KEGG: hsa04080
931	HLR_Tumor	Monocyte Non-classical	C3	C3AR1	0.012921	0	C3_C3AR1	C3 - C3AR1	COMPLEMENT	KEGG: hsa04080
932	Macrophage Imflammatory	Monocyte Non-classical	C3	C3AR1	0.00831117	0	C3_C3AR1	C3 - C3AR1	COMPLEMENT	KEGG: hsa04080
933	Macrophage Proliferating	Monocyte Non-classical	C3	C3AR1	0.0203991	0	C3_C3AR1	C3 - C3AR1	COMPLEMENT	KEGG: hsa04080
934	TAM1 SPP1+	Monocyte Non-classical	C3	C3AR1	0.0225619	0	C3_C3AR1	C3 - C3AR1	COMPLEMENT	KEGG: hsa04080
935	TAM2 FOLR2+	Monocyte Non-classical	C3	C3AR1	0.011999	0	C3_C3AR1	C3 - C3AR1	COMPLEMENT	KEGG: hsa04080
936	TAM3 MT1G+	Monocyte Non-classical	C3	C3AR1	0.0176538	0	C3_C3AR1	C3 - C3AR1	COMPLEMENT	KEGG: hsa04080
937	CD8+ Exhausted IEG	TAM1 SPP1+	C3	C3AR1	0.00597669	0	C3_C3AR1	C3 - C3AR1	COMPLEMENT	KEGG: hsa04080
938	DC	TAM1 SPP1+	C3	C3AR1	0.00496785	0	C3_C3AR1	C3 - C3AR1	COMPLEMENT	KEGG: hsa04080
939	HLR_Tumor	TAM1 SPP1+	C3	C3AR1	0.0334069	0	C3_C3AR1	C3 - C3AR1	COMPLEMENT	KEGG: hsa04080
940	Macrophage Imflammatory	TAM1 SPP1+	C3	C3AR1	0.0216486	0	C3_C3AR1	C3 - C3AR1	COMPLEMENT	KEGG: hsa04080
941	Macrophage Proliferating	TAM1 SPP1+	C3	C3AR1	0.0521152	0	C3_C3AR1	C3 - C3AR1	COMPLEMENT	KEGG: hsa04080
942	TAM1 SPP1+	TAM1 SPP1+	C3	C3AR1	0.0574437	0	C3_C3AR1	C3 - C3AR1	COMPLEMENT	KEGG: hsa04080
943	TAM2 FOLR2+	TAM1 SPP1+	C3	C3AR1	0.0310691	0	C3_C3AR1	C3 - C3AR1	COMPLEMENT	KEGG: hsa04080
944	TAM3 MT1G+	TAM1 SPP1+	C3	C3AR1	0.0452991	0	C3_C3AR1	C3 - C3AR1	COMPLEMENT	KEGG: hsa04080
945	CD8+ Exhausted IEG	TAM2 FOLR2+	C3	C3AR1	0.00968597	0	C3_C3AR1	C3 - C3AR1	COMPLEMENT	KEGG: hsa04080
946	DC	TAM2 FOLR2+	C3	C3AR1	0.0080561	0	C3_C3AR1	C3 - C3AR1	COMPLEMENT	KEGG: hsa04080
947	HLR_Tumor	TAM2 FOLR2+	C3	C3AR1	0.0532285	0	C3_C3AR1	C3 - C3AR1	COMPLEMENT	KEGG: hsa04080
948	Macrophage Imflammatory	TAM2 FOLR2+	C3	C3AR1	0.0347443	0	C3_C3AR1	C3 - C3AR1	COMPLEMENT	KEGG: hsa04080
949	Macrophage Proliferating	TAM2 FOLR2+	C3	C3AR1	0.0820944	0	C3_C3AR1	C3 - C3AR1	COMPLEMENT	KEGG: hsa04080
950	TAM1 SPP1+	TAM2 FOLR2+	C3	C3AR1	0.0901964	0	C3_C3AR1	C3 - C3AR1	COMPLEMENT	KEGG: hsa04080
951	TAM2 FOLR2+	TAM2 FOLR2+	C3	C3AR1	0.0495747	0	C3_C3AR1	C3 - C3AR1	COMPLEMENT	KEGG: hsa04080
952	TAM3 MT1G+	TAM2 FOLR2+	C3	C3AR1	0.0716537	0	C3_C3AR1	C3 - C3AR1	COMPLEMENT	KEGG: hsa04080
953	CD8+ Exhausted IEG	TAM3 MT1G+	C3	C3AR1	0.00689263	0	C3_C3AR1	C3 - C3AR1	COMPLEMENT	KEGG: hsa04080
954	DC	TAM3 MT1G+	C3	C3AR1	0.00573008	0	C3_C3AR1	C3 - C3AR1	COMPLEMENT	KEGG: hsa04080
955	HLR_Tumor	TAM3 MT1G+	C3	C3AR1	0.0383643	0	C3_C3AR1	C3 - C3AR1	COMPLEMENT	KEGG: hsa04080
956	Macrophage Imflammatory	TAM3 MT1G+	C3	C3AR1	0.0249061	0	C3_C3AR1	C3 - C3AR1	COMPLEMENT	KEGG: hsa04080
957	Macrophage Proliferating	TAM3 MT1G+	C3	C3AR1	0.0596775	0	C3_C3AR1	C3 - C3AR1	COMPLEMENT	KEGG: hsa04080
958	TAM1 SPP1+	TAM3 MT1G+	C3	C3AR1	0.0657256	0	C3_C3AR1	C3 - C3AR1	COMPLEMENT	KEGG: hsa04080
959	TAM2 FOLR2+	TAM3 MT1G+	C3	C3AR1	0.0356925	0	C3_C3AR1	C3 - C3AR1	COMPLEMENT	KEGG: hsa04080
960	TAM3 MT1G+	TAM3 MT1G+	C3	C3AR1	0.0519265	0	C3_C3AR1	C3 - C3AR1	COMPLEMENT	KEGG: hsa04080
961	CD8+ Exhausted IEG	Macrophage Proliferating	C3	ITGAM_ITGB2	0.00412244	0	C3_ITGAM_ITGB2	C3 - (ITGAM+ITGB2)	COMPLEMENT	PMID: 16234578
962	DC	Macrophage Proliferating	C3	ITGAM_ITGB2	0.00342551	0	C3_ITGAM_ITGB2	C3 - (ITGAM+ITGB2)	COMPLEMENT	PMID: 16234578
963	HLR_Tumor	Macrophage Proliferating	C3	ITGAM_ITGB2	0.0232415	0	C3_ITGAM_ITGB2	C3 - (ITGAM+ITGB2)	COMPLEMENT	PMID: 16234578
964	Macrophage Imflammatory	Macrophage Proliferating	C3	ITGAM_ITGB2	0.0150056	0	C3_ITGAM_ITGB2	C3 - (ITGAM+ITGB2)	COMPLEMENT	PMID: 16234578
965	Macrophage Proliferating	Macrophage Proliferating	C3	ITGAM_ITGB2	0.0364718	0	C3_ITGAM_ITGB2	C3 - (ITGAM+ITGB2)	COMPLEMENT	PMID: 16234578
966	TAM1 SPP1+	Macrophage Proliferating	C3	ITGAM_ITGB2	0.0402688	0	C3_ITGAM_ITGB2	C3 - (ITGAM+ITGB2)	COMPLEMENT	PMID: 16234578
967	TAM2 FOLR2+	Macrophage Proliferating	C3	ITGAM_ITGB2	0.0215992	0	C3_ITGAM_ITGB2	C3 - (ITGAM+ITGB2)	COMPLEMENT	PMID: 16234578
968	TAM3 MT1G+	Macrophage Proliferating	C3	ITGAM_ITGB2	0.0316334	0	C3_ITGAM_ITGB2	C3 - (ITGAM+ITGB2)	COMPLEMENT	PMID: 16234578
969	CD8+ Exhausted IEG	TAM1 SPP1+	C3	ITGAM_ITGB2	0.00441719	0	C3_ITGAM_ITGB2	C3 - (ITGAM+ITGB2)	COMPLEMENT	PMID: 16234578
970	DC	TAM1 SPP1+	C3	ITGAM_ITGB2	0.00367062	0	C3_ITGAM_ITGB2	C3 - (ITGAM+ITGB2)	COMPLEMENT	PMID: 16234578
971	HLR_Tumor	TAM1 SPP1+	C3	ITGAM_ITGB2	0.0248691	0	C3_ITGAM_ITGB2	C3 - (ITGAM+ITGB2)	COMPLEMENT	PMID: 16234578
972	Macrophage Imflammatory	TAM1 SPP1+	C3	ITGAM_ITGB2	0.0160659	0	C3_ITGAM_ITGB2	C3 - (ITGAM+ITGB2)	COMPLEMENT	PMID: 16234578
973	Macrophage Proliferating	TAM1 SPP1+	C3	ITGAM_ITGB2	0.038989	0	C3_ITGAM_ITGB2	C3 - (ITGAM+ITGB2)	COMPLEMENT	PMID: 16234578
974	TAM1 SPP1+	TAM1 SPP1+	C3	ITGAM_ITGB2	0.0430363	0	C3_ITGAM_ITGB2	C3 - (ITGAM+ITGB2)	COMPLEMENT	PMID: 16234578
975	TAM2 FOLR2+	TAM1 SPP1+	C3	ITGAM_ITGB2	0.0231145	0	C3_ITGAM_ITGB2	C3 - (ITGAM+ITGB2)	COMPLEMENT	PMID: 16234578
976	TAM3 MT1G+	TAM1 SPP1+	C3	ITGAM_ITGB2	0.0338284	0	C3_ITGAM_ITGB2	C3 - (ITGAM+ITGB2)	COMPLEMENT	PMID: 16234578
977	CD8+ Exhausted IEG	TAM2 FOLR2+	C3	ITGAM_ITGB2	0.00386862	0	C3_ITGAM_ITGB2	C3 - (ITGAM+ITGB2)	COMPLEMENT	PMID: 16234578
978	DC	TAM2 FOLR2+	C3	ITGAM_ITGB2	0.00321446	0	C3_ITGAM_ITGB2	C3 - (ITGAM+ITGB2)	COMPLEMENT	PMID: 16234578
979	HLR_Tumor	TAM2 FOLR2+	C3	ITGAM_ITGB2	0.0218363	0	C3_ITGAM_ITGB2	C3 - (ITGAM+ITGB2)	COMPLEMENT	PMID: 16234578
980	Macrophage Imflammatory	TAM2 FOLR2+	C3	ITGAM_ITGB2	0.0140912	0	C3_ITGAM_ITGB2	C3 - (ITGAM+ITGB2)	COMPLEMENT	PMID: 16234578
981	Macrophage Proliferating	TAM2 FOLR2+	C3	ITGAM_ITGB2	0.0342948	0	C3_ITGAM_ITGB2	C3 - (ITGAM+ITGB2)	COMPLEMENT	PMID: 16234578
982	TAM1 SPP1+	TAM2 FOLR2+	C3	ITGAM_ITGB2	0.0378741	0	C3_ITGAM_ITGB2	C3 - (ITGAM+ITGB2)	COMPLEMENT	PMID: 16234578
983	TAM2 FOLR2+	TAM2 FOLR2+	C3	ITGAM_ITGB2	0.0202912	0	C3_ITGAM_ITGB2	C3 - (ITGAM+ITGB2)	COMPLEMENT	PMID: 16234578
984	TAM3 MT1G+	TAM2 FOLR2+	C3	ITGAM_ITGB2	0.0297363	0	C3_ITGAM_ITGB2	C3 - (ITGAM+ITGB2)	COMPLEMENT	PMID: 16234578
985	CD8+ Exhausted IEG	TAM3 MT1G+	C3	ITGAM_ITGB2	0.00409409	0	C3_ITGAM_ITGB2	C3 - (ITGAM+ITGB2)	COMPLEMENT	PMID: 16234578
986	DC	TAM3 MT1G+	C3	ITGAM_ITGB2	0.00340194	0	C3_ITGAM_ITGB2	C3 - (ITGAM+ITGB2)	COMPLEMENT	PMID: 16234578
987	HLR_Tumor	TAM3 MT1G+	C3	ITGAM_ITGB2	0.0230847	0	C3_ITGAM_ITGB2	C3 - (ITGAM+ITGB2)	COMPLEMENT	PMID: 16234578
988	Macrophage Imflammatory	TAM3 MT1G+	C3	ITGAM_ITGB2	0.0149035	0	C3_ITGAM_ITGB2	C3 - (ITGAM+ITGB2)	COMPLEMENT	PMID: 16234578
989	Macrophage Proliferating	TAM3 MT1G+	C3	ITGAM_ITGB2	0.0362291	0	C3_ITGAM_ITGB2	C3 - (ITGAM+ITGB2)	COMPLEMENT	PMID: 16234578
990	TAM1 SPP1+	TAM3 MT1G+	C3	ITGAM_ITGB2	0.0400018	0	C3_ITGAM_ITGB2	C3 - (ITGAM+ITGB2)	COMPLEMENT	PMID: 16234578
991	TAM2 FOLR2+	TAM3 MT1G+	C3	ITGAM_ITGB2	0.0214532	0	C3_ITGAM_ITGB2	C3 - (ITGAM+ITGB2)	COMPLEMENT	PMID: 16234578
992	TAM3 MT1G+	TAM3 MT1G+	C3	ITGAM_ITGB2	0.0314218	0	C3_ITGAM_ITGB2	C3 - (ITGAM+ITGB2)	COMPLEMENT	PMID: 16234578
993	CD8+ Exhausted IEG	DC	C3	ITGAX_ITGB2	0.00434219	0	C3_ITGAX_ITGB2	C3 - (ITGAX+ITGB2)	COMPLEMENT	PMID: 16234578
994	DC	DC	C3	ITGAX_ITGB2	0.00360825	0	C3_ITGAX_ITGB2	C3 - (ITGAX+ITGB2)	COMPLEMENT	PMID: 16234578
995	HLR_Tumor	DC	C3	ITGAX_ITGB2	0.0244554	0	C3_ITGAX_ITGB2	C3 - (ITGAX+ITGB2)	COMPLEMENT	PMID: 16234578
996	Macrophage Imflammatory	DC	C3	ITGAX_ITGB2	0.0157963	0	C3_ITGAX_ITGB2	C3 - (ITGAX+ITGB2)	COMPLEMENT	PMID: 16234578
997	Macrophage Proliferating	DC	C3	ITGAX_ITGB2	0.0383496	0	C3_ITGAX_ITGB2	C3 - (ITGAX+ITGB2)	COMPLEMENT	PMID: 16234578
998	TAM1 SPP1+	DC	C3	ITGAX_ITGB2	0.0423335	0	C3_ITGAX_ITGB2	C3 - (ITGAX+ITGB2)	COMPLEMENT	PMID: 16234578
999	TAM2 FOLR2+	DC	C3	ITGAX_ITGB2	0.0227293	0	C3_ITGAX_ITGB2	C3 - (ITGAX+ITGB2)	COMPLEMENT	PMID: 16234578
1000	TAM3 MT1G+	DC	C3	ITGAX_ITGB2	0.0332707	0	C3_ITGAX_ITGB2	C3 - (ITGAX+ITGB2)	COMPLEMENT	PMID: 16234578
1001	CD8+ Exhausted IEG	Macrophage Imflammatory	C3	ITGAX_ITGB2	0.00486852	0	C3_ITGAX_ITGB2	C3 - (ITGAX+ITGB2)	COMPLEMENT	PMID: 16234578
1002	DC	Macrophage Imflammatory	C3	ITGAX_ITGB2	0.00404598	0	C3_ITGAX_ITGB2	C3 - (ITGAX+ITGB2)	COMPLEMENT	PMID: 16234578
1003	HLR_Tumor	Macrophage Imflammatory	C3	ITGAX_ITGB2	0.0273527	0	C3_ITGAX_ITGB2	C3 - (ITGAX+ITGB2)	COMPLEMENT	PMID: 16234578
1004	Macrophage Imflammatory	Macrophage Imflammatory	C3	ITGAX_ITGB2	0.0176863	0	C3_ITGAX_ITGB2	C3 - (ITGAX+ITGB2)	COMPLEMENT	PMID: 16234578
1005	Macrophage Proliferating	Macrophage Imflammatory	C3	ITGAX_ITGB2	0.0428208	0	C3_ITGAX_ITGB2	C3 - (ITGAX+ITGB2)	COMPLEMENT	PMID: 16234578
1006	TAM1 SPP1+	Macrophage Imflammatory	C3	ITGAX_ITGB2	0.0472463	0	C3_ITGAX_ITGB2	C3 - (ITGAX+ITGB2)	COMPLEMENT	PMID: 16234578
1007	TAM2 FOLR2+	Macrophage Imflammatory	C3	ITGAX_ITGB2	0.0254274	0	C3_ITGAX_ITGB2	C3 - (ITGAX+ITGB2)	COMPLEMENT	PMID: 16234578
1008	TAM3 MT1G+	Macrophage Imflammatory	C3	ITGAX_ITGB2	0.0371726	0	C3_ITGAX_ITGB2	C3 - (ITGAX+ITGB2)	COMPLEMENT	PMID: 16234578
1009	CD8+ Exhausted IEG	Macrophage Proliferating	C3	ITGAX_ITGB2	0.00374459	0	C3_ITGAX_ITGB2	C3 - (ITGAX+ITGB2)	COMPLEMENT	PMID: 16234578
1010	DC	Macrophage Proliferating	C3	ITGAX_ITGB2	0.00311134	0	C3_ITGAX_ITGB2	C3 - (ITGAX+ITGB2)	COMPLEMENT	PMID: 16234578
1011	HLR_Tumor	Macrophage Proliferating	C3	ITGAX_ITGB2	0.0211485	0	C3_ITGAX_ITGB2	C3 - (ITGAX+ITGB2)	COMPLEMENT	PMID: 16234578
1012	Macrophage Imflammatory	Macrophage Proliferating	C3	ITGAX_ITGB2	0.0136439	0	C3_ITGAX_ITGB2	C3 - (ITGAX+ITGB2)	COMPLEMENT	PMID: 16234578
1013	Macrophage Proliferating	Macrophage Proliferating	C3	ITGAX_ITGB2	0.0332279	0	C3_ITGAX_ITGB2	C3 - (ITGAX+ITGB2)	COMPLEMENT	PMID: 16234578
1014	TAM1 SPP1+	Macrophage Proliferating	C3	ITGAX_ITGB2	0.0367	0	C3_ITGAX_ITGB2	C3 - (ITGAX+ITGB2)	COMPLEMENT	PMID: 16234578
1015	TAM2 FOLR2+	Macrophage Proliferating	C3	ITGAX_ITGB2	0.0196511	0	C3_ITGAX_ITGB2	C3 - (ITGAX+ITGB2)	COMPLEMENT	PMID: 16234578
1016	TAM3 MT1G+	Macrophage Proliferating	C3	ITGAX_ITGB2	0.028807	0	C3_ITGAX_ITGB2	C3 - (ITGAX+ITGB2)	COMPLEMENT	PMID: 16234578
1017	CD8+ Exhausted IEG	Monocyte Classical	C3	ITGAX_ITGB2	0.00482216	0	C3_ITGAX_ITGB2	C3 - (ITGAX+ITGB2)	COMPLEMENT	PMID: 16234578
1018	DC	Monocyte Classical	C3	ITGAX_ITGB2	0.00400742	0	C3_ITGAX_ITGB2	C3 - (ITGAX+ITGB2)	COMPLEMENT	PMID: 16234578
1019	HLR_Tumor	Monocyte Classical	C3	ITGAX_ITGB2	0.0270981	0	C3_ITGAX_ITGB2	C3 - (ITGAX+ITGB2)	COMPLEMENT	PMID: 16234578
1020	Macrophage Imflammatory	Monocyte Classical	C3	ITGAX_ITGB2	0.01752	0	C3_ITGAX_ITGB2	C3 - (ITGAX+ITGB2)	COMPLEMENT	PMID: 16234578
1021	Macrophage Proliferating	Monocyte Classical	C3	ITGAX_ITGB2	0.0424284	0	C3_ITGAX_ITGB2	C3 - (ITGAX+ITGB2)	COMPLEMENT	PMID: 16234578
1022	TAM1 SPP1+	Monocyte Classical	C3	ITGAX_ITGB2	0.0468154	0	C3_ITGAX_ITGB2	C3 - (ITGAX+ITGB2)	COMPLEMENT	PMID: 16234578
1023	TAM2 FOLR2+	Monocyte Classical	C3	ITGAX_ITGB2	0.0251903	0	C3_ITGAX_ITGB2	C3 - (ITGAX+ITGB2)	COMPLEMENT	PMID: 16234578
1024	TAM3 MT1G+	Monocyte Classical	C3	ITGAX_ITGB2	0.03683	0	C3_ITGAX_ITGB2	C3 - (ITGAX+ITGB2)	COMPLEMENT	PMID: 16234578
1025	CD8+ Exhausted IEG	Monocyte Non-classical	C3	ITGAX_ITGB2	0.00519243	0	C3_ITGAX_ITGB2	C3 - (ITGAX+ITGB2)	COMPLEMENT	PMID: 16234578
1026	DC	Monocyte Non-classical	C3	ITGAX_ITGB2	0.0043154	0	C3_ITGAX_ITGB2	C3 - (ITGAX+ITGB2)	COMPLEMENT	PMID: 16234578
1027	HLR_Tumor	Monocyte Non-classical	C3	ITGAX_ITGB2	0.0291287	0	C3_ITGAX_ITGB2	C3 - (ITGAX+ITGB2)	COMPLEMENT	PMID: 16234578
1028	Macrophage Imflammatory	Monocyte Non-classical	C3	ITGAX_ITGB2	0.0188469	0	C3_ITGAX_ITGB2	C3 - (ITGAX+ITGB2)	COMPLEMENT	PMID: 16234578
1029	Macrophage Proliferating	Monocyte Non-classical	C3	ITGAX_ITGB2	0.0455541	0	C3_ITGAX_ITGB2	C3 - (ITGAX+ITGB2)	COMPLEMENT	PMID: 16234578
1030	TAM1 SPP1+	Monocyte Non-classical	C3	ITGAX_ITGB2	0.0502473	0	C3_ITGAX_ITGB2	C3 - (ITGAX+ITGB2)	COMPLEMENT	PMID: 16234578
1031	TAM2 FOLR2+	Monocyte Non-classical	C3	ITGAX_ITGB2	0.0270819	0	C3_ITGAX_ITGB2	C3 - (ITGAX+ITGB2)	COMPLEMENT	PMID: 16234578
1032	TAM3 MT1G+	Monocyte Non-classical	C3	ITGAX_ITGB2	0.0395603	0	C3_ITGAX_ITGB2	C3 - (ITGAX+ITGB2)	COMPLEMENT	PMID: 16234578
1033	CD8+ Exhausted IEG	TAM1 SPP1+	C3	ITGAX_ITGB2	0.00448733	0	C3_ITGAX_ITGB2	C3 - (ITGAX+ITGB2)	COMPLEMENT	PMID: 16234578
1034	DC	TAM1 SPP1+	C3	ITGAX_ITGB2	0.00372895	0	C3_ITGAX_ITGB2	C3 - (ITGAX+ITGB2)	COMPLEMENT	PMID: 16234578
1035	HLR_Tumor	TAM1 SPP1+	C3	ITGAX_ITGB2	0.0252557	0	C3_ITGAX_ITGB2	C3 - (ITGAX+ITGB2)	COMPLEMENT	PMID: 16234578
1036	Macrophage Imflammatory	TAM1 SPP1+	C3	ITGAX_ITGB2	0.016318	0	C3_ITGAX_ITGB2	C3 - (ITGAX+ITGB2)	COMPLEMENT	PMID: 16234578
1037	Macrophage Proliferating	TAM1 SPP1+	C3	ITGAX_ITGB2	0.0395863	0	C3_ITGAX_ITGB2	C3 - (ITGAX+ITGB2)	COMPLEMENT	PMID: 16234578
1038	TAM1 SPP1+	TAM1 SPP1+	C3	ITGAX_ITGB2	0.0436928	0	C3_ITGAX_ITGB2	C3 - (ITGAX+ITGB2)	COMPLEMENT	PMID: 16234578
1039	TAM2 FOLR2+	TAM1 SPP1+	C3	ITGAX_ITGB2	0.0234745	0	C3_ITGAX_ITGB2	C3 - (ITGAX+ITGB2)	COMPLEMENT	PMID: 16234578
1040	TAM3 MT1G+	TAM1 SPP1+	C3	ITGAX_ITGB2	0.0343494	0	C3_ITGAX_ITGB2	C3 - (ITGAX+ITGB2)	COMPLEMENT	PMID: 16234578
1041	CD8+ Exhausted IEG	TAM2 FOLR2+	C3	ITGAX_ITGB2	0.00489823	0	C3_ITGAX_ITGB2	C3 - (ITGAX+ITGB2)	COMPLEMENT	PMID: 16234578
1042	DC	TAM2 FOLR2+	C3	ITGAX_ITGB2	0.00407069	0	C3_ITGAX_ITGB2	C3 - (ITGAX+ITGB2)	COMPLEMENT	PMID: 16234578
1043	HLR_Tumor	TAM2 FOLR2+	C3	ITGAX_ITGB2	0.0275158	0	C3_ITGAX_ITGB2	C3 - (ITGAX+ITGB2)	COMPLEMENT	PMID: 16234578
1044	Macrophage Imflammatory	TAM2 FOLR2+	C3	ITGAX_ITGB2	0.0177928	0	C3_ITGAX_ITGB2	C3 - (ITGAX+ITGB2)	COMPLEMENT	PMID: 16234578
1045	Macrophage Proliferating	TAM2 FOLR2+	C3	ITGAX_ITGB2	0.0430721	0	C3_ITGAX_ITGB2	C3 - (ITGAX+ITGB2)	COMPLEMENT	PMID: 16234578
1046	TAM1 SPP1+	TAM2 FOLR2+	C3	ITGAX_ITGB2	0.0475223	0	C3_ITGAX_ITGB2	C3 - (ITGAX+ITGB2)	COMPLEMENT	PMID: 16234578
1047	TAM2 FOLR2+	TAM2 FOLR2+	C3	ITGAX_ITGB2	0.0255794	0	C3_ITGAX_ITGB2	C3 - (ITGAX+ITGB2)	COMPLEMENT	PMID: 16234578
1048	TAM3 MT1G+	TAM2 FOLR2+	C3	ITGAX_ITGB2	0.0373921	0	C3_ITGAX_ITGB2	C3 - (ITGAX+ITGB2)	COMPLEMENT	PMID: 16234578
1049	CD8+ Exhausted IEG	TAM3 MT1G+	C3	ITGAX_ITGB2	0.00440421	0	C3_ITGAX_ITGB2	C3 - (ITGAX+ITGB2)	COMPLEMENT	PMID: 16234578
1050	DC	TAM3 MT1G+	C3	ITGAX_ITGB2	0.00365982	0	C3_ITGAX_ITGB2	C3 - (ITGAX+ITGB2)	COMPLEMENT	PMID: 16234578
1051	HLR_Tumor	TAM3 MT1G+	C3	ITGAX_ITGB2	0.0247975	0	C3_ITGAX_ITGB2	C3 - (ITGAX+ITGB2)	COMPLEMENT	PMID: 16234578
1052	Macrophage Imflammatory	TAM3 MT1G+	C3	ITGAX_ITGB2	0.0160192	0	C3_ITGAX_ITGB2	C3 - (ITGAX+ITGB2)	COMPLEMENT	PMID: 16234578
1053	Macrophage Proliferating	TAM3 MT1G+	C3	ITGAX_ITGB2	0.0388784	0	C3_ITGAX_ITGB2	C3 - (ITGAX+ITGB2)	COMPLEMENT	PMID: 16234578
1054	TAM1 SPP1+	TAM3 MT1G+	C3	ITGAX_ITGB2	0.0429147	0	C3_ITGAX_ITGB2	C3 - (ITGAX+ITGB2)	COMPLEMENT	PMID: 16234578
1055	TAM2 FOLR2+	TAM3 MT1G+	C3	ITGAX_ITGB2	0.0230478	0	C3_ITGAX_ITGB2	C3 - (ITGAX+ITGB2)	COMPLEMENT	PMID: 16234578
1056	TAM3 MT1G+	TAM3 MT1G+	C3	ITGAX_ITGB2	0.0337319	0	C3_ITGAX_ITGB2	C3 - (ITGAX+ITGB2)	COMPLEMENT	PMID: 16234578
1057	CD4+ Cytotoxic T cell	CD8+ Proliferating	GZMA	F2R	0.014581	0	GZMA_F2R	GZMA - F2R	PARs	KEGG: hsa04080
1058	CD4+ Effector helper cell	CD8+ Proliferating	GZMA	F2R	0.0121612	0	GZMA_F2R	GZMA - F2R	PARs	KEGG: hsa04080
1059	CD4+ HSPA1A+ T cell	CD8+ Proliferating	GZMA	F2R	0.00335724	0	GZMA_F2R	GZMA - F2R	PARs	KEGG: hsa04080
1060	CD4+ NKT cell	CD8+ Proliferating	GZMA	F2R	0.00480214	0	GZMA_F2R	GZMA - F2R	PARs	KEGG: hsa04080
1061	CD8+ Exhausted	CD8+ Proliferating	GZMA	F2R	0.0241866	0	GZMA_F2R	GZMA - F2R	PARs	KEGG: hsa04080
1062	CD8+ Exhausted IEG	CD8+ Proliferating	GZMA	F2R	0.0144981	0	GZMA_F2R	GZMA - F2R	PARs	KEGG: hsa04080
1063	CD8+ NK-like T cell	CD8+ Proliferating	GZMA	F2R	0.0197412	0	GZMA_F2R	GZMA - F2R	PARs	KEGG: hsa04080
1064	CD8+ Proliferating	CD8+ Proliferating	GZMA	F2R	0.0245751	0	GZMA_F2R	GZMA - F2R	PARs	KEGG: hsa04080
1065	Macrophage Imflammatory	CD8+ Proliferating	GZMA	F2R	0.00139538	0	GZMA_F2R	GZMA - F2R	PARs	KEGG: hsa04080
1066	CD4+ NKT cell	DC	FLT3LG	FLT3	0.00177099	0	FLT3L_FLT3	FLT3L - FLT3	FLT3	PMID: 25992210
1067	CD4+ Cytotoxic T cell	Monocyte Non-classical	ANXA1	FPR2	0.0204323	0	ANXA1_FPR2	ANXA1 - FPR2	ANNEXIN	PMID: 23230437
1068	CD4+ Effector helper cell	Monocyte Non-classical	ANXA1	FPR2	0.0238987	0	ANXA1_FPR2	ANXA1 - FPR2	ANNEXIN	PMID: 23230437
1069	CD4+ HSPA1A+ T cell	Monocyte Non-classical	ANXA1	FPR2	0.0145029	0	ANXA1_FPR2	ANXA1 - FPR2	ANNEXIN	PMID: 23230437
1070	CD4+ NKT cell	Monocyte Non-classical	ANXA1	FPR2	0.0213166	0	ANXA1_FPR2	ANXA1 - FPR2	ANNEXIN	PMID: 23230437
1071	CD8+ Exhausted	Monocyte Non-classical	ANXA1	FPR2	0.00317308	0	ANXA1_FPR2	ANXA1 - FPR2	ANNEXIN	PMID: 23230437
1072	CD8+ Exhausted IEG	Monocyte Non-classical	ANXA1	FPR2	0.0101766	0	ANXA1_FPR2	ANXA1 - FPR2	ANNEXIN	PMID: 23230437
1073	CD8+ NK-like T cell	Monocyte Non-classical	ANXA1	FPR2	0.0229911	0	ANXA1_FPR2	ANXA1 - FPR2	ANNEXIN	PMID: 23230437
1074	CD8+ Proliferating	Monocyte Non-classical	ANXA1	FPR2	0.00293555	0	ANXA1_FPR2	ANXA1 - FPR2	ANNEXIN	PMID: 23230437
1075	DC	Monocyte Non-classical	ANXA1	FPR2	0.0165758	0	ANXA1_FPR2	ANXA1 - FPR2	ANNEXIN	PMID: 23230437
1076	HLR_Tumor	Monocyte Non-classical	ANXA1	FPR2	0.00654427	0	ANXA1_FPR2	ANXA1 - FPR2	ANNEXIN	PMID: 23230437
1077	Macrophage Imflammatory	Monocyte Non-classical	ANXA1	FPR2	0.00681254	0	ANXA1_FPR2	ANXA1 - FPR2	ANNEXIN	PMID: 23230437
1078	Macrophage Proliferating	Monocyte Non-classical	ANXA1	FPR2	0.0152427	0	ANXA1_FPR2	ANXA1 - FPR2	ANNEXIN	PMID: 23230437
1079	Monocyte Classical	Monocyte Non-classical	ANXA1	FPR2	0.0186786	0	ANXA1_FPR2	ANXA1 - FPR2	ANNEXIN	PMID: 23230437
1080	Monocyte Non-classical	Monocyte Non-classical	ANXA1	FPR2	0.0159574	0	ANXA1_FPR2	ANXA1 - FPR2	ANNEXIN	PMID: 23230437
1081	TAM1 SPP1+	Monocyte Non-classical	ANXA1	FPR2	0.0107145	0	ANXA1_FPR2	ANXA1 - FPR2	ANNEXIN	PMID: 23230437
1082	TAM2 FOLR2+	Monocyte Non-classical	ANXA1	FPR2	0.0135179	0	ANXA1_FPR2	ANXA1 - FPR2	ANNEXIN	PMID: 23230437
1083	TAM3 MT1G+	Monocyte Non-classical	ANXA1	FPR2	0.0124457	0	ANXA1_FPR2	ANXA1 - FPR2	ANNEXIN	PMID: 23230437
1084	CD4+ Cytotoxic T cell	DC	ANXA1	FPR1	0.0166686	0	ANXA1_FPR1	ANXA1 - FPR1	ANNEXIN	PMID: 23230437
1085	CD4+ Effector helper cell	DC	ANXA1	FPR1	0.0195092	0	ANXA1_FPR1	ANXA1 - FPR1	ANNEXIN	PMID: 23230437
1086	CD4+ HSPA1A+ T cell	DC	ANXA1	FPR1	0.0118182	0	ANXA1_FPR1	ANXA1 - FPR1	ANNEXIN	PMID: 23230437
1087	CD4+ NKT cell	DC	ANXA1	FPR1	0.017393	0	ANXA1_FPR1	ANXA1 - FPR1	ANNEXIN	PMID: 23230437
1088	CD8+ Exhausted	DC	ANXA1	FPR1	0.00258022	0	ANXA1_FPR1	ANXA1 - FPR1	ANNEXIN	PMID: 23230437
1089	CD8+ Exhausted IEG	DC	ANXA1	FPR1	0.00828607	0	ANXA1_FPR1	ANXA1 - FPR1	ANNEXIN	PMID: 23230437
1090	CD8+ NK-like T cell	DC	ANXA1	FPR1	0.0187651	0	ANXA1_FPR1	ANXA1 - FPR1	ANNEXIN	PMID: 23230437
1091	CD8+ Proliferating	DC	ANXA1	FPR1	0.00238696	0	ANXA1_FPR1	ANXA1 - FPR1	ANNEXIN	PMID: 23230437
1092	DC	DC	ANXA1	FPR1	0.0135127	0	ANXA1_FPR1	ANXA1 - FPR1	ANNEXIN	PMID: 23230437
1093	HLR_Tumor	DC	ANXA1	FPR1	0.0053249	0	ANXA1_FPR1	ANXA1 - FPR1	ANNEXIN	PMID: 23230437
1094	Macrophage Imflammatory	DC	ANXA1	FPR1	0.00554346	0	ANXA1_FPR1	ANXA1 - FPR1	ANNEXIN	PMID: 23230437
1095	Macrophage Proliferating	DC	ANXA1	FPR1	0.0124228	0	ANXA1_FPR1	ANXA1 - FPR1	ANNEXIN	PMID: 23230437
1096	Monocyte Classical	DC	ANXA1	FPR1	0.015233	0	ANXA1_FPR1	ANXA1 - FPR1	ANNEXIN	PMID: 23230437
1097	Monocyte Non-classical	DC	ANXA1	FPR1	0.0130071	0	ANXA1_FPR1	ANXA1 - FPR1	ANNEXIN	PMID: 23230437
1098	TAM1 SPP1+	DC	ANXA1	FPR1	0.00872494	0	ANXA1_FPR1	ANXA1 - FPR1	ANNEXIN	PMID: 23230437
1099	TAM2 FOLR2+	DC	ANXA1	FPR1	0.0110136	0	ANXA1_FPR1	ANXA1 - FPR1	ANNEXIN	PMID: 23230437
1100	TAM3 MT1G+	DC	ANXA1	FPR1	0.010138	0	ANXA1_FPR1	ANXA1 - FPR1	ANNEXIN	PMID: 23230437
1101	CD4+ Cytotoxic T cell	Macrophage Imflammatory	ANXA1	FPR1	0.0133619	0.01	ANXA1_FPR1	ANXA1 - FPR1	ANNEXIN	PMID: 23230437
1102	CD4+ Effector helper cell	Macrophage Imflammatory	ANXA1	FPR1	0.0156479	0	ANXA1_FPR1	ANXA1 - FPR1	ANNEXIN	PMID: 23230437
1103	CD4+ HSPA1A+ T cell	Macrophage Imflammatory	ANXA1	FPR1	0.00946447	0.01	ANXA1_FPR1	ANXA1 - FPR1	ANNEXIN	PMID: 23230437
1104	CD4+ NKT cell	Macrophage Imflammatory	ANXA1	FPR1	0.0139446	0.01	ANXA1_FPR1	ANXA1 - FPR1	ANNEXIN	PMID: 23230437
1105	CD8+ NK-like T cell	Macrophage Imflammatory	ANXA1	FPR1	0.0150488	0.01	ANXA1_FPR1	ANXA1 - FPR1	ANNEXIN	PMID: 23230437
1106	DC	Macrophage Imflammatory	ANXA1	FPR1	0.0108252	0.02	ANXA1_FPR1	ANXA1 - FPR1	ANNEXIN	PMID: 23230437
1107	Macrophage Proliferating	Macrophage Imflammatory	ANXA1	FPR1	0.00994987	0.03	ANXA1_FPR1	ANXA1 - FPR1	ANNEXIN	PMID: 23230437
1108	Monocyte Classical	Macrophage Imflammatory	ANXA1	FPR1	0.0122075	0.01	ANXA1_FPR1	ANXA1 - FPR1	ANNEXIN	PMID: 23230437
1109	Monocyte Non-classical	Macrophage Imflammatory	ANXA1	FPR1	0.010419	0.01	ANXA1_FPR1	ANXA1 - FPR1	ANNEXIN	PMID: 23230437
1110	TAM2 FOLR2+	Macrophage Imflammatory	ANXA1	FPR1	0.00881861	0.04	ANXA1_FPR1	ANXA1 - FPR1	ANNEXIN	PMID: 23230437
1111	TAM3 MT1G+	Macrophage Imflammatory	ANXA1	FPR1	0.00811609	0.04	ANXA1_FPR1	ANXA1 - FPR1	ANNEXIN	PMID: 23230437
1112	CD4+ Cytotoxic T cell	Macrophage Proliferating	ANXA1	FPR1	0.0397917	0	ANXA1_FPR1	ANXA1 - FPR1	ANNEXIN	PMID: 23230437
1113	CD4+ Effector helper cell	Macrophage Proliferating	ANXA1	FPR1	0.0463869	0	ANXA1_FPR1	ANXA1 - FPR1	ANNEXIN	PMID: 23230437
1114	CD4+ HSPA1A+ T cell	Macrophage Proliferating	ANXA1	FPR1	0.0284071	0	ANXA1_FPR1	ANXA1 - FPR1	ANNEXIN	PMID: 23230437
1115	CD4+ NKT cell	Macrophage Proliferating	ANXA1	FPR1	0.0414785	0	ANXA1_FPR1	ANXA1 - FPR1	ANNEXIN	PMID: 23230437
1116	CD8+ Exhausted IEG	Macrophage Proliferating	ANXA1	FPR1	0.0200174	0	ANXA1_FPR1	ANXA1 - FPR1	ANNEXIN	PMID: 23230437
1117	CD8+ NK-like T cell	Macrophage Proliferating	ANXA1	FPR1	0.0446643	0	ANXA1_FPR1	ANXA1 - FPR1	ANNEXIN	PMID: 23230437
1118	DC	Macrophage Proliferating	ANXA1	FPR1	0.0324022	0	ANXA1_FPR1	ANXA1 - FPR1	ANNEXIN	PMID: 23230437
1119	HLR_Tumor	Macrophage Proliferating	ANXA1	FPR1	0.0129184	0.03	ANXA1_FPR1	ANXA1 - FPR1	ANNEXIN	PMID: 23230437
1120	Macrophage Imflammatory	Macrophage Proliferating	ANXA1	FPR1	0.0134445	0.04	ANXA1_FPR1	ANXA1 - FPR1	ANNEXIN	PMID: 23230437
1121	Macrophage Proliferating	Macrophage Proliferating	ANXA1	FPR1	0.0298348	0	ANXA1_FPR1	ANXA1 - FPR1	ANNEXIN	PMID: 23230437
1122	Monocyte Classical	Macrophage Proliferating	ANXA1	FPR1	0.0364383	0	ANXA1_FPR1	ANXA1 - FPR1	ANNEXIN	PMID: 23230437
1123	Monocyte Non-classical	Macrophage Proliferating	ANXA1	FPR1	0.031212	0	ANXA1_FPR1	ANXA1 - FPR1	ANNEXIN	PMID: 23230437
1124	TAM1 SPP1+	Macrophage Proliferating	ANXA1	FPR1	0.0210644	0	ANXA1_FPR1	ANXA1 - FPR1	ANNEXIN	PMID: 23230437
1125	TAM2 FOLR2+	Macrophage Proliferating	ANXA1	FPR1	0.0265032	0	ANXA1_FPR1	ANXA1 - FPR1	ANNEXIN	PMID: 23230437
1126	TAM3 MT1G+	Macrophage Proliferating	ANXA1	FPR1	0.0244266	0	ANXA1_FPR1	ANXA1 - FPR1	ANNEXIN	PMID: 23230437
1127	CD4+ Cytotoxic T cell	Monocyte Classical	ANXA1	FPR1	0.0747183	0	ANXA1_FPR1	ANXA1 - FPR1	ANNEXIN	PMID: 23230437
1128	CD4+ Effector helper cell	Monocyte Classical	ANXA1	FPR1	0.0865804	0	ANXA1_FPR1	ANXA1 - FPR1	ANNEXIN	PMID: 23230437
1129	CD4+ HSPA1A+ T cell	Monocyte Classical	ANXA1	FPR1	0.053902	0	ANXA1_FPR1	ANXA1 - FPR1	ANNEXIN	PMID: 23230437
1130	CD4+ NKT cell	Monocyte Classical	ANXA1	FPR1	0.0777657	0	ANXA1_FPR1	ANXA1 - FPR1	ANNEXIN	PMID: 23230437
1131	CD8+ Exhausted	Monocyte Classical	ANXA1	FPR1	0.0121734	0	ANXA1_FPR1	ANXA1 - FPR1	ANNEXIN	PMID: 23230437
1132	CD8+ Exhausted IEG	Monocyte Classical	ANXA1	FPR1	0.0382793	0	ANXA1_FPR1	ANXA1 - FPR1	ANNEXIN	PMID: 23230437
1133	CD8+ NK-like T cell	Monocyte Classical	ANXA1	FPR1	0.0834959	0	ANXA1_FPR1	ANXA1 - FPR1	ANNEXIN	PMID: 23230437
1134	CD8+ Proliferating	Monocyte Classical	ANXA1	FPR1	0.0112698	0	ANXA1_FPR1	ANXA1 - FPR1	ANNEXIN	PMID: 23230437
1135	DC	Monocyte Classical	ANXA1	FPR1	0.0612565	0	ANXA1_FPR1	ANXA1 - FPR1	ANNEXIN	PMID: 23230437
1136	HLR_Tumor	Monocyte Classical	ANXA1	FPR1	0.0248683	0	ANXA1_FPR1	ANXA1 - FPR1	ANNEXIN	PMID: 23230437
1137	Macrophage Imflammatory	Monocyte Classical	ANXA1	FPR1	0.0258682	0	ANXA1_FPR1	ANXA1 - FPR1	ANNEXIN	PMID: 23230437
1138	Macrophage Proliferating	Monocyte Classical	ANXA1	FPR1	0.0565364	0	ANXA1_FPR1	ANXA1 - FPR1	ANNEXIN	PMID: 23230437
1139	Monocyte Classical	Monocyte Classical	ANXA1	FPR1	0.0686319	0	ANXA1_FPR1	ANXA1 - FPR1	ANNEXIN	PMID: 23230437
1140	Monocyte Non-classical	Monocyte Classical	ANXA1	FPR1	0.0590712	0	ANXA1_FPR1	ANXA1 - FPR1	ANNEXIN	PMID: 23230437
1141	TAM1 SPP1+	Monocyte Classical	ANXA1	FPR1	0.0402423	0	ANXA1_FPR1	ANXA1 - FPR1	ANNEXIN	PMID: 23230437
1142	TAM2 FOLR2+	Monocyte Classical	ANXA1	FPR1	0.050378	0	ANXA1_FPR1	ANXA1 - FPR1	ANNEXIN	PMID: 23230437
1143	TAM3 MT1G+	Monocyte Classical	ANXA1	FPR1	0.0465201	0	ANXA1_FPR1	ANXA1 - FPR1	ANNEXIN	PMID: 23230437
1144	CD4+ Cytotoxic T cell	Monocyte Non-classical	ANXA1	FPR1	0.0629714	0	ANXA1_FPR1	ANXA1 - FPR1	ANNEXIN	PMID: 23230437
1145	CD4+ Effector helper cell	Monocyte Non-classical	ANXA1	FPR1	0.0731159	0	ANXA1_FPR1	ANXA1 - FPR1	ANNEXIN	PMID: 23230437
1146	CD4+ HSPA1A+ T cell	Monocyte Non-classical	ANXA1	FPR1	0.0452677	0	ANXA1_FPR1	ANXA1 - FPR1	ANNEXIN	PMID: 23230437
1147	CD4+ NKT cell	Monocyte Non-classical	ANXA1	FPR1	0.0655736	0	ANXA1_FPR1	ANXA1 - FPR1	ANNEXIN	PMID: 23230437
1148	CD8+ Exhausted	Monocyte Non-classical	ANXA1	FPR1	0.0101517	0	ANXA1_FPR1	ANXA1 - FPR1	ANNEXIN	PMID: 23230437
1149	CD8+ Exhausted IEG	Monocyte Non-classical	ANXA1	FPR1	0.0320627	0	ANXA1_FPR1	ANXA1 - FPR1	ANNEXIN	PMID: 23230437
1150	CD8+ NK-like T cell	Monocyte Non-classical	ANXA1	FPR1	0.0704741	0	ANXA1_FPR1	ANXA1 - FPR1	ANNEXIN	PMID: 23230437
1151	CD8+ Proliferating	Monocyte Non-classical	ANXA1	FPR1	0.00939668	0	ANXA1_FPR1	ANXA1 - FPR1	ANNEXIN	PMID: 23230437
1152	DC	Monocyte Non-classical	ANXA1	FPR1	0.0515082	0	ANXA1_FPR1	ANXA1 - FPR1	ANNEXIN	PMID: 23230437
1153	HLR_Tumor	Monocyte Non-classical	ANXA1	FPR1	0.0207826	0	ANXA1_FPR1	ANXA1 - FPR1	ANNEXIN	PMID: 23230437
1154	Macrophage Imflammatory	Monocyte Non-classical	ANXA1	FPR1	0.0216218	0	ANXA1_FPR1	ANXA1 - FPR1	ANNEXIN	PMID: 23230437
1155	Macrophage Proliferating	Monocyte Non-classical	ANXA1	FPR1	0.0475012	0	ANXA1_FPR1	ANXA1 - FPR1	ANNEXIN	PMID: 23230437
1156	Monocyte Classical	Monocyte Non-classical	ANXA1	FPR1	0.0577821	0	ANXA1_FPR1	ANXA1 - FPR1	ANNEXIN	PMID: 23230437
1157	Monocyte Non-classical	Monocyte Non-classical	ANXA1	FPR1	0.0496523	0	ANXA1_FPR1	ANXA1 - FPR1	ANNEXIN	PMID: 23230437
1158	TAM1 SPP1+	Monocyte Non-classical	ANXA1	FPR1	0.0337181	0	ANXA1_FPR1	ANXA1 - FPR1	ANNEXIN	PMID: 23230437
1159	TAM2 FOLR2+	Monocyte Non-classical	ANXA1	FPR1	0.0422829	0	ANXA1_FPR1	ANXA1 - FPR1	ANNEXIN	PMID: 23230437
1160	TAM3 MT1G+	Monocyte Non-classical	ANXA1	FPR1	0.0390194	0	ANXA1_FPR1	ANXA1 - FPR1	ANNEXIN	PMID: 23230437
1161	CD4+ Cytotoxic T cell	TAM1 SPP1+	ANXA1	FPR1	0.048761	0	ANXA1_FPR1	ANXA1 - FPR1	ANNEXIN	PMID: 23230437
1162	CD4+ Effector helper cell	TAM1 SPP1+	ANXA1	FPR1	0.0567549	0	ANXA1_FPR1	ANXA1 - FPR1	ANNEXIN	PMID: 23230437
1163	CD4+ HSPA1A+ T cell	TAM1 SPP1+	ANXA1	FPR1	0.0349036	0	ANXA1_FPR1	ANXA1 - FPR1	ANNEXIN	PMID: 23230437
1164	CD4+ NKT cell	TAM1 SPP1+	ANXA1	FPR1	0.0508078	0	ANXA1_FPR1	ANXA1 - FPR1	ANNEXIN	PMID: 23230437
1165	CD8+ Exhausted	TAM1 SPP1+	ANXA1	FPR1	0.00776206	0	ANXA1_FPR1	ANXA1 - FPR1	ANNEXIN	PMID: 23230437
1166	CD8+ Exhausted IEG	TAM1 SPP1+	ANXA1	FPR1	0.0246438	0	ANXA1_FPR1	ANXA1 - FPR1	ANNEXIN	PMID: 23230437
1167	CD8+ NK-like T cell	TAM1 SPP1+	ANXA1	FPR1	0.0546694	0	ANXA1_FPR1	ANXA1 - FPR1	ANNEXIN	PMID: 23230437
1168	CD8+ Proliferating	TAM1 SPP1+	ANXA1	FPR1	0.00718349	0	ANXA1_FPR1	ANXA1 - FPR1	ANNEXIN	PMID: 23230437
1169	DC	TAM1 SPP1+	ANXA1	FPR1	0.0397748	0	ANXA1_FPR1	ANXA1 - FPR1	ANNEXIN	PMID: 23230437
1170	HLR_Tumor	TAM1 SPP1+	ANXA1	FPR1	0.0159308	0	ANXA1_FPR1	ANXA1 - FPR1	ANNEXIN	PMID: 23230437
1171	Macrophage Imflammatory	TAM1 SPP1+	ANXA1	FPR1	0.0165775	0	ANXA1_FPR1	ANXA1 - FPR1	ANNEXIN	PMID: 23230437
1172	Macrophage Proliferating	TAM1 SPP1+	ANXA1	FPR1	0.0366454	0	ANXA1_FPR1	ANXA1 - FPR1	ANNEXIN	PMID: 23230437
1173	Monocyte Classical	TAM1 SPP1+	ANXA1	FPR1	0.0446869	0	ANXA1_FPR1	ANXA1 - FPR1	ANNEXIN	PMID: 23230437
1174	Monocyte Non-classical	TAM1 SPP1+	ANXA1	FPR1	0.0383246	0	ANXA1_FPR1	ANXA1 - FPR1	ANNEXIN	PMID: 23230437
1175	TAM1 SPP1+	TAM1 SPP1+	ANXA1	FPR1	0.0259264	0	ANXA1_FPR1	ANXA1 - FPR1	ANNEXIN	PMID: 23230437
1176	TAM2 FOLR2+	TAM1 SPP1+	ANXA1	FPR1	0.0325788	0	ANXA1_FPR1	ANXA1 - FPR1	ANNEXIN	PMID: 23230437
1177	TAM3 MT1G+	TAM1 SPP1+	ANXA1	FPR1	0.0300408	0	ANXA1_FPR1	ANXA1 - FPR1	ANNEXIN	PMID: 23230437
1178	CD4+ Cytotoxic T cell	TAM2 FOLR2+	ANXA1	FPR1	0.0166968	0	ANXA1_FPR1	ANXA1 - FPR1	ANNEXIN	PMID: 23230437
1179	CD4+ Effector helper cell	TAM2 FOLR2+	ANXA1	FPR1	0.0195421	0	ANXA1_FPR1	ANXA1 - FPR1	ANNEXIN	PMID: 23230437
1180	CD4+ HSPA1A+ T cell	TAM2 FOLR2+	ANXA1	FPR1	0.0118383	0	ANXA1_FPR1	ANXA1 - FPR1	ANNEXIN	PMID: 23230437
1181	CD4+ NKT cell	TAM2 FOLR2+	ANXA1	FPR1	0.0174223	0	ANXA1_FPR1	ANXA1 - FPR1	ANNEXIN	PMID: 23230437
1182	CD8+ Exhausted	TAM2 FOLR2+	ANXA1	FPR1	0.00258464	0	ANXA1_FPR1	ANXA1 - FPR1	ANNEXIN	PMID: 23230437
1183	CD8+ Exhausted IEG	TAM2 FOLR2+	ANXA1	FPR1	0.00830019	0	ANXA1_FPR1	ANXA1 - FPR1	ANNEXIN	PMID: 23230437
1184	CD8+ NK-like T cell	TAM2 FOLR2+	ANXA1	FPR1	0.0187967	0	ANXA1_FPR1	ANXA1 - FPR1	ANNEXIN	PMID: 23230437
1185	CD8+ Proliferating	TAM2 FOLR2+	ANXA1	FPR1	0.00239106	0	ANXA1_FPR1	ANXA1 - FPR1	ANNEXIN	PMID: 23230437
1186	DC	TAM2 FOLR2+	ANXA1	FPR1	0.0135356	0	ANXA1_FPR1	ANXA1 - FPR1	ANNEXIN	PMID: 23230437
1187	HLR_Tumor	TAM2 FOLR2+	ANXA1	FPR1	0.005334	0	ANXA1_FPR1	ANXA1 - FPR1	ANNEXIN	PMID: 23230437
1188	Macrophage Imflammatory	TAM2 FOLR2+	ANXA1	FPR1	0.00555293	0	ANXA1_FPR1	ANXA1 - FPR1	ANNEXIN	PMID: 23230437
1189	Macrophage Proliferating	TAM2 FOLR2+	ANXA1	FPR1	0.0124439	0	ANXA1_FPR1	ANXA1 - FPR1	ANNEXIN	PMID: 23230437
1190	Monocyte Classical	TAM2 FOLR2+	ANXA1	FPR1	0.0152588	0	ANXA1_FPR1	ANXA1 - FPR1	ANNEXIN	PMID: 23230437
1191	Monocyte Non-classical	TAM2 FOLR2+	ANXA1	FPR1	0.0130291	0	ANXA1_FPR1	ANXA1 - FPR1	ANNEXIN	PMID: 23230437
1192	TAM1 SPP1+	TAM2 FOLR2+	ANXA1	FPR1	0.0087398	0	ANXA1_FPR1	ANXA1 - FPR1	ANNEXIN	PMID: 23230437
1193	TAM2 FOLR2+	TAM2 FOLR2+	ANXA1	FPR1	0.0110323	0	ANXA1_FPR1	ANXA1 - FPR1	ANNEXIN	PMID: 23230437
1194	TAM3 MT1G+	TAM2 FOLR2+	ANXA1	FPR1	0.0101552	0	ANXA1_FPR1	ANXA1 - FPR1	ANNEXIN	PMID: 23230437
1195	CD4+ Cytotoxic T cell	TAM3 MT1G+	ANXA1	FPR1	0.0556944	0	ANXA1_FPR1	ANXA1 - FPR1	ANNEXIN	PMID: 23230437
1196	CD4+ Effector helper cell	TAM3 MT1G+	ANXA1	FPR1	0.0647476	0	ANXA1_FPR1	ANXA1 - FPR1	ANNEXIN	PMID: 23230437
1197	CD4+ HSPA1A+ T cell	TAM3 MT1G+	ANXA1	FPR1	0.0399493	0	ANXA1_FPR1	ANXA1 - FPR1	ANNEXIN	PMID: 23230437
1198	CD4+ NKT cell	TAM3 MT1G+	ANXA1	FPR1	0.0580145	0	ANXA1_FPR1	ANXA1 - FPR1	ANNEXIN	PMID: 23230437
1199	CD8+ Exhausted	TAM3 MT1G+	ANXA1	FPR1	0.00892043	0	ANXA1_FPR1	ANXA1 - FPR1	ANNEXIN	PMID: 23230437
1200	CD8+ Exhausted IEG	TAM3 MT1G+	ANXA1	FPR1	0.0282498	0	ANXA1_FPR1	ANXA1 - FPR1	ANNEXIN	PMID: 23230437
1201	CD8+ NK-like T cell	TAM3 MT1G+	ANXA1	FPR1	0.0623878	0	ANXA1_FPR1	ANXA1 - FPR1	ANNEXIN	PMID: 23230437
1202	CD8+ Proliferating	TAM3 MT1G+	ANXA1	FPR1	0.00825624	0	ANXA1_FPR1	ANXA1 - FPR1	ANNEXIN	PMID: 23230437
1203	DC	TAM3 MT1G+	ANXA1	FPR1	0.0454915	0	ANXA1_FPR1	ANXA1 - FPR1	ANNEXIN	PMID: 23230437
1204	HLR_Tumor	TAM3 MT1G+	ANXA1	FPR1	0.0182858	0	ANXA1_FPR1	ANXA1 - FPR1	ANNEXIN	PMID: 23230437
1205	Macrophage Imflammatory	TAM3 MT1G+	ANXA1	FPR1	0.0190262	0	ANXA1_FPR1	ANXA1 - FPR1	ANNEXIN	PMID: 23230437
1206	Macrophage Proliferating	TAM3 MT1G+	ANXA1	FPR1	0.0419319	0	ANXA1_FPR1	ANXA1 - FPR1	ANNEXIN	PMID: 23230437
1207	Monocyte Classical	TAM3 MT1G+	ANXA1	FPR1	0.0510721	0	ANXA1_FPR1	ANXA1 - FPR1	ANNEXIN	PMID: 23230437
1208	Monocyte Non-classical	TAM3 MT1G+	ANXA1	FPR1	0.0438424	0	ANXA1_FPR1	ANXA1 - FPR1	ANNEXIN	PMID: 23230437
1209	TAM1 SPP1+	TAM3 MT1G+	ANXA1	FPR1	0.0297144	0	ANXA1_FPR1	ANXA1 - FPR1	ANNEXIN	PMID: 23230437
1210	TAM2 FOLR2+	TAM3 MT1G+	ANXA1	FPR1	0.0373015	0	ANXA1_FPR1	ANXA1 - FPR1	ANNEXIN	PMID: 23230437
1211	TAM3 MT1G+	TAM3 MT1G+	ANXA1	FPR1	0.0344087	0	ANXA1_FPR1	ANXA1 - FPR1	ANNEXIN	PMID: 23230437
1212	Macrophage Proliferating	DC	GAS6	AXL	0.0029439	0	GAS6_AXL	GAS6 - AXL	GAS	PMID: 27801848
1213	TAM1 SPP1+	DC	GAS6	AXL	0.00362417	0	GAS6_AXL	GAS6 - AXL	GAS	PMID: 27801848
1214	TAM2 FOLR2+	DC	GAS6	AXL	0.00451364	0	GAS6_AXL	GAS6 - AXL	GAS	PMID: 27801848
1215	TAM3 MT1G+	DC	GAS6	AXL	0.00292215	0	GAS6_AXL	GAS6 - AXL	GAS	PMID: 27801848
1216	Macrophage Proliferating	Macrophage Imflammatory	GAS6	AXL	0.00290108	0	GAS6_AXL	GAS6 - AXL	GAS	PMID: 27801848
1217	TAM1 SPP1+	Macrophage Imflammatory	GAS6	AXL	0.0035715	0	GAS6_AXL	GAS6 - AXL	GAS	PMID: 27801848
1218	TAM2 FOLR2+	Macrophage Imflammatory	GAS6	AXL	0.00444811	0	GAS6_AXL	GAS6 - AXL	GAS	PMID: 27801848
1219	TAM3 MT1G+	Macrophage Imflammatory	GAS6	AXL	0.00287965	0	GAS6_AXL	GAS6 - AXL	GAS	PMID: 27801848
1220	Macrophage Proliferating	Macrophage Proliferating	GAS6	AXL	0.00146367	0	GAS6_AXL	GAS6 - AXL	GAS	PMID: 27801848
1221	TAM1 SPP1+	Macrophage Proliferating	GAS6	AXL	0.00180251	0	GAS6_AXL	GAS6 - AXL	GAS	PMID: 27801848
1222	TAM2 FOLR2+	Macrophage Proliferating	GAS6	AXL	0.0022459	0	GAS6_AXL	GAS6 - AXL	GAS	PMID: 27801848
1223	TAM3 MT1G+	Macrophage Proliferating	GAS6	AXL	0.00145284	0	GAS6_AXL	GAS6 - AXL	GAS	PMID: 27801848
1224	Macrophage Proliferating	TAM1 SPP1+	GAS6	AXL	0.00209797	0	GAS6_AXL	GAS6 - AXL	GAS	PMID: 27801848
1225	TAM1 SPP1+	TAM1 SPP1+	GAS6	AXL	0.00258328	0	GAS6_AXL	GAS6 - AXL	GAS	PMID: 27801848
1226	TAM2 FOLR2+	TAM1 SPP1+	GAS6	AXL	0.00321811	0	GAS6_AXL	GAS6 - AXL	GAS	PMID: 27801848
1227	TAM3 MT1G+	TAM1 SPP1+	GAS6	AXL	0.00208246	0	GAS6_AXL	GAS6 - AXL	GAS	PMID: 27801848
1228	Macrophage Proliferating	TAM2 FOLR2+	GAS6	AXL	0.00233977	0	GAS6_AXL	GAS6 - AXL	GAS	PMID: 27801848
1229	TAM1 SPP1+	TAM2 FOLR2+	GAS6	AXL	0.00288085	0	GAS6_AXL	GAS6 - AXL	GAS	PMID: 27801848
1230	TAM2 FOLR2+	TAM2 FOLR2+	GAS6	AXL	0.00358854	0	GAS6_AXL	GAS6 - AXL	GAS	PMID: 27801848
1231	TAM3 MT1G+	TAM2 FOLR2+	GAS6	AXL	0.00232247	0	GAS6_AXL	GAS6 - AXL	GAS	PMID: 27801848
1232	Macrophage Proliferating	TAM3 MT1G+	GAS6	AXL	0.00309668	0	GAS6_AXL	GAS6 - AXL	GAS	PMID: 27801848
1233	TAM1 SPP1+	TAM3 MT1G+	GAS6	AXL	0.00381213	0	GAS6_AXL	GAS6 - AXL	GAS	PMID: 27801848
1234	TAM2 FOLR2+	TAM3 MT1G+	GAS6	AXL	0.00474751	0	GAS6_AXL	GAS6 - AXL	GAS	PMID: 27801848
1235	TAM3 MT1G+	TAM3 MT1G+	GAS6	AXL	0.00307381	0	GAS6_AXL	GAS6 - AXL	GAS	PMID: 27801848
1236	Macrophage Proliferating	TAM1 SPP1+	GAS6	MERTK	0.000620745	0	GAS6_MERTK	GAS6 - MERTK	GAS	PMID: 27801848
1237	TAM1 SPP1+	TAM1 SPP1+	GAS6	MERTK	0.000764599	0	GAS6_MERTK	GAS6 - MERTK	GAS	PMID: 27801848
1238	TAM2 FOLR2+	TAM1 SPP1+	GAS6	MERTK	0.000952924	0	GAS6_MERTK	GAS6 - MERTK	GAS	PMID: 27801848
1239	TAM3 MT1G+	TAM1 SPP1+	GAS6	MERTK	0.000616149	0	GAS6_MERTK	GAS6 - MERTK	GAS	PMID: 27801848
1240	Macrophage Proliferating	TAM2 FOLR2+	GAS6	MERTK	0.000873991	0	GAS6_MERTK	GAS6 - MERTK	GAS	PMID: 27801848
1241	TAM1 SPP1+	TAM2 FOLR2+	GAS6	MERTK	0.00107647	0	GAS6_MERTK	GAS6 - MERTK	GAS	PMID: 27801848
1242	TAM2 FOLR2+	TAM2 FOLR2+	GAS6	MERTK	0.00134151	0	GAS6_MERTK	GAS6 - MERTK	GAS	PMID: 27801848
1243	TAM3 MT1G+	TAM2 FOLR2+	GAS6	MERTK	0.000867521	0	GAS6_MERTK	GAS6 - MERTK	GAS	PMID: 27801848
1244	DC	Macrophage Proliferating	GRN	SORT1	0.0153616	0	GRN_SORT1	GRN - SORT1	GRN	PMID: 29555433
1245	HLR_Tumor	Macrophage Proliferating	GRN	SORT1	0.00519551	0	GRN_SORT1	GRN - SORT1	GRN	PMID: 29555433
1246	Macrophage Imflammatory	Macrophage Proliferating	GRN	SORT1	0.0176488	0	GRN_SORT1	GRN - SORT1	GRN	PMID: 29555433
1247	Macrophage Proliferating	Macrophage Proliferating	GRN	SORT1	0.0178789	0	GRN_SORT1	GRN - SORT1	GRN	PMID: 29555433
1248	Monocyte Classical	Macrophage Proliferating	GRN	SORT1	0.0105014	0	GRN_SORT1	GRN - SORT1	GRN	PMID: 29555433
1249	Monocyte Non-classical	Macrophage Proliferating	GRN	SORT1	0.00734877	0	GRN_SORT1	GRN - SORT1	GRN	PMID: 29555433
1250	TAM1 SPP1+	Macrophage Proliferating	GRN	SORT1	0.0173205	0	GRN_SORT1	GRN - SORT1	GRN	PMID: 29555433
1251	TAM2 FOLR2+	Macrophage Proliferating	GRN	SORT1	0.0187715	0	GRN_SORT1	GRN - SORT1	GRN	PMID: 29555433
1252	TAM3 MT1G+	Macrophage Proliferating	GRN	SORT1	0.0151825	0	GRN_SORT1	GRN - SORT1	GRN	PMID: 29555433
1253	DC	TAM1 SPP1+	GRN	SORT1	0.0112735	0	GRN_SORT1	GRN - SORT1	GRN	PMID: 29555433
1254	HLR_Tumor	TAM1 SPP1+	GRN	SORT1	0.00380242	0	GRN_SORT1	GRN - SORT1	GRN	PMID: 29555433
1255	Macrophage Imflammatory	TAM1 SPP1+	GRN	SORT1	0.01296	0	GRN_SORT1	GRN - SORT1	GRN	PMID: 29555433
1256	Macrophage Proliferating	TAM1 SPP1+	GRN	SORT1	0.0131298	0	GRN_SORT1	GRN - SORT1	GRN	PMID: 29555433
1257	Monocyte Classical	TAM1 SPP1+	GRN	SORT1	0.00769662	0	GRN_SORT1	GRN - SORT1	GRN	PMID: 29555433
1258	Monocyte Non-classical	TAM1 SPP1+	GRN	SORT1	0.00538144	0	GRN_SORT1	GRN - SORT1	GRN	PMID: 29555433
1259	TAM1 SPP1+	TAM1 SPP1+	GRN	SORT1	0.0127179	0	GRN_SORT1	GRN - SORT1	GRN	PMID: 29555433
1260	TAM2 FOLR2+	TAM1 SPP1+	GRN	SORT1	0.0137887	0	GRN_SORT1	GRN - SORT1	GRN	PMID: 29555433
1261	TAM3 MT1G+	TAM1 SPP1+	GRN	SORT1	0.0111416	0	GRN_SORT1	GRN - SORT1	GRN	PMID: 29555433
1262	DC	TAM2 FOLR2+	GRN	SORT1	0.00859232	0	GRN_SORT1	GRN - SORT1	GRN	PMID: 29555433
1263	HLR_Tumor	TAM2 FOLR2+	GRN	SORT1	0.00289289	0	GRN_SORT1	GRN - SORT1	GRN	PMID: 29555433
1264	Macrophage Imflammatory	TAM2 FOLR2+	GRN	SORT1	0.00988177	0	GRN_SORT1	GRN - SORT1	GRN	PMID: 29555433
1265	Macrophage Proliferating	TAM2 FOLR2+	GRN	SORT1	0.0100116	0	GRN_SORT1	GRN - SORT1	GRN	PMID: 29555433
1266	Monocyte Classical	TAM2 FOLR2+	GRN	SORT1	0.00586109	0	GRN_SORT1	GRN - SORT1	GRN	PMID: 29555433
1267	Monocyte Non-classical	TAM2 FOLR2+	GRN	SORT1	0.00409577	0	GRN_SORT1	GRN - SORT1	GRN	PMID: 29555433
1268	TAM1 SPP1+	TAM2 FOLR2+	GRN	SORT1	0.00969656	0	GRN_SORT1	GRN - SORT1	GRN	PMID: 29555433
1269	TAM2 FOLR2+	TAM2 FOLR2+	GRN	SORT1	0.0105157	0	GRN_SORT1	GRN - SORT1	GRN	PMID: 29555433
1270	TAM3 MT1G+	TAM2 FOLR2+	GRN	SORT1	0.0084915	0	GRN_SORT1	GRN - SORT1	GRN	PMID: 29555433
1271	DC	TAM3 MT1G+	GRN	SORT1	0.0113122	0	GRN_SORT1	GRN - SORT1	GRN	PMID: 29555433
1272	HLR_Tumor	TAM3 MT1G+	GRN	SORT1	0.00381557	0	GRN_SORT1	GRN - SORT1	GRN	PMID: 29555433
1273	Macrophage Imflammatory	TAM3 MT1G+	GRN	SORT1	0.0130045	0	GRN_SORT1	GRN - SORT1	GRN	PMID: 29555433
1274	Macrophage Proliferating	TAM3 MT1G+	GRN	SORT1	0.0131748	0	GRN_SORT1	GRN - SORT1	GRN	PMID: 29555433
1275	Monocyte Classical	TAM3 MT1G+	GRN	SORT1	0.00772315	0	GRN_SORT1	GRN - SORT1	GRN	PMID: 29555433
1276	Monocyte Non-classical	TAM3 MT1G+	GRN	SORT1	0.00540003	0	GRN_SORT1	GRN - SORT1	GRN	PMID: 29555433
1277	TAM1 SPP1+	TAM3 MT1G+	GRN	SORT1	0.0127615	0	GRN_SORT1	GRN - SORT1	GRN	PMID: 29555433
1278	TAM2 FOLR2+	TAM3 MT1G+	GRN	SORT1	0.0138359	0	GRN_SORT1	GRN - SORT1	GRN	PMID: 29555433
1279	TAM3 MT1G+	TAM3 MT1G+	GRN	SORT1	0.0111798	0	GRN_SORT1	GRN - SORT1	GRN	PMID: 29555433
1280	DC	CD4+ Cytotoxic T cell	LGALS9	PTPRC	0.0496357	0	LGALS9_CD45	LGALS9 - CD45	GALECTIN	PMID: 30120235
1281	Macrophage Imflammatory	CD4+ Cytotoxic T cell	LGALS9	PTPRC	0.0487365	0	LGALS9_CD45	LGALS9 - CD45	GALECTIN	PMID: 30120235
1282	Macrophage Proliferating	CD4+ Cytotoxic T cell	LGALS9	PTPRC	0.0411433	0	LGALS9_CD45	LGALS9 - CD45	GALECTIN	PMID: 30120235
1283	Monocyte Classical	CD4+ Cytotoxic T cell	LGALS9	PTPRC	0.0201569	0	LGALS9_CD45	LGALS9 - CD45	GALECTIN	PMID: 30120235
1284	Monocyte Non-classical	CD4+ Cytotoxic T cell	LGALS9	PTPRC	0.0595521	0	LGALS9_CD45	LGALS9 - CD45	GALECTIN	PMID: 30120235
1285	TAM1 SPP1+	CD4+ Cytotoxic T cell	LGALS9	PTPRC	0.0482314	0	LGALS9_CD45	LGALS9 - CD45	GALECTIN	PMID: 30120235
1286	TAM2 FOLR2+	CD4+ Cytotoxic T cell	LGALS9	PTPRC	0.0465521	0	LGALS9_CD45	LGALS9 - CD45	GALECTIN	PMID: 30120235
1287	TAM3 MT1G+	CD4+ Cytotoxic T cell	LGALS9	PTPRC	0.0187063	0	LGALS9_CD45	LGALS9 - CD45	GALECTIN	PMID: 30120235
1288	DC	CD4+ Effector helper cell	LGALS9	PTPRC	0.0492556	0	LGALS9_CD45	LGALS9 - CD45	GALECTIN	PMID: 30120235
1289	Macrophage Imflammatory	CD4+ Effector helper cell	LGALS9	PTPRC	0.0483629	0	LGALS9_CD45	LGALS9 - CD45	GALECTIN	PMID: 30120235
1290	Macrophage Proliferating	CD4+ Effector helper cell	LGALS9	PTPRC	0.0408254	0	LGALS9_CD45	LGALS9 - CD45	GALECTIN	PMID: 30120235
1291	Monocyte Classical	CD4+ Effector helper cell	LGALS9	PTPRC	0.0199978	0	LGALS9_CD45	LGALS9 - CD45	GALECTIN	PMID: 30120235
1292	Monocyte Non-classical	CD4+ Effector helper cell	LGALS9	PTPRC	0.0591007	0	LGALS9_CD45	LGALS9 - CD45	GALECTIN	PMID: 30120235
1293	TAM1 SPP1+	CD4+ Effector helper cell	LGALS9	PTPRC	0.0478615	0	LGALS9_CD45	LGALS9 - CD45	GALECTIN	PMID: 30120235
1294	TAM2 FOLR2+	CD4+ Effector helper cell	LGALS9	PTPRC	0.0461944	0	LGALS9_CD45	LGALS9 - CD45	GALECTIN	PMID: 30120235
1295	TAM3 MT1G+	CD4+ Effector helper cell	LGALS9	PTPRC	0.0185584	0	LGALS9_CD45	LGALS9 - CD45	GALECTIN	PMID: 30120235
1296	DC	CD4+ HSPA1A+ T cell	LGALS9	PTPRC	0.0416579	0	LGALS9_CD45	LGALS9 - CD45	GALECTIN	PMID: 30120235
1297	Macrophage Imflammatory	CD4+ HSPA1A+ T cell	LGALS9	PTPRC	0.040897	0	LGALS9_CD45	LGALS9 - CD45	GALECTIN	PMID: 30120235
1298	Macrophage Proliferating	CD4+ HSPA1A+ T cell	LGALS9	PTPRC	0.0344809	0	LGALS9_CD45	LGALS9 - CD45	GALECTIN	PMID: 30120235
1299	Monocyte Classical	CD4+ HSPA1A+ T cell	LGALS9	PTPRC	0.0168333	0	LGALS9_CD45	LGALS9 - CD45	GALECTIN	PMID: 30120235
1300	Monocyte Non-classical	CD4+ HSPA1A+ T cell	LGALS9	PTPRC	0.0500644	0	LGALS9_CD45	LGALS9 - CD45	GALECTIN	PMID: 30120235
1301	TAM1 SPP1+	CD4+ HSPA1A+ T cell	LGALS9	PTPRC	0.0404697	0	LGALS9_CD45	LGALS9 - CD45	GALECTIN	PMID: 30120235
1302	TAM2 FOLR2+	CD4+ HSPA1A+ T cell	LGALS9	PTPRC	0.0390495	0	LGALS9_CD45	LGALS9 - CD45	GALECTIN	PMID: 30120235
1303	TAM3 MT1G+	CD4+ HSPA1A+ T cell	LGALS9	PTPRC	0.015618	0	LGALS9_CD45	LGALS9 - CD45	GALECTIN	PMID: 30120235
1304	DC	CD4+ NKT cell	LGALS9	PTPRC	0.0593655	0	LGALS9_CD45	LGALS9 - CD45	GALECTIN	PMID: 30120235
1305	Macrophage Imflammatory	CD4+ NKT cell	LGALS9	PTPRC	0.0583008	0	LGALS9_CD45	LGALS9 - CD45	GALECTIN	PMID: 30120235
1306	Macrophage Proliferating	CD4+ NKT cell	LGALS9	PTPRC	0.0492947	0	LGALS9_CD45	LGALS9 - CD45	GALECTIN	PMID: 30120235
1307	Monocyte Classical	CD4+ NKT cell	LGALS9	PTPRC	0.0242557	0	LGALS9_CD45	LGALS9 - CD45	GALECTIN	PMID: 30120235
1308	Monocyte Non-classical	CD4+ NKT cell	LGALS9	PTPRC	0.0710803	0	LGALS9_CD45	LGALS9 - CD45	GALECTIN	PMID: 30120235
1309	TAM1 SPP1+	CD4+ NKT cell	LGALS9	PTPRC	0.0577026	0	LGALS9_CD45	LGALS9 - CD45	GALECTIN	PMID: 30120235
1310	TAM2 FOLR2+	CD4+ NKT cell	LGALS9	PTPRC	0.0557128	0	LGALS9_CD45	LGALS9 - CD45	GALECTIN	PMID: 30120235
1311	TAM3 MT1G+	CD4+ NKT cell	LGALS9	PTPRC	0.0225168	0	LGALS9_CD45	LGALS9 - CD45	GALECTIN	PMID: 30120235
1312	DC	CD4+ Treg	LGALS9	PTPRC	0.0551045	0	LGALS9_CD45	LGALS9 - CD45	GALECTIN	PMID: 30120235
1313	Macrophage Imflammatory	CD4+ Treg	LGALS9	PTPRC	0.0541118	0	LGALS9_CD45	LGALS9 - CD45	GALECTIN	PMID: 30120235
1314	Macrophage Proliferating	CD4+ Treg	LGALS9	PTPRC	0.0457214	0	LGALS9_CD45	LGALS9 - CD45	GALECTIN	PMID: 30120235
1315	Monocyte Classical	CD4+ Treg	LGALS9	PTPRC	0.0224545	0	LGALS9_CD45	LGALS9 - CD45	GALECTIN	PMID: 30120235
1316	Monocyte Non-classical	CD4+ Treg	LGALS9	PTPRC	0.0660375	0	LGALS9_CD45	LGALS9 - CD45	GALECTIN	PMID: 30120235
1317	TAM1 SPP1+	CD4+ Treg	LGALS9	PTPRC	0.0535542	0	LGALS9_CD45	LGALS9 - CD45	GALECTIN	PMID: 30120235
1318	TAM2 FOLR2+	CD4+ Treg	LGALS9	PTPRC	0.0516996	0	LGALS9_CD45	LGALS9 - CD45	GALECTIN	PMID: 30120235
1319	TAM3 MT1G+	CD4+ Treg	LGALS9	PTPRC	0.020842	0	LGALS9_CD45	LGALS9 - CD45	GALECTIN	PMID: 30120235
1320	DC	CD8+ Exhausted	LGALS9	PTPRC	0.0574216	0	LGALS9_CD45	LGALS9 - CD45	GALECTIN	PMID: 30120235
1321	Macrophage Imflammatory	CD8+ Exhausted	LGALS9	PTPRC	0.0563896	0	LGALS9_CD45	LGALS9 - CD45	GALECTIN	PMID: 30120235
1322	Macrophage Proliferating	CD8+ Exhausted	LGALS9	PTPRC	0.0476638	0	LGALS9_CD45	LGALS9 - CD45	GALECTIN	PMID: 30120235
1323	Monocyte Classical	CD8+ Exhausted	LGALS9	PTPRC	0.0234328	0	LGALS9_CD45	LGALS9 - CD45	GALECTIN	PMID: 30120235
1324	Monocyte Non-classical	CD8+ Exhausted	LGALS9	PTPRC	0.0687808	0	LGALS9_CD45	LGALS9 - CD45	GALECTIN	PMID: 30120235
1325	TAM1 SPP1+	CD8+ Exhausted	LGALS9	PTPRC	0.0558099	0	LGALS9_CD45	LGALS9 - CD45	GALECTIN	PMID: 30120235
1326	TAM2 FOLR2+	CD8+ Exhausted	LGALS9	PTPRC	0.0538816	0	LGALS9_CD45	LGALS9 - CD45	GALECTIN	PMID: 30120235
1327	TAM3 MT1G+	CD8+ Exhausted	LGALS9	PTPRC	0.0217516	0	LGALS9_CD45	LGALS9 - CD45	GALECTIN	PMID: 30120235
1328	DC	CD8+ Exhausted IEG	LGALS9	PTPRC	0.0580933	0	LGALS9_CD45	LGALS9 - CD45	GALECTIN	PMID: 30120235
1329	Macrophage Imflammatory	CD8+ Exhausted IEG	LGALS9	PTPRC	0.0570501	0	LGALS9_CD45	LGALS9 - CD45	GALECTIN	PMID: 30120235
1330	Macrophage Proliferating	CD8+ Exhausted IEG	LGALS9	PTPRC	0.0482272	0	LGALS9_CD45	LGALS9 - CD45	GALECTIN	PMID: 30120235
1331	Monocyte Classical	CD8+ Exhausted IEG	LGALS9	PTPRC	0.0237169	0	LGALS9_CD45	LGALS9 - CD45	GALECTIN	PMID: 30120235
1332	Monocyte Non-classical	CD8+ Exhausted IEG	LGALS9	PTPRC	0.0695757	0	LGALS9_CD45	LGALS9 - CD45	GALECTIN	PMID: 30120235
1333	TAM1 SPP1+	CD8+ Exhausted IEG	LGALS9	PTPRC	0.056464	0	LGALS9_CD45	LGALS9 - CD45	GALECTIN	PMID: 30120235
1334	TAM2 FOLR2+	CD8+ Exhausted IEG	LGALS9	PTPRC	0.0545144	0	LGALS9_CD45	LGALS9 - CD45	GALECTIN	PMID: 30120235
1335	TAM3 MT1G+	CD8+ Exhausted IEG	LGALS9	PTPRC	0.0220158	0	LGALS9_CD45	LGALS9 - CD45	GALECTIN	PMID: 30120235
1336	DC	CD8+ NK-like T cell	LGALS9	PTPRC	0.0519222	0	LGALS9_CD45	LGALS9 - CD45	GALECTIN	PMID: 30120235
1337	Macrophage Imflammatory	CD8+ NK-like T cell	LGALS9	PTPRC	0.0509838	0	LGALS9_CD45	LGALS9 - CD45	GALECTIN	PMID: 30120235
1338	Macrophage Proliferating	CD8+ NK-like T cell	LGALS9	PTPRC	0.0430563	0	LGALS9_CD45	LGALS9 - CD45	GALECTIN	PMID: 30120235
1339	Monocyte Classical	CD8+ NK-like T cell	LGALS9	PTPRC	0.0211157	0	LGALS9_CD45	LGALS9 - CD45	GALECTIN	PMID: 30120235
1340	Monocyte Non-classical	CD8+ NK-like T cell	LGALS9	PTPRC	0.0622655	0	LGALS9_CD45	LGALS9 - CD45	GALECTIN	PMID: 30120235
1341	TAM1 SPP1+	CD8+ NK-like T cell	LGALS9	PTPRC	0.0504567	0	LGALS9_CD45	LGALS9 - CD45	GALECTIN	PMID: 30120235
1342	TAM2 FOLR2+	CD8+ NK-like T cell	LGALS9	PTPRC	0.0487038	0	LGALS9_CD45	LGALS9 - CD45	GALECTIN	PMID: 30120235
1343	TAM3 MT1G+	CD8+ NK-like T cell	LGALS9	PTPRC	0.0195974	0	LGALS9_CD45	LGALS9 - CD45	GALECTIN	PMID: 30120235
1344	DC	CD8+ Proliferating	LGALS9	PTPRC	0.0524838	0	LGALS9_CD45	LGALS9 - CD45	GALECTIN	PMID: 30120235
1345	Macrophage Imflammatory	CD8+ Proliferating	LGALS9	PTPRC	0.0515358	0	LGALS9_CD45	LGALS9 - CD45	GALECTIN	PMID: 30120235
1346	Macrophage Proliferating	CD8+ Proliferating	LGALS9	PTPRC	0.0435264	0	LGALS9_CD45	LGALS9 - CD45	GALECTIN	PMID: 30120235
1347	Monocyte Classical	CD8+ Proliferating	LGALS9	PTPRC	0.0213515	0	LGALS9_CD45	LGALS9 - CD45	GALECTIN	PMID: 30120235
1348	Monocyte Non-classical	CD8+ Proliferating	LGALS9	PTPRC	0.0629315	0	LGALS9_CD45	LGALS9 - CD45	GALECTIN	PMID: 30120235
1349	TAM1 SPP1+	CD8+ Proliferating	LGALS9	PTPRC	0.0510032	0	LGALS9_CD45	LGALS9 - CD45	GALECTIN	PMID: 30120235
1350	TAM2 FOLR2+	CD8+ Proliferating	LGALS9	PTPRC	0.0492324	0	LGALS9_CD45	LGALS9 - CD45	GALECTIN	PMID: 30120235
1351	TAM3 MT1G+	CD8+ Proliferating	LGALS9	PTPRC	0.0198166	0	LGALS9_CD45	LGALS9 - CD45	GALECTIN	PMID: 30120235
1352	DC	DC	LGALS9	PTPRC	0.0393384	0	LGALS9_CD45	LGALS9 - CD45	GALECTIN	PMID: 30120235
1353	Macrophage Imflammatory	DC	LGALS9	PTPRC	0.0386181	0	LGALS9_CD45	LGALS9 - CD45	GALECTIN	PMID: 30120235
1354	Macrophage Proliferating	DC	LGALS9	PTPRC	0.0325474	0	LGALS9_CD45	LGALS9 - CD45	GALECTIN	PMID: 30120235
1355	Monocyte Classical	DC	LGALS9	PTPRC	0.0158731	0	LGALS9_CD45	LGALS9 - CD45	GALECTIN	PMID: 30120235
1356	Monocyte Non-classical	DC	LGALS9	PTPRC	0.0472999	0	LGALS9_CD45	LGALS9 - CD45	GALECTIN	PMID: 30120235
1357	TAM1 SPP1+	DC	LGALS9	PTPRC	0.0382137	0	LGALS9_CD45	LGALS9 - CD45	GALECTIN	PMID: 30120235
1358	TAM2 FOLR2+	DC	LGALS9	PTPRC	0.0368696	0	LGALS9_CD45	LGALS9 - CD45	GALECTIN	PMID: 30120235
1359	TAM3 MT1G+	DC	LGALS9	PTPRC	0.0147261	0.01	LGALS9_CD45	LGALS9 - CD45	GALECTIN	PMID: 30120235
1360	DC	Macrophage Imflammatory	LGALS9	PTPRC	0.0417117	0	LGALS9_CD45	LGALS9 - CD45	GALECTIN	PMID: 30120235
1361	Macrophage Imflammatory	Macrophage Imflammatory	LGALS9	PTPRC	0.0409498	0	LGALS9_CD45	LGALS9 - CD45	GALECTIN	PMID: 30120235
1362	Macrophage Proliferating	Macrophage Imflammatory	LGALS9	PTPRC	0.0345258	0	LGALS9_CD45	LGALS9 - CD45	GALECTIN	PMID: 30120235
1363	Monocyte Classical	Macrophage Imflammatory	LGALS9	PTPRC	0.0168556	0	LGALS9_CD45	LGALS9 - CD45	GALECTIN	PMID: 30120235
1364	Monocyte Non-classical	Macrophage Imflammatory	LGALS9	PTPRC	0.0501285	0	LGALS9_CD45	LGALS9 - CD45	GALECTIN	PMID: 30120235
1365	TAM1 SPP1+	Macrophage Imflammatory	LGALS9	PTPRC	0.040522	0	LGALS9_CD45	LGALS9 - CD45	GALECTIN	PMID: 30120235
1366	TAM2 FOLR2+	Macrophage Imflammatory	LGALS9	PTPRC	0.0391001	0	LGALS9_CD45	LGALS9 - CD45	GALECTIN	PMID: 30120235
1367	TAM3 MT1G+	Macrophage Imflammatory	LGALS9	PTPRC	0.0156387	0	LGALS9_CD45	LGALS9 - CD45	GALECTIN	PMID: 30120235
1368	DC	Macrophage Proliferating	LGALS9	PTPRC	0.0380198	0	LGALS9_CD45	LGALS9 - CD45	GALECTIN	PMID: 30120235
1369	Macrophage Imflammatory	Macrophage Proliferating	LGALS9	PTPRC	0.0373228	0	LGALS9_CD45	LGALS9 - CD45	GALECTIN	PMID: 30120235
1370	Macrophage Proliferating	Macrophage Proliferating	LGALS9	PTPRC	0.031449	0	LGALS9_CD45	LGALS9 - CD45	GALECTIN	PMID: 30120235
1371	Monocyte Classical	Macrophage Proliferating	LGALS9	PTPRC	0.0153285	0	LGALS9_CD45	LGALS9 - CD45	GALECTIN	PMID: 30120235
1372	Monocyte Non-classical	Macrophage Proliferating	LGALS9	PTPRC	0.0457272	0	LGALS9_CD45	LGALS9 - CD45	GALECTIN	PMID: 30120235
1373	TAM1 SPP1+	Macrophage Proliferating	LGALS9	PTPRC	0.0369314	0	LGALS9_CD45	LGALS9 - CD45	GALECTIN	PMID: 30120235
1374	TAM2 FOLR2+	Macrophage Proliferating	LGALS9	PTPRC	0.0356308	0	LGALS9_CD45	LGALS9 - CD45	GALECTIN	PMID: 30120235
1375	TAM3 MT1G+	Macrophage Proliferating	LGALS9	PTPRC	0.0142203	0	LGALS9_CD45	LGALS9 - CD45	GALECTIN	PMID: 30120235
1376	DC	Monocyte Classical	LGALS9	PTPRC	0.0438554	0	LGALS9_CD45	LGALS9 - CD45	GALECTIN	PMID: 30120235
1377	Macrophage Imflammatory	Monocyte Classical	LGALS9	PTPRC	0.0430561	0	LGALS9_CD45	LGALS9 - CD45	GALECTIN	PMID: 30120235
1378	Macrophage Proliferating	Monocyte Classical	LGALS9	PTPRC	0.0363141	0	LGALS9_CD45	LGALS9 - CD45	GALECTIN	PMID: 30120235
1379	Monocyte Classical	Monocyte Classical	LGALS9	PTPRC	0.0177455	0	LGALS9_CD45	LGALS9 - CD45	GALECTIN	PMID: 30120235
1380	Monocyte Non-classical	Monocyte Classical	LGALS9	PTPRC	0.0526809	0	LGALS9_CD45	LGALS9 - CD45	GALECTIN	PMID: 30120235
1381	TAM1 SPP1+	Monocyte Classical	LGALS9	PTPRC	0.0426073	0	LGALS9_CD45	LGALS9 - CD45	GALECTIN	PMID: 30120235
1382	TAM2 FOLR2+	Monocyte Classical	LGALS9	PTPRC	0.0411153	0	LGALS9_CD45	LGALS9 - CD45	GALECTIN	PMID: 30120235
1383	TAM3 MT1G+	Monocyte Classical	LGALS9	PTPRC	0.0164654	0	LGALS9_CD45	LGALS9 - CD45	GALECTIN	PMID: 30120235
1384	DC	Monocyte Non-classical	LGALS9	PTPRC	0.0496844	0	LGALS9_CD45	LGALS9 - CD45	GALECTIN	PMID: 30120235
1385	Macrophage Imflammatory	Monocyte Non-classical	LGALS9	PTPRC	0.0487844	0	LGALS9_CD45	LGALS9 - CD45	GALECTIN	PMID: 30120235
1386	Macrophage Proliferating	Monocyte Non-classical	LGALS9	PTPRC	0.041184	0	LGALS9_CD45	LGALS9 - CD45	GALECTIN	PMID: 30120235
1387	Monocyte Classical	Monocyte Non-classical	LGALS9	PTPRC	0.0201773	0	LGALS9_CD45	LGALS9 - CD45	GALECTIN	PMID: 30120235
1388	Monocyte Non-classical	Monocyte Non-classical	LGALS9	PTPRC	0.0596099	0	LGALS9_CD45	LGALS9 - CD45	GALECTIN	PMID: 30120235
1389	TAM1 SPP1+	Monocyte Non-classical	LGALS9	PTPRC	0.0482788	0	LGALS9_CD45	LGALS9 - CD45	GALECTIN	PMID: 30120235
1390	TAM2 FOLR2+	Monocyte Non-classical	LGALS9	PTPRC	0.0465979	0	LGALS9_CD45	LGALS9 - CD45	GALECTIN	PMID: 30120235
1391	TAM3 MT1G+	Monocyte Non-classical	LGALS9	PTPRC	0.0187252	0	LGALS9_CD45	LGALS9 - CD45	GALECTIN	PMID: 30120235
1392	DC	TAM1 SPP1+	LGALS9	PTPRC	0.041526	0	LGALS9_CD45	LGALS9 - CD45	GALECTIN	PMID: 30120235
1393	Macrophage Imflammatory	TAM1 SPP1+	LGALS9	PTPRC	0.0407674	0	LGALS9_CD45	LGALS9 - CD45	GALECTIN	PMID: 30120235
1394	Macrophage Proliferating	TAM1 SPP1+	LGALS9	PTPRC	0.0343709	0	LGALS9_CD45	LGALS9 - CD45	GALECTIN	PMID: 30120235
1395	Monocyte Classical	TAM1 SPP1+	LGALS9	PTPRC	0.0167786	0	LGALS9_CD45	LGALS9 - CD45	GALECTIN	PMID: 30120235
1396	Monocyte Non-classical	TAM1 SPP1+	LGALS9	PTPRC	0.0499072	0	LGALS9_CD45	LGALS9 - CD45	GALECTIN	PMID: 30120235
1397	TAM1 SPP1+	TAM1 SPP1+	LGALS9	PTPRC	0.0403414	0	LGALS9_CD45	LGALS9 - CD45	GALECTIN	PMID: 30120235
1398	TAM2 FOLR2+	TAM1 SPP1+	LGALS9	PTPRC	0.0389255	0	LGALS9_CD45	LGALS9 - CD45	GALECTIN	PMID: 30120235
1399	TAM3 MT1G+	TAM1 SPP1+	LGALS9	PTPRC	0.0155672	0	LGALS9_CD45	LGALS9 - CD45	GALECTIN	PMID: 30120235
1400	DC	TAM2 FOLR2+	LGALS9	PTPRC	0.0358309	0	LGALS9_CD45	LGALS9 - CD45	GALECTIN	PMID: 30120235
1401	Macrophage Imflammatory	TAM2 FOLR2+	LGALS9	PTPRC	0.0351725	0	LGALS9_CD45	LGALS9 - CD45	GALECTIN	PMID: 30120235
1402	Macrophage Proliferating	TAM2 FOLR2+	LGALS9	PTPRC	0.0296267	0	LGALS9_CD45	LGALS9 - CD45	GALECTIN	PMID: 30120235
1403	Monocyte Classical	TAM2 FOLR2+	LGALS9	PTPRC	0.0144264	0	LGALS9_CD45	LGALS9 - CD45	GALECTIN	PMID: 30120235
1404	Monocyte Non-classical	TAM2 FOLR2+	LGALS9	PTPRC	0.0431144	0	LGALS9_CD45	LGALS9 - CD45	GALECTIN	PMID: 30120235
1405	TAM1 SPP1+	TAM2 FOLR2+	LGALS9	PTPRC	0.0348029	0	LGALS9_CD45	LGALS9 - CD45	GALECTIN	PMID: 30120235
1406	TAM2 FOLR2+	TAM2 FOLR2+	LGALS9	PTPRC	0.0335746	0	LGALS9_CD45	LGALS9 - CD45	GALECTIN	PMID: 30120235
1407	TAM3 MT1G+	TAM2 FOLR2+	LGALS9	PTPRC	0.0133825	0.01	LGALS9_CD45	LGALS9 - CD45	GALECTIN	PMID: 30120235
1408	DC	TAM3 MT1G+	LGALS9	PTPRC	0.0418	0	LGALS9_CD45	LGALS9 - CD45	GALECTIN	PMID: 30120235
1409	Macrophage Imflammatory	TAM3 MT1G+	LGALS9	PTPRC	0.0410366	0	LGALS9_CD45	LGALS9 - CD45	GALECTIN	PMID: 30120235
1410	Macrophage Proliferating	TAM3 MT1G+	LGALS9	PTPRC	0.0345994	0	LGALS9_CD45	LGALS9 - CD45	GALECTIN	PMID: 30120235
1411	Monocyte Classical	TAM3 MT1G+	LGALS9	PTPRC	0.0168922	0	LGALS9_CD45	LGALS9 - CD45	GALECTIN	PMID: 30120235
1412	Monocyte Non-classical	TAM3 MT1G+	LGALS9	PTPRC	0.0502337	0	LGALS9_CD45	LGALS9 - CD45	GALECTIN	PMID: 30120235
1413	TAM1 SPP1+	TAM3 MT1G+	LGALS9	PTPRC	0.0406079	0	LGALS9_CD45	LGALS9 - CD45	GALECTIN	PMID: 30120235
1414	TAM2 FOLR2+	TAM3 MT1G+	LGALS9	PTPRC	0.0391831	0	LGALS9_CD45	LGALS9 - CD45	GALECTIN	PMID: 30120235
1415	TAM3 MT1G+	TAM3 MT1G+	LGALS9	PTPRC	0.0156727	0	LGALS9_CD45	LGALS9 - CD45	GALECTIN	PMID: 30120235
1416	HLR_Tumor	DC	PROS1	AXL	0.00717714	0	PROS1_AXL	PROS1 - AXL	PROS	PMID: 29531161
1417	HLR_Tumor	Macrophage Imflammatory	PROS1	AXL	0.0070732	0	PROS1_AXL	PROS1 - AXL	PROS	PMID: 29531161
1418	HLR_Tumor	Macrophage Proliferating	PROS1	AXL	0.00357601	0	PROS1_AXL	PROS1 - AXL	PROS	PMID: 29531161
1419	HLR_Tumor	TAM1 SPP1+	PROS1	AXL	0.00512104	0	PROS1_AXL	PROS1 - AXL	PROS	PMID: 29531161
1420	HLR_Tumor	TAM2 FOLR2+	PROS1	AXL	0.00570927	0	PROS1_AXL	PROS1 - AXL	PROS	PMID: 29531161
1421	HLR_Tumor	TAM3 MT1G+	PROS1	AXL	0.00754796	0	PROS1_AXL	PROS1 - AXL	PROS	PMID: 29531161
1422	CD8+ Exhausted IEG	Monocyte Non-classical	SAA1	FPR2	0.00919783	0	SAA1_FPR2	SAA1 - FPR2	SAA	PMID: 22610094
1423	HLR_Tumor	Monocyte Non-classical	SAA1	FPR2	0.0288806	0	SAA1_FPR2	SAA1 - FPR2	SAA	PMID: 22610094
1424	Macrophage Proliferating	Monocyte Non-classical	SAA1	FPR2	0.00345852	0	SAA1_FPR2	SAA1 - FPR2	SAA	PMID: 22610094
1425	TAM1 SPP1+	Monocyte Non-classical	SAA1	FPR2	0.0136098	0	SAA1_FPR2	SAA1 - FPR2	SAA	PMID: 22610094
1426	TAM3 MT1G+	Monocyte Non-classical	SAA1	FPR2	0.00359811	0	SAA1_FPR2	SAA1 - FPR2	SAA	PMID: 22610094
1427	DC	CD8+ Exhausted	LGALS9	HAVCR2	0.010771	0	LGALS9_HAVCR2	LGALS9 - HAVCR2	GALECTIN	PMID: 27192565
1428	Macrophage Imflammatory	CD8+ Exhausted	LGALS9	HAVCR2	0.010568	0	LGALS9_HAVCR2	LGALS9 - HAVCR2	GALECTIN	PMID: 27192565
1429	Macrophage Proliferating	CD8+ Exhausted	LGALS9	HAVCR2	0.0088661	0	LGALS9_HAVCR2	LGALS9 - HAVCR2	GALECTIN	PMID: 27192565
1430	Monocyte Classical	CD8+ Exhausted	LGALS9	HAVCR2	0.00427036	0	LGALS9_HAVCR2	LGALS9 - HAVCR2	GALECTIN	PMID: 27192565
1431	Monocyte Non-classical	CD8+ Exhausted	LGALS9	HAVCR2	0.0130293	0	LGALS9_HAVCR2	LGALS9 - HAVCR2	GALECTIN	PMID: 27192565
1432	TAM1 SPP1+	CD8+ Exhausted	LGALS9	HAVCR2	0.0104542	0	LGALS9_HAVCR2	LGALS9 - HAVCR2	GALECTIN	PMID: 27192565
1433	TAM2 FOLR2+	CD8+ Exhausted	LGALS9	HAVCR2	0.0100762	0	LGALS9_HAVCR2	LGALS9 - HAVCR2	GALECTIN	PMID: 27192565
1434	TAM3 MT1G+	CD8+ Exhausted	LGALS9	HAVCR2	0.00395841	0	LGALS9_HAVCR2	LGALS9 - HAVCR2	GALECTIN	PMID: 27192565
1435	DC	CD8+ Proliferating	LGALS9	HAVCR2	0.00675088	0	LGALS9_HAVCR2	LGALS9 - HAVCR2	GALECTIN	PMID: 27192565
1436	Macrophage Imflammatory	CD8+ Proliferating	LGALS9	HAVCR2	0.00662316	0	LGALS9_HAVCR2	LGALS9 - HAVCR2	GALECTIN	PMID: 27192565
1437	Macrophage Proliferating	CD8+ Proliferating	LGALS9	HAVCR2	0.00555296	0	LGALS9_HAVCR2	LGALS9 - HAVCR2	GALECTIN	PMID: 27192565
1438	Monocyte Classical	CD8+ Proliferating	LGALS9	HAVCR2	0.00266996	0	LGALS9_HAVCR2	LGALS9 - HAVCR2	GALECTIN	PMID: 27192565
1439	Monocyte Non-classical	CD8+ Proliferating	LGALS9	HAVCR2	0.00817327	0	LGALS9_HAVCR2	LGALS9 - HAVCR2	GALECTIN	PMID: 27192565
1440	TAM1 SPP1+	CD8+ Proliferating	LGALS9	HAVCR2	0.00655152	0	LGALS9_HAVCR2	LGALS9 - HAVCR2	GALECTIN	PMID: 27192565
1441	TAM2 FOLR2+	CD8+ Proliferating	LGALS9	HAVCR2	0.00631378	0	LGALS9_HAVCR2	LGALS9 - HAVCR2	GALECTIN	PMID: 27192565
1442	TAM3 MT1G+	CD8+ Proliferating	LGALS9	HAVCR2	0.00247463	0	LGALS9_HAVCR2	LGALS9 - HAVCR2	GALECTIN	PMID: 27192565
1443	DC	DC	LGALS9	HAVCR2	0.0159588	0	LGALS9_HAVCR2	LGALS9 - HAVCR2	GALECTIN	PMID: 27192565
1444	Macrophage Imflammatory	DC	LGALS9	HAVCR2	0.0156596	0	LGALS9_HAVCR2	LGALS9 - HAVCR2	GALECTIN	PMID: 27192565
1445	Macrophage Proliferating	DC	LGALS9	HAVCR2	0.0131486	0	LGALS9_HAVCR2	LGALS9 - HAVCR2	GALECTIN	PMID: 27192565
1446	Monocyte Classical	DC	LGALS9	HAVCR2	0.00634725	0	LGALS9_HAVCR2	LGALS9 - HAVCR2	GALECTIN	PMID: 27192565
1447	Monocyte Non-classical	DC	LGALS9	HAVCR2	0.0192836	0	LGALS9_HAVCR2	LGALS9 - HAVCR2	GALECTIN	PMID: 27192565
1448	TAM1 SPP1+	DC	LGALS9	HAVCR2	0.0154918	0	LGALS9_HAVCR2	LGALS9 - HAVCR2	GALECTIN	PMID: 27192565
1449	TAM2 FOLR2+	DC	LGALS9	HAVCR2	0.0149345	0	LGALS9_HAVCR2	LGALS9 - HAVCR2	GALECTIN	PMID: 27192565
1450	TAM3 MT1G+	DC	LGALS9	HAVCR2	0.00588448	0	LGALS9_HAVCR2	LGALS9 - HAVCR2	GALECTIN	PMID: 27192565
1451	DC	Macrophage Imflammatory	LGALS9	HAVCR2	0.0154989	0	LGALS9_HAVCR2	LGALS9 - HAVCR2	GALECTIN	PMID: 27192565
1452	Macrophage Imflammatory	Macrophage Imflammatory	LGALS9	HAVCR2	0.0152082	0	LGALS9_HAVCR2	LGALS9 - HAVCR2	GALECTIN	PMID: 27192565
1453	Macrophage Proliferating	Macrophage Imflammatory	LGALS9	HAVCR2	0.0127686	0	LGALS9_HAVCR2	LGALS9 - HAVCR2	GALECTIN	PMID: 27192565
1454	Monocyte Classical	Macrophage Imflammatory	LGALS9	HAVCR2	0.0061626	0	LGALS9_HAVCR2	LGALS9 - HAVCR2	GALECTIN	PMID: 27192565
1455	Monocyte Non-classical	Macrophage Imflammatory	LGALS9	HAVCR2	0.0187297	0	LGALS9_HAVCR2	LGALS9 - HAVCR2	GALECTIN	PMID: 27192565
1456	TAM1 SPP1+	Macrophage Imflammatory	LGALS9	HAVCR2	0.0150451	0	LGALS9_HAVCR2	LGALS9 - HAVCR2	GALECTIN	PMID: 27192565
1457	TAM2 FOLR2+	Macrophage Imflammatory	LGALS9	HAVCR2	0.0145037	0	LGALS9_HAVCR2	LGALS9 - HAVCR2	GALECTIN	PMID: 27192565
1458	TAM3 MT1G+	Macrophage Imflammatory	LGALS9	HAVCR2	0.00571322	0	LGALS9_HAVCR2	LGALS9 - HAVCR2	GALECTIN	PMID: 27192565
1459	DC	Macrophage Proliferating	LGALS9	HAVCR2	0.0157512	0	LGALS9_HAVCR2	LGALS9 - HAVCR2	GALECTIN	PMID: 27192565
1460	Macrophage Imflammatory	Macrophage Proliferating	LGALS9	HAVCR2	0.0154559	0	LGALS9_HAVCR2	LGALS9 - HAVCR2	GALECTIN	PMID: 27192565
1461	Macrophage Proliferating	Macrophage Proliferating	LGALS9	HAVCR2	0.0129771	0	LGALS9_HAVCR2	LGALS9 - HAVCR2	GALECTIN	PMID: 27192565
1462	Monocyte Classical	Macrophage Proliferating	LGALS9	HAVCR2	0.00626389	0	LGALS9_HAVCR2	LGALS9 - HAVCR2	GALECTIN	PMID: 27192565
1463	Monocyte Non-classical	Macrophage Proliferating	LGALS9	HAVCR2	0.0190336	0	LGALS9_HAVCR2	LGALS9 - HAVCR2	GALECTIN	PMID: 27192565
1464	TAM1 SPP1+	Macrophage Proliferating	LGALS9	HAVCR2	0.0152902	0	LGALS9_HAVCR2	LGALS9 - HAVCR2	GALECTIN	PMID: 27192565
1465	TAM2 FOLR2+	Macrophage Proliferating	LGALS9	HAVCR2	0.01474	0	LGALS9_HAVCR2	LGALS9 - HAVCR2	GALECTIN	PMID: 27192565
1466	TAM3 MT1G+	Macrophage Proliferating	LGALS9	HAVCR2	0.00580716	0	LGALS9_HAVCR2	LGALS9 - HAVCR2	GALECTIN	PMID: 27192565
1467	DC	Monocyte Classical	LGALS9	HAVCR2	0.00428321	0	LGALS9_HAVCR2	LGALS9 - HAVCR2	GALECTIN	PMID: 27192565
1468	Macrophage Imflammatory	Monocyte Classical	LGALS9	HAVCR2	0.00420198	0	LGALS9_HAVCR2	LGALS9 - HAVCR2	GALECTIN	PMID: 27192565
1469	Macrophage Proliferating	Monocyte Classical	LGALS9	HAVCR2	0.00352162	0	LGALS9_HAVCR2	LGALS9 - HAVCR2	GALECTIN	PMID: 27192565
1470	Monocyte Classical	Monocyte Classical	LGALS9	HAVCR2	0.00169146	0	LGALS9_HAVCR2	LGALS9 - HAVCR2	GALECTIN	PMID: 27192565
1471	Monocyte Non-classical	Monocyte Classical	LGALS9	HAVCR2	0.00518839	0	LGALS9_HAVCR2	LGALS9 - HAVCR2	GALECTIN	PMID: 27192565
1472	TAM1 SPP1+	Monocyte Classical	LGALS9	HAVCR2	0.00415642	0	LGALS9_HAVCR2	LGALS9 - HAVCR2	GALECTIN	PMID: 27192565
1473	TAM2 FOLR2+	Monocyte Classical	LGALS9	HAVCR2	0.00400524	0	LGALS9_HAVCR2	LGALS9 - HAVCR2	GALECTIN	PMID: 27192565
1474	TAM3 MT1G+	Monocyte Classical	LGALS9	HAVCR2	0.00156761	0	LGALS9_HAVCR2	LGALS9 - HAVCR2	GALECTIN	PMID: 27192565
1475	DC	Monocyte Non-classical	LGALS9	HAVCR2	0.00422326	0	LGALS9_HAVCR2	LGALS9 - HAVCR2	GALECTIN	PMID: 27192565
1476	Macrophage Imflammatory	Monocyte Non-classical	LGALS9	HAVCR2	0.00414316	0	LGALS9_HAVCR2	LGALS9 - HAVCR2	GALECTIN	PMID: 27192565
1477	Macrophage Proliferating	Monocyte Non-classical	LGALS9	HAVCR2	0.00347229	0	LGALS9_HAVCR2	LGALS9 - HAVCR2	GALECTIN	PMID: 27192565
1478	Monocyte Classical	Monocyte Non-classical	LGALS9	HAVCR2	0.00166773	0	LGALS9_HAVCR2	LGALS9 - HAVCR2	GALECTIN	PMID: 27192565
1479	Monocyte Non-classical	Monocyte Non-classical	LGALS9	HAVCR2	0.00511583	0	LGALS9_HAVCR2	LGALS9 - HAVCR2	GALECTIN	PMID: 27192565
1480	TAM1 SPP1+	Monocyte Non-classical	LGALS9	HAVCR2	0.00409824	0	LGALS9_HAVCR2	LGALS9 - HAVCR2	GALECTIN	PMID: 27192565
1481	TAM2 FOLR2+	Monocyte Non-classical	LGALS9	HAVCR2	0.00394916	0	LGALS9_HAVCR2	LGALS9 - HAVCR2	GALECTIN	PMID: 27192565
1482	TAM3 MT1G+	Monocyte Non-classical	LGALS9	HAVCR2	0.0015456	0	LGALS9_HAVCR2	LGALS9 - HAVCR2	GALECTIN	PMID: 27192565
1483	DC	TAM1 SPP1+	LGALS9	HAVCR2	0.0192415	0	LGALS9_HAVCR2	LGALS9 - HAVCR2	GALECTIN	PMID: 27192565
1484	Macrophage Imflammatory	TAM1 SPP1+	LGALS9	HAVCR2	0.018882	0	LGALS9_HAVCR2	LGALS9 - HAVCR2	GALECTIN	PMID: 27192565
1485	Macrophage Proliferating	TAM1 SPP1+	LGALS9	HAVCR2	0.0158626	0	LGALS9_HAVCR2	LGALS9 - HAVCR2	GALECTIN	PMID: 27192565
1486	Monocyte Classical	TAM1 SPP1+	LGALS9	HAVCR2	0.00766829	0	LGALS9_HAVCR2	LGALS9 - HAVCR2	GALECTIN	PMID: 27192565
1487	Monocyte Non-classical	TAM1 SPP1+	LGALS9	HAVCR2	0.0232341	0	LGALS9_HAVCR2	LGALS9 - HAVCR2	GALECTIN	PMID: 27192565
1488	TAM1 SPP1+	TAM1 SPP1+	LGALS9	HAVCR2	0.0186803	0	LGALS9_HAVCR2	LGALS9 - HAVCR2	GALECTIN	PMID: 27192565
1489	TAM2 FOLR2+	TAM1 SPP1+	LGALS9	HAVCR2	0.0180104	0	LGALS9_HAVCR2	LGALS9 - HAVCR2	GALECTIN	PMID: 27192565
1490	TAM3 MT1G+	TAM1 SPP1+	LGALS9	HAVCR2	0.0071099	0	LGALS9_HAVCR2	LGALS9 - HAVCR2	GALECTIN	PMID: 27192565
1491	DC	TAM2 FOLR2+	LGALS9	HAVCR2	0.0169877	0	LGALS9_HAVCR2	LGALS9 - HAVCR2	GALECTIN	PMID: 27192565
1492	Macrophage Imflammatory	TAM2 FOLR2+	LGALS9	HAVCR2	0.0166696	0	LGALS9_HAVCR2	LGALS9 - HAVCR2	GALECTIN	PMID: 27192565
1493	Macrophage Proliferating	TAM2 FOLR2+	LGALS9	HAVCR2	0.0139989	0	LGALS9_HAVCR2	LGALS9 - HAVCR2	GALECTIN	PMID: 27192565
1494	Monocyte Classical	TAM2 FOLR2+	LGALS9	HAVCR2	0.00676074	0	LGALS9_HAVCR2	LGALS9 - HAVCR2	GALECTIN	PMID: 27192565
1495	Monocyte Non-classical	TAM2 FOLR2+	LGALS9	HAVCR2	0.0205224	0	LGALS9_HAVCR2	LGALS9 - HAVCR2	GALECTIN	PMID: 27192565
1496	TAM1 SPP1+	TAM2 FOLR2+	LGALS9	HAVCR2	0.0164911	0	LGALS9_HAVCR2	LGALS9 - HAVCR2	GALECTIN	PMID: 27192565
1497	TAM2 FOLR2+	TAM2 FOLR2+	LGALS9	HAVCR2	0.0158984	0	LGALS9_HAVCR2	LGALS9 - HAVCR2	GALECTIN	PMID: 27192565
1498	TAM3 MT1G+	TAM2 FOLR2+	LGALS9	HAVCR2	0.00626802	0	LGALS9_HAVCR2	LGALS9 - HAVCR2	GALECTIN	PMID: 27192565
1499	DC	TAM3 MT1G+	LGALS9	HAVCR2	0.0194588	0	LGALS9_HAVCR2	LGALS9 - HAVCR2	GALECTIN	PMID: 27192565
1500	Macrophage Imflammatory	TAM3 MT1G+	LGALS9	HAVCR2	0.0190953	0	LGALS9_HAVCR2	LGALS9 - HAVCR2	GALECTIN	PMID: 27192565
1501	Macrophage Proliferating	TAM3 MT1G+	LGALS9	HAVCR2	0.0160423	0	LGALS9_HAVCR2	LGALS9 - HAVCR2	GALECTIN	PMID: 27192565
1502	Monocyte Classical	TAM3 MT1G+	LGALS9	HAVCR2	0.00775592	0	LGALS9_HAVCR2	LGALS9 - HAVCR2	GALECTIN	PMID: 27192565
1503	Monocyte Non-classical	TAM3 MT1G+	LGALS9	HAVCR2	0.0234954	0	LGALS9_HAVCR2	LGALS9 - HAVCR2	GALECTIN	PMID: 27192565
1504	TAM1 SPP1+	TAM3 MT1G+	LGALS9	HAVCR2	0.0188913	0	LGALS9_HAVCR2	LGALS9 - HAVCR2	GALECTIN	PMID: 27192565
1505	TAM2 FOLR2+	TAM3 MT1G+	LGALS9	HAVCR2	0.018214	0	LGALS9_HAVCR2	LGALS9 - HAVCR2	GALECTIN	PMID: 27192565
1506	TAM3 MT1G+	TAM3 MT1G+	LGALS9	HAVCR2	0.00719119	0	LGALS9_HAVCR2	LGALS9 - HAVCR2	GALECTIN	PMID: 27192565
1507	DC	CD4+ Cytotoxic T cell	LGALS9	CD44	0.0464304	0	LGALS9_CD44	LGALS9 - CD44	GALECTIN	PMID: 25065622
1508	Macrophage Imflammatory	CD4+ Cytotoxic T cell	LGALS9	CD44	0.0455864	0	LGALS9_CD44	LGALS9 - CD44	GALECTIN	PMID: 25065622
1509	Macrophage Proliferating	CD4+ Cytotoxic T cell	LGALS9	CD44	0.0384641	0	LGALS9_CD44	LGALS9 - CD44	GALECTIN	PMID: 25065622
1510	Monocyte Classical	CD4+ Cytotoxic T cell	LGALS9	CD44	0.0188176	0	LGALS9_CD44	LGALS9 - CD44	GALECTIN	PMID: 25065622
1511	Monocyte Non-classical	CD4+ Cytotoxic T cell	LGALS9	CD44	0.0557439	0	LGALS9_CD44	LGALS9 - CD44	GALECTIN	PMID: 25065622
1512	TAM1 SPP1+	CD4+ Cytotoxic T cell	LGALS9	CD44	0.0451125	0	LGALS9_CD44	LGALS9 - CD44	GALECTIN	PMID: 25065622
1513	TAM2 FOLR2+	CD4+ Cytotoxic T cell	LGALS9	CD44	0.0435367	0	LGALS9_CD44	LGALS9 - CD44	GALECTIN	PMID: 25065622
1514	TAM3 MT1G+	CD4+ Cytotoxic T cell	LGALS9	CD44	0.0174616	0	LGALS9_CD44	LGALS9 - CD44	GALECTIN	PMID: 25065622
1515	DC	CD4+ Effector helper cell	LGALS9	CD44	0.0359623	0	LGALS9_CD44	LGALS9 - CD44	GALECTIN	PMID: 25065622
1516	Macrophage Imflammatory	CD4+ Effector helper cell	LGALS9	CD44	0.0353016	0	LGALS9_CD44	LGALS9 - CD44	GALECTIN	PMID: 25065622
1517	Macrophage Proliferating	CD4+ Effector helper cell	LGALS9	CD44	0.0297361	0	LGALS9_CD44	LGALS9 - CD44	GALECTIN	PMID: 25065622
1518	Monocyte Classical	CD4+ Effector helper cell	LGALS9	CD44	0.0144805	0	LGALS9_CD44	LGALS9 - CD44	GALECTIN	PMID: 25065622
1519	Monocyte Non-classical	CD4+ Effector helper cell	LGALS9	CD44	0.0432714	0	LGALS9_CD44	LGALS9 - CD44	GALECTIN	PMID: 25065622
1520	TAM1 SPP1+	CD4+ Effector helper cell	LGALS9	CD44	0.0349307	0	LGALS9_CD44	LGALS9 - CD44	GALECTIN	PMID: 25065622
1521	TAM2 FOLR2+	CD4+ Effector helper cell	LGALS9	CD44	0.033698	0	LGALS9_CD44	LGALS9 - CD44	GALECTIN	PMID: 25065622
1522	TAM3 MT1G+	CD4+ Effector helper cell	LGALS9	CD44	0.0134327	0	LGALS9_CD44	LGALS9 - CD44	GALECTIN	PMID: 25065622
1523	DC	CD4+ HSPA1A+ T cell	LGALS9	CD44	0.0282054	0	LGALS9_CD44	LGALS9 - CD44	GALECTIN	PMID: 25065622
1524	Macrophage Imflammatory	CD4+ HSPA1A+ T cell	LGALS9	CD44	0.0276832	0	LGALS9_CD44	LGALS9 - CD44	GALECTIN	PMID: 25065622
1525	Macrophage Proliferating	CD4+ HSPA1A+ T cell	LGALS9	CD44	0.0232898	0	LGALS9_CD44	LGALS9 - CD44	GALECTIN	PMID: 25065622
1526	Monocyte Classical	CD4+ HSPA1A+ T cell	LGALS9	CD44	0.0113028	0	LGALS9_CD44	LGALS9 - CD44	GALECTIN	PMID: 25065622
1527	Monocyte Non-classical	CD4+ HSPA1A+ T cell	LGALS9	CD44	0.0339936	0	LGALS9_CD44	LGALS9 - CD44	GALECTIN	PMID: 25065622
1528	TAM1 SPP1+	CD4+ HSPA1A+ T cell	LGALS9	CD44	0.02739	0	LGALS9_CD44	LGALS9 - CD44	GALECTIN	PMID: 25065622
1529	TAM2 FOLR2+	CD4+ HSPA1A+ T cell	LGALS9	CD44	0.0264162	0	LGALS9_CD44	LGALS9 - CD44	GALECTIN	PMID: 25065622
1530	TAM3 MT1G+	CD4+ HSPA1A+ T cell	LGALS9	CD44	0.0104825	0	LGALS9_CD44	LGALS9 - CD44	GALECTIN	PMID: 25065622
1531	DC	CD4+ NKT cell	LGALS9	CD44	0.045365	0	LGALS9_CD44	LGALS9 - CD44	GALECTIN	PMID: 25065622
1532	Macrophage Imflammatory	CD4+ NKT cell	LGALS9	CD44	0.0445395	0	LGALS9_CD44	LGALS9 - CD44	GALECTIN	PMID: 25065622
1533	Macrophage Proliferating	CD4+ NKT cell	LGALS9	CD44	0.0375743	0	LGALS9_CD44	LGALS9 - CD44	GALECTIN	PMID: 25065622
1534	Monocyte Classical	CD4+ NKT cell	LGALS9	CD44	0.0183736	0	LGALS9_CD44	LGALS9 - CD44	GALECTIN	PMID: 25065622
1535	Monocyte Non-classical	CD4+ NKT cell	LGALS9	CD44	0.054477	0	LGALS9_CD44	LGALS9 - CD44	GALECTIN	PMID: 25065622
1536	TAM1 SPP1+	CD4+ NKT cell	LGALS9	CD44	0.0440759	0	LGALS9_CD44	LGALS9 - CD44	GALECTIN	PMID: 25065622
1537	TAM2 FOLR2+	CD4+ NKT cell	LGALS9	CD44	0.0425348	0	LGALS9_CD44	LGALS9 - CD44	GALECTIN	PMID: 25065622
1538	TAM3 MT1G+	CD4+ NKT cell	LGALS9	CD44	0.017049	0	LGALS9_CD44	LGALS9 - CD44	GALECTIN	PMID: 25065622
1539	DC	CD4+ Treg	LGALS9	CD44	0.0353018	0	LGALS9_CD44	LGALS9 - CD44	GALECTIN	PMID: 25065622
1540	Macrophage Imflammatory	CD4+ Treg	LGALS9	CD44	0.0346527	0	LGALS9_CD44	LGALS9 - CD44	GALECTIN	PMID: 25065622
1541	Macrophage Proliferating	CD4+ Treg	LGALS9	CD44	0.0291865	0	LGALS9_CD44	LGALS9 - CD44	GALECTIN	PMID: 25065622
1542	Monocyte Classical	CD4+ Treg	LGALS9	CD44	0.0142087	0	LGALS9_CD44	LGALS9 - CD44	GALECTIN	PMID: 25065622
1543	Monocyte Non-classical	CD4+ Treg	LGALS9	CD44	0.0424825	0	LGALS9_CD44	LGALS9 - CD44	GALECTIN	PMID: 25065622
1544	TAM1 SPP1+	CD4+ Treg	LGALS9	CD44	0.0342884	0	LGALS9_CD44	LGALS9 - CD44	GALECTIN	PMID: 25065622
1545	TAM2 FOLR2+	CD4+ Treg	LGALS9	CD44	0.0330776	0	LGALS9_CD44	LGALS9 - CD44	GALECTIN	PMID: 25065622
1546	TAM3 MT1G+	CD4+ Treg	LGALS9	CD44	0.0131804	0	LGALS9_CD44	LGALS9 - CD44	GALECTIN	PMID: 25065622
1547	DC	CD8+ Exhausted	LGALS9	CD44	0.0332829	0	LGALS9_CD44	LGALS9 - CD44	GALECTIN	PMID: 25065622
1548	Macrophage Imflammatory	CD8+ Exhausted	LGALS9	CD44	0.0326697	0	LGALS9_CD44	LGALS9 - CD44	GALECTIN	PMID: 25065622
1549	Macrophage Proliferating	CD8+ Exhausted	LGALS9	CD44	0.0275074	0	LGALS9_CD44	LGALS9 - CD44	GALECTIN	PMID: 25065622
1550	Monocyte Classical	CD8+ Exhausted	LGALS9	CD44	0.0133794	0	LGALS9_CD44	LGALS9 - CD44	GALECTIN	PMID: 25065622
1551	Monocyte Non-classical	CD8+ Exhausted	LGALS9	CD44	0.04007	0	LGALS9_CD44	LGALS9 - CD44	GALECTIN	PMID: 25065622
1552	TAM1 SPP1+	CD8+ Exhausted	LGALS9	CD44	0.0323255	0	LGALS9_CD44	LGALS9 - CD44	GALECTIN	PMID: 25065622
1553	TAM2 FOLR2+	CD8+ Exhausted	LGALS9	CD44	0.0311818	0	LGALS9_CD44	LGALS9 - CD44	GALECTIN	PMID: 25065622
1554	TAM3 MT1G+	CD8+ Exhausted	LGALS9	CD44	0.0124103	0	LGALS9_CD44	LGALS9 - CD44	GALECTIN	PMID: 25065622
1555	DC	CD8+ Exhausted IEG	LGALS9	CD44	0.0378141	0	LGALS9_CD44	LGALS9 - CD44	GALECTIN	PMID: 25065622
1556	Macrophage Imflammatory	CD8+ Exhausted IEG	LGALS9	CD44	0.0371207	0	LGALS9_CD44	LGALS9 - CD44	GALECTIN	PMID: 25065622
1557	Macrophage Proliferating	CD8+ Exhausted IEG	LGALS9	CD44	0.0312777	0	LGALS9_CD44	LGALS9 - CD44	GALECTIN	PMID: 25065622
1558	Monocyte Classical	CD8+ Exhausted IEG	LGALS9	CD44	0.0152436	0	LGALS9_CD44	LGALS9 - CD44	GALECTIN	PMID: 25065622
1559	Monocyte Non-classical	CD8+ Exhausted IEG	LGALS9	CD44	0.0454818	0	LGALS9_CD44	LGALS9 - CD44	GALECTIN	PMID: 25065622
1560	TAM1 SPP1+	CD8+ Exhausted IEG	LGALS9	CD44	0.0367314	0	LGALS9_CD44	LGALS9 - CD44	GALECTIN	PMID: 25065622
1561	TAM2 FOLR2+	CD8+ Exhausted IEG	LGALS9	CD44	0.0354375	0	LGALS9_CD44	LGALS9 - CD44	GALECTIN	PMID: 25065622
1562	TAM3 MT1G+	CD8+ Exhausted IEG	LGALS9	CD44	0.0141414	0	LGALS9_CD44	LGALS9 - CD44	GALECTIN	PMID: 25065622
1563	DC	CD8+ NK-like T cell	LGALS9	CD44	0.0317351	0	LGALS9_CD44	LGALS9 - CD44	GALECTIN	PMID: 25065622
1564	Macrophage Imflammatory	CD8+ NK-like T cell	LGALS9	CD44	0.0311495	0	LGALS9_CD44	LGALS9 - CD44	GALECTIN	PMID: 25065622
1565	Macrophage Proliferating	CD8+ NK-like T cell	LGALS9	CD44	0.0262209	0	LGALS9_CD44	LGALS9 - CD44	GALECTIN	PMID: 25065622
1566	Monocyte Classical	CD8+ NK-like T cell	LGALS9	CD44	0.012745	0	LGALS9_CD44	LGALS9 - CD44	GALECTIN	PMID: 25065622
1567	Monocyte Non-classical	CD8+ NK-like T cell	LGALS9	CD44	0.0382191	0	LGALS9_CD44	LGALS9 - CD44	GALECTIN	PMID: 25065622
1568	TAM1 SPP1+	CD8+ NK-like T cell	LGALS9	CD44	0.0308208	0	LGALS9_CD44	LGALS9 - CD44	GALECTIN	PMID: 25065622
1569	TAM2 FOLR2+	CD8+ NK-like T cell	LGALS9	CD44	0.0297288	0	LGALS9_CD44	LGALS9 - CD44	GALECTIN	PMID: 25065622
1570	TAM3 MT1G+	CD8+ NK-like T cell	LGALS9	CD44	0.0118213	0	LGALS9_CD44	LGALS9 - CD44	GALECTIN	PMID: 25065622
1571	DC	CD8+ Proliferating	LGALS9	CD44	0.0234329	0	LGALS9_CD44	LGALS9 - CD44	GALECTIN	PMID: 25065622
1572	Macrophage Imflammatory	CD8+ Proliferating	LGALS9	CD44	0.0229969	0	LGALS9_CD44	LGALS9 - CD44	GALECTIN	PMID: 25065622
1573	Macrophage Proliferating	CD8+ Proliferating	LGALS9	CD44	0.0193324	0	LGALS9_CD44	LGALS9 - CD44	GALECTIN	PMID: 25065622
1574	Monocyte Classical	CD8+ Proliferating	LGALS9	CD44	0.00936272	0	LGALS9_CD44	LGALS9 - CD44	GALECTIN	PMID: 25065622
1575	Monocyte Non-classical	CD8+ Proliferating	LGALS9	CD44	0.0282701	0	LGALS9_CD44	LGALS9 - CD44	GALECTIN	PMID: 25065622
1576	TAM1 SPP1+	CD8+ Proliferating	LGALS9	CD44	0.0227522	0	LGALS9_CD44	LGALS9 - CD44	GALECTIN	PMID: 25065622
1577	TAM2 FOLR2+	CD8+ Proliferating	LGALS9	CD44	0.0219395	0	LGALS9_CD44	LGALS9 - CD44	GALECTIN	PMID: 25065622
1578	TAM3 MT1G+	CD8+ Proliferating	LGALS9	CD44	0.00868202	0	LGALS9_CD44	LGALS9 - CD44	GALECTIN	PMID: 25065622
1579	DC	DC	LGALS9	CD44	0.0226016	0	LGALS9_CD44	LGALS9 - CD44	GALECTIN	PMID: 25065622
1580	Macrophage Imflammatory	DC	LGALS9	CD44	0.0221807	0	LGALS9_CD44	LGALS9 - CD44	GALECTIN	PMID: 25065622
1581	Macrophage Proliferating	DC	LGALS9	CD44	0.0186438	0	LGALS9_CD44	LGALS9 - CD44	GALECTIN	PMID: 25065622
1582	Monocyte Classical	DC	LGALS9	CD44	0.00902595	0	LGALS9_CD44	LGALS9 - CD44	GALECTIN	PMID: 25065622
1583	Monocyte Non-classical	DC	LGALS9	CD44	0.027272	0	LGALS9_CD44	LGALS9 - CD44	GALECTIN	PMID: 25065622
1584	TAM1 SPP1+	DC	LGALS9	CD44	0.0219445	0	LGALS9_CD44	LGALS9 - CD44	GALECTIN	PMID: 25065622
1585	TAM2 FOLR2+	DC	LGALS9	CD44	0.02116	0	LGALS9_CD44	LGALS9 - CD44	GALECTIN	PMID: 25065622
1586	TAM3 MT1G+	DC	LGALS9	CD44	0.00836953	0	LGALS9_CD44	LGALS9 - CD44	GALECTIN	PMID: 25065622
1587	DC	Macrophage Imflammatory	LGALS9	CD44	0.0320921	0	LGALS9_CD44	LGALS9 - CD44	GALECTIN	PMID: 25065622
1588	Macrophage Imflammatory	Macrophage Imflammatory	LGALS9	CD44	0.0315001	0	LGALS9_CD44	LGALS9 - CD44	GALECTIN	PMID: 25065622
1589	Macrophage Proliferating	Macrophage Imflammatory	LGALS9	CD44	0.0265175	0	LGALS9_CD44	LGALS9 - CD44	GALECTIN	PMID: 25065622
1590	Monocyte Classical	Macrophage Imflammatory	LGALS9	CD44	0.0128912	0	LGALS9_CD44	LGALS9 - CD44	GALECTIN	PMID: 25065622
1591	Monocyte Non-classical	Macrophage Imflammatory	LGALS9	CD44	0.038646	0	LGALS9_CD44	LGALS9 - CD44	GALECTIN	PMID: 25065622
1592	TAM1 SPP1+	Macrophage Imflammatory	LGALS9	CD44	0.0311678	0	LGALS9_CD44	LGALS9 - CD44	GALECTIN	PMID: 25065622
1593	TAM2 FOLR2+	Macrophage Imflammatory	LGALS9	CD44	0.0300639	0	LGALS9_CD44	LGALS9 - CD44	GALECTIN	PMID: 25065622
1594	TAM3 MT1G+	Macrophage Imflammatory	LGALS9	CD44	0.011957	0	LGALS9_CD44	LGALS9 - CD44	GALECTIN	PMID: 25065622
1595	DC	Macrophage Proliferating	LGALS9	CD44	0.0209979	0	LGALS9_CD44	LGALS9 - CD44	GALECTIN	PMID: 25065622
1596	Macrophage Imflammatory	Macrophage Proliferating	LGALS9	CD44	0.0206063	0	LGALS9_CD44	LGALS9 - CD44	GALECTIN	PMID: 25065622
1597	Macrophage Proliferating	Macrophage Proliferating	LGALS9	CD44	0.017316	0	LGALS9_CD44	LGALS9 - CD44	GALECTIN	PMID: 25065622
1598	Monocyte Classical	Macrophage Proliferating	LGALS9	CD44	0.00837729	0	LGALS9_CD44	LGALS9 - CD44	GALECTIN	PMID: 25065622
1599	Monocyte Non-classical	Macrophage Proliferating	LGALS9	CD44	0.0253456	0	LGALS9_CD44	LGALS9 - CD44	GALECTIN	PMID: 25065622
1600	TAM1 SPP1+	Macrophage Proliferating	LGALS9	CD44	0.0203865	0	LGALS9_CD44	LGALS9 - CD44	GALECTIN	PMID: 25065622
1601	TAM2 FOLR2+	Macrophage Proliferating	LGALS9	CD44	0.0196566	0	LGALS9_CD44	LGALS9 - CD44	GALECTIN	PMID: 25065622
1602	TAM3 MT1G+	Macrophage Proliferating	LGALS9	CD44	0.00776767	0	LGALS9_CD44	LGALS9 - CD44	GALECTIN	PMID: 25065622
1603	DC	Monocyte Classical	LGALS9	CD44	0.0383472	0	LGALS9_CD44	LGALS9 - CD44	GALECTIN	PMID: 25065622
1604	Macrophage Imflammatory	Monocyte Classical	LGALS9	CD44	0.0376444	0	LGALS9_CD44	LGALS9 - CD44	GALECTIN	PMID: 25065622
1605	Macrophage Proliferating	Monocyte Classical	LGALS9	CD44	0.0317217	0	LGALS9_CD44	LGALS9 - CD44	GALECTIN	PMID: 25065622
1606	Monocyte Classical	Monocyte Classical	LGALS9	CD44	0.0154636	0	LGALS9_CD44	LGALS9 - CD44	GALECTIN	PMID: 25065622
1607	Monocyte Non-classical	Monocyte Classical	LGALS9	CD44	0.0461178	0	LGALS9_CD44	LGALS9 - CD44	GALECTIN	PMID: 25065622
1608	TAM1 SPP1+	Monocyte Classical	LGALS9	CD44	0.0372498	0	LGALS9_CD44	LGALS9 - CD44	GALECTIN	PMID: 25065622
1609	TAM2 FOLR2+	Monocyte Classical	LGALS9	CD44	0.0359384	0	LGALS9_CD44	LGALS9 - CD44	GALECTIN	PMID: 25065622
1610	TAM3 MT1G+	Monocyte Classical	LGALS9	CD44	0.0143458	0	LGALS9_CD44	LGALS9 - CD44	GALECTIN	PMID: 25065622
1611	DC	Monocyte Non-classical	LGALS9	CD44	0.025878	0	LGALS9_CD44	LGALS9 - CD44	GALECTIN	PMID: 25065622
1612	Macrophage Imflammatory	Monocyte Non-classical	LGALS9	CD44	0.0253977	0	LGALS9_CD44	LGALS9 - CD44	GALECTIN	PMID: 25065622
1613	Macrophage Proliferating	Monocyte Non-classical	LGALS9	CD44	0.0213591	0	LGALS9_CD44	LGALS9 - CD44	GALECTIN	PMID: 25065622
1614	Monocyte Classical	Monocyte Non-classical	LGALS9	CD44	0.0103553	0	LGALS9_CD44	LGALS9 - CD44	GALECTIN	PMID: 25065622
1615	Monocyte Non-classical	Monocyte Non-classical	LGALS9	CD44	0.0312038	0	LGALS9_CD44	LGALS9 - CD44	GALECTIN	PMID: 25065622
1616	TAM1 SPP1+	Monocyte Non-classical	LGALS9	CD44	0.0251281	0	LGALS9_CD44	LGALS9 - CD44	GALECTIN	PMID: 25065622
1617	TAM2 FOLR2+	Monocyte Non-classical	LGALS9	CD44	0.0242327	0	LGALS9_CD44	LGALS9 - CD44	GALECTIN	PMID: 25065622
1618	TAM3 MT1G+	Monocyte Non-classical	LGALS9	CD44	0.0096031	0	LGALS9_CD44	LGALS9 - CD44	GALECTIN	PMID: 25065622
1619	DC	TAM1 SPP1+	LGALS9	CD44	0.0147119	0	LGALS9_CD44	LGALS9 - CD44	GALECTIN	PMID: 25065622
1620	Macrophage Imflammatory	TAM1 SPP1+	LGALS9	CD44	0.0144358	0	LGALS9_CD44	LGALS9 - CD44	GALECTIN	PMID: 25065622
1621	Macrophage Proliferating	TAM1 SPP1+	LGALS9	CD44	0.0121186	0	LGALS9_CD44	LGALS9 - CD44	GALECTIN	PMID: 25065622
1622	Monocyte Classical	TAM1 SPP1+	LGALS9	CD44	0.00584688	0	LGALS9_CD44	LGALS9 - CD44	GALECTIN	PMID: 25065622
1623	Monocyte Non-classical	TAM1 SPP1+	LGALS9	CD44	0.0177817	0	LGALS9_CD44	LGALS9 - CD44	GALECTIN	PMID: 25065622
1624	TAM1 SPP1+	TAM1 SPP1+	LGALS9	CD44	0.0142809	0	LGALS9_CD44	LGALS9 - CD44	GALECTIN	PMID: 25065622
1625	TAM2 FOLR2+	TAM1 SPP1+	LGALS9	CD44	0.0137665	0	LGALS9_CD44	LGALS9 - CD44	GALECTIN	PMID: 25065622
1626	TAM3 MT1G+	TAM1 SPP1+	LGALS9	CD44	0.00542039	0.02	LGALS9_CD44	LGALS9 - CD44	GALECTIN	PMID: 25065622
1627	DC	TAM2 FOLR2+	LGALS9	CD44	0.0236294	0	LGALS9_CD44	LGALS9 - CD44	GALECTIN	PMID: 25065622
1628	Macrophage Imflammatory	TAM2 FOLR2+	LGALS9	CD44	0.0231898	0	LGALS9_CD44	LGALS9 - CD44	GALECTIN	PMID: 25065622
1629	Macrophage Proliferating	TAM2 FOLR2+	LGALS9	CD44	0.0194953	0	LGALS9_CD44	LGALS9 - CD44	GALECTIN	PMID: 25065622
1630	Monocyte Classical	TAM2 FOLR2+	LGALS9	CD44	0.0094424	0	LGALS9_CD44	LGALS9 - CD44	GALECTIN	PMID: 25065622
1631	Monocyte Non-classical	TAM2 FOLR2+	LGALS9	CD44	0.028506	0	LGALS9_CD44	LGALS9 - CD44	GALECTIN	PMID: 25065622
1632	TAM1 SPP1+	TAM2 FOLR2+	LGALS9	CD44	0.0229431	0	LGALS9_CD44	LGALS9 - CD44	GALECTIN	PMID: 25065622
1633	TAM2 FOLR2+	TAM2 FOLR2+	LGALS9	CD44	0.0221238	0	LGALS9_CD44	LGALS9 - CD44	GALECTIN	PMID: 25065622
1634	TAM3 MT1G+	TAM2 FOLR2+	LGALS9	CD44	0.00875595	0.01	LGALS9_CD44	LGALS9 - CD44	GALECTIN	PMID: 25065622
1635	DC	TAM3 MT1G+	LGALS9	CD44	0.0168065	0	LGALS9_CD44	LGALS9 - CD44	GALECTIN	PMID: 25065622
1636	Macrophage Imflammatory	TAM3 MT1G+	LGALS9	CD44	0.0164917	0	LGALS9_CD44	LGALS9 - CD44	GALECTIN	PMID: 25065622
1637	Macrophage Proliferating	TAM3 MT1G+	LGALS9	CD44	0.0138491	0	LGALS9_CD44	LGALS9 - CD44	GALECTIN	PMID: 25065622
1638	Monocyte Classical	TAM3 MT1G+	LGALS9	CD44	0.00668788	0	LGALS9_CD44	LGALS9 - CD44	GALECTIN	PMID: 25065622
1639	Monocyte Non-classical	TAM3 MT1G+	LGALS9	CD44	0.0203043	0	LGALS9_CD44	LGALS9 - CD44	GALECTIN	PMID: 25065622
1640	TAM1 SPP1+	TAM3 MT1G+	LGALS9	CD44	0.0163151	0	LGALS9_CD44	LGALS9 - CD44	GALECTIN	PMID: 25065622
1641	TAM2 FOLR2+	TAM3 MT1G+	LGALS9	CD44	0.0157286	0	LGALS9_CD44	LGALS9 - CD44	GALECTIN	PMID: 25065622
1642	TAM3 MT1G+	TAM3 MT1G+	LGALS9	CD44	0.00620043	0.02	LGALS9_CD44	LGALS9 - CD44	GALECTIN	PMID: 25065622
