# Supplementary material for: Cell–cell communications shape tumor microenvironment and predict clinical outcomes in clear cell renal carcinoma
Source: J Transl Med. 2023 Feb 10;21:113. doi: 10.1186/s12967-022-03858-x (PMC9921120; doi:10.1186/s12967-022-03858-x)
Supplement: Supplementary file 7 — Additional file 7: GO enrichment results based on different transcription factors down-regulating gene sets, respectively. [file 12967_2022_3858_MOESM7_ESM.txt]

Cluster	ID	Description	BgRatio	pvalue	p.adjust	qvalue	geneID	Count
ATF6B	GO:0002181	cytoplasmic translation	161/18903	1.01E-68	2.25E-65	2.19E-65	6201/6204/6165/6193/6206/6136/2197/9349/6143/6205/6155/6160/4736/6217/6173/6168/6181/6194/6134/6164/6232/6210/25873/6230/6144/6161/6218/6175/6222/6234/6228/6137/6122/6171/6170/6128/6142/6191/6154/6188/6129/6202/6133/6158/23521/6147/6157/6209/6224/6169	50
ATF6B	GO:0042254	ribosome biogenesis	310/18903	2.76E-14	3.07E-11	2.99E-11	51013/6201/6165/6193/6155/4736/6217/6194/6134/6232/6230/6218/6175/6234/6128/6154/6129/6202/6147/6209/6169	21
ATF6B	GO:0042274	ribosomal small subunit biogenesis	78/18903	1.85E-11	1.30E-08	1.27E-08	6201/6193/6217/6194/6232/6230/6218/6234/6202/6209/6169	11
ATF6B	GO:0022613	ribonucleoprotein complex biogenesis	489/18903	2.34E-11	1.30E-08	1.27E-08	51013/6201/6165/6193/6155/4736/6217/6194/6134/6232/6230/6218/6175/6234/6128/6154/6129/6202/23521/6147/6209/6169	22
ATF6B	GO:0006364	rRNA processing	229/18903	2.65E-10	1.18E-07	1.15E-07	51013/6201/6165/6155/4736/6217/6194/6232/6230/6218/6234/6154/6129/6202/6209	15
ATF6B	GO:0042255	ribosome assembly	61/18903	8.85E-10	3.19E-07	3.12E-07	6193/6134/6232/6175/6234/6128/6147/6209/6169	9
ATF6B	GO:0140694	non-membrane-bounded organelle assembly	386/18903	1.01E-09	3.19E-07	3.12E-07	6193/8837/3303/2316/6134/7175/6232/4205/6175/6234/440270/6228/6128/6188/57674/6147/6209/6169	18
ATF6B	GO:0016072	rRNA metabolic process	268/18903	2.34E-09	6.49E-07	6.33E-07	51013/6201/6165/6155/4736/6217/6194/6232/6230/6218/6234/6154/6129/6202/6209	15
ATF6B	GO:0042273	ribosomal large subunit biogenesis	76/18903	6.59E-09	1.63E-06	1.59E-06	6165/4736/6134/6175/6128/6154/6129/6147/6169	9
ATF6B	GO:0000028	ribosomal small subunit assembly	19/18903	2.64E-07	5.87E-05	5.73E-05	6193/6232/6234/6209/6169	5
ATF6B	GO:0000027	ribosomal large subunit assembly	26/18903	1.43E-06	0.000267912	0.000261325	6134/6175/6128/6147/6169	5
ATF6B	GO:0034470	ncRNA processing	439/18903	1.47E-06	0.000267912	0.000261325	51013/6201/6165/6155/4736/6217/6194/6232/6230/6218/6234/6154/6129/6202/6209	15
ATF6B	GO:1904667	negative regulation of ubiquitin protein ligase activity	12/18903	1.57E-06	0.000267912	0.000261325	6201/9349/6209/6224	4
ATF6B	GO:1901798	positive regulation of signal transduction by p53 class mediator	30/18903	3.03E-06	0.000480255	0.000468448	6201/9349/6154/6209/6224	5
ATF6B	GO:1903321	negative regulation of protein modification by small protein conjugation or removal	96/18903	9.11E-06	0.001349711	0.001316526	5970/6201/9349/3303/6188/6209/6224	7
ATF6B	GO:0022618	ribonucleoprotein complex assembly	234/18903	1.34E-05	0.001856499	0.001810854	6193/6134/6232/6175/6234/6128/23521/6147/6209/6169	10
ATF6B	GO:0071826	ribonucleoprotein complex subunit organization	242/18903	1.79E-05	0.002336815	0.00227936	6193/6134/6232/6175/6234/6128/23521/6147/6209/6169	10
ATF6B	GO:0051444	negative regulation of ubiquitin-protein transferase activity	22/18903	2.18E-05	0.002693648	0.00262742	6201/9349/6209/6224	4
ATF6B	GO:1904666	regulation of ubiquitin protein ligase activity	24/18903	3.13E-05	0.003662989	0.003572929	6201/9349/6209/6224	4
ATF6B	GO:0031397	negative regulation of protein ubiquitination	84/18903	4.56E-05	0.005071247	0.004946562	6201/9349/3303/6188/6209/6224	6
ATF6B	GO:0070849	response to epidermal growth factor	47/18903	0.000458545	0.048518436	0.04732553	5076/8837/7175/1915	4
ATF6B	GO:0051438	regulation of ubiquitin-protein transferase activity	56/18903	0.000895199	0.090415103	0.088192097	6201/9349/6209/6224	4
ATF6B	GO:1901796	regulation of signal transduction by p53 class mediator	105/18903	0.001293865	0.123587349	0.120548748	6201/9349/6154/6209/6224	5
ATF6B	GO:0050821	protein stabilization	214/18903	0.001334877	0.123587349	0.120548748	6201/3329/9349/89781/3303/2316/2597	7
ATF6B	GO:0033157	regulation of intracellular protein transport	225/18903	0.00177739	0.15797445	0.154090385	288/54543/9648/89781/2316/7175/2664	7
ATF6B	GO:0031116	positive regulation of microtubule polymerization	32/18903	0.001862924	0.159208382	0.155293978	3303/6188/10142	3
ATF6B	GO:0051702	biological process involved in interaction with symbiont	116/18903	0.002009726	0.165392974	0.161326512	1072/3329/1915/8542/2597	5
ATF6B	GO:2001242	regulation of intrinsic apoptotic signaling pathway	172/18903	0.00213346	0.169305261	0.165142608	6201/51079/3303/7178/6154/6188	6
ATF6B	GO:0006413	translational initiation	123/18903	0.002594476	0.194232191	0.189456668	6193/7175/6218/6188/23521	5
ATF6B	GO:0031112	positive regulation of microtubule polymerization or depolymerization	36/18903	0.002622397	0.194232191	0.189456668	3303/6188/10142	3
ATF6B	GO:1903533	regulation of protein targeting	78/18903	0.003053119	0.207496195	0.202394555	288/54543/89781/2664	4
ATF6B	GO:1902229	regulation of intrinsic apoptotic signaling pathway in response to DNA damage	38/18903	0.003063976	0.207496195	0.202394555	7178/6154/6188	3
ATF6B	GO:0051225	spindle assembly	128/18903	0.003081627	0.207496195	0.202394555	3303/2316/7175/440270/6188	5
ATF6B	GO:1903320	regulation of protein modification by small protein conjugation or removal	252/18903	0.003348263	0.218818824	0.213438798	5970/6201/9349/3303/6188/6209/6224	7
ATF6B	GO:0006605	protein targeting	325/18903	0.003648032	0.225164612	0.219628564	288/54543/3329/51079/4666/9648/89781/2664	8
ATF6B	GO:0031647	regulation of protein stability	325/18903	0.003648032	0.225164612	0.219628564	6201/54543/3329/9349/89781/3303/2316/2597	8
ATF6B	GO:0034101	erythrocyte homeostasis	137/18903	0.004119736	0.247406855	0.241323945	604/5052/3303/6194/6218	5
ATF6B	GO:0071364	cellular response to epidermal growth factor stimulus	43/18903	0.004358988	0.25488611	0.248619309	5076/8837/1915	3
ATF6B	GO:0031396	regulation of protein ubiquitination	210/18903	0.005673538	0.323246197	0.31529865	6201/9349/3303/6188/6209/6224	6
ATF6B	GO:0050862	positive regulation of T cell receptor signaling pathway	16/18903	0.006535039	0.348397051	0.339831128	5970/6188	2
ATF6B	GO:0070431	nucleotide-binding oligomerization domain containing 2 signaling pathway	16/18903	0.006535039	0.348397051	0.339831128	5970/3303	2
ATF6B	GO:0034599	cellular response to oxidative stress	288/18903	0.006872415	0.348397051	0.339831128	5970/5163/5052/5076/3303/55074/6188	7
ATF6B	GO:0070507	regulation of microtubule cytoskeleton organization	155/18903	0.006907273	0.348397051	0.339831128	85458/3303/7175/6188/10142	5
ATF6B	GO:0090316	positive regulation of intracellular protein transport	157/18903	0.00728208	0.348397051	0.339831128	288/54543/89781/2316/7175	5
ATF6B	GO:0017014	protein nitrosylation	17/18903	0.007369335	0.348397051	0.339831128	55074/2597	2
ATF6B	GO:0018119	peptidyl-cysteine S-nitrosylation	17/18903	0.007369335	0.348397051	0.339831128	55074/2597	2
ATF6B	GO:0072189	ureter development	17/18903	0.007369335	0.348397051	0.339831128	2018/5076	2
ATF6B	GO:0097193	intrinsic apoptotic signaling pathway	298/18903	0.008217237	0.363414701	0.354479544	6201/5163/51079/3303/7178/6154/6188	7
ATF6B	GO:0031113	regulation of microtubule polymerization	54/18903	0.008241101	0.363414701	0.354479544	3303/6188/10142	3
ATF6B	GO:2001233	regulation of apoptotic signaling pathway	374/18903	0.008315019	0.363414701	0.354479544	5970/6201/8837/51079/3303/7178/6154/6188	8
ATF6B	GO:0006626	protein targeting to mitochondrion	104/18903	0.008448601	0.363414701	0.354479544	54543/3329/51079/89781	4
ATF6B	GO:0006414	translational elongation	55/18903	0.008668307	0.363414701	0.354479544	6181/1936/1915	3
ATF6B	GO:0030490	maturation of SSU-rRNA	55/18903	0.008668307	0.363414701	0.354479544	6217/6234/6202	3
ATF6B	GO:0007030	Golgi organization	165/18903	0.008923664	0.367192239	0.358164205	80124/9648/81671/440270/10142	5
ATF6B	GO:0045947	negative regulation of translational initiation	19/18903	0.009173484	0.370608745	0.36149671	7175/23521	2
ATF6B	GO:0002262	myeloid cell homeostasis	169/18903	0.009833376	0.381953279	0.37256232	604/5052/3303/6194/6218	5
ATF6B	GO:0006826	iron ion transport	58/18903	0.010026916	0.381953279	0.37256232	2512/1356/2495	3
ATF6B	GO:0032495	response to muramyl dipeptide	20/18903	0.010141874	0.381953279	0.37256232	5970/7431	2
ATF6B	GO:0044794	positive regulation by host of viral process	20/18903	0.010141874	0.381953279	0.37256232	1072/1915	2
ATF6B	GO:0072331	signal transduction by p53 class mediator	173/18903	0.010804965	0.400143861	0.390305656	6201/9349/6154/6209/6224	5
ATF6B	GO:0032069	regulation of nuclease activity	22/18903	0.012207688	0.44120622	0.430358429	3303/6188	2
ATF6B	GO:2001244	positive regulation of intrinsic apoptotic signaling pathway	63/18903	0.012552035	0.44120622	0.430358429	6201/6154/6188	3
ATF6B	GO:0006417	regulation of translation	486/18903	0.012761764	0.44120622	0.430358429	7431/6134/7175/6191/6154/6188/23521/2597/6169	9
ATF6B	GO:0032886	regulation of microtubule-based process	252/18903	0.013232823	0.44120622	0.430358429	85458/3303/7175/57018/6188/10142	6
ATF6B	GO:0021846	cell proliferation in forebrain	23/18903	0.013303698	0.44120622	0.430358429	85458/2018	2
ATF6B	GO:0051131	chaperone-mediated protein complex assembly	23/18903	0.013303698	0.44120622	0.430358429	3329/3303	2
ATF6B	GO:1901673	regulation of mitotic spindle assembly	23/18903	0.013303698	0.44120622	0.430358429	3303/7175	2
ATF6B	GO:0006879	cellular iron ion homeostasis	66/18903	0.014226089	0.464858378	0.453429059	2512/1356/2495	3
ATF6B	GO:0072655	establishment of protein localization to mitochondrion	123/18903	0.014929764	0.469753305	0.458203635	54543/3329/51079/89781	4
ATF6B	GO:0032386	regulation of intracellular transport	336/18903	0.0151319	0.469753305	0.458203635	288/54543/9648/89781/2316/7175/2664	7
ATF6B	GO:0006839	mitochondrial transport	189/18903	0.015346767	0.469753305	0.458203635	54543/3329/51079/89781/3303	5
ATF6B	GO:0043123	positive regulation of I-kappaB kinase/NF-kappaB signaling	189/18903	0.015346767	0.469753305	0.458203635	5970/8837/2316/1936/2597	5
ATF6B	GO:0070423	nucleotide-binding oligomerization domain containing signaling pathway	25/18903	0.015618452	0.469753305	0.458203635	5970/3303	2
ATF6B	GO:0043280	positive regulation of cysteine-type endopeptidase activity involved in apoptotic process	125/18903	0.015752921	0.469753305	0.458203635	3329/8837/51079/6188	4
ATF6B	GO:0051235	maintenance of location	342/18903	0.016516889	0.469753305	0.458203635	2512/288/57104/2316/2495/10142/57674	7
ATF6B	GO:0035872	nucleotide-binding domain, leucine rich repeat containing receptor signaling pathway	26/18903	0.01683583	0.469753305	0.458203635	5970/3303	2
ATF6B	GO:0035994	response to muscle stretch	26/18903	0.01683583	0.469753305	0.458203635	5970/1000	2
ATF6B	GO:0050857	positive regulation of antigen receptor-mediated signaling pathway	26/18903	0.01683583	0.469753305	0.458203635	5970/6188	2
ATF6B	GO:0051238	sequestering of metal ion	26/18903	0.01683583	0.469753305	0.458203635	2512/2495	2
ATF6B	GO:0070585	protein localization to mitochondrion	128/18903	0.017040339	0.469753305	0.458203635	54543/3329/51079/89781	4
ATF6B	GO:0062197	cellular response to chemical stress	345/18903	0.017242114	0.469753305	0.458203635	5970/5163/5052/5076/3303/55074/6188	7
ATF6B	GO:0007051	spindle organization	195/18903	0.017335631	0.469753305	0.458203635	3303/2316/7175/440270/6188	5
ATF6B	GO:0042026	protein refolding	27/18903	0.018092313	0.484350832	0.472442258	3329/3303	2
ATF6B	GO:0032388	positive regulation of intracellular transport	199/18903	0.018752403	0.495154484	0.482980284	288/54543/89781/2316/7175	5
ATF6B	GO:0090307	mitotic spindle assembly	74/18903	0.019282589	0.495154484	0.482980284	3303/2316/7175	3
ATF6B	GO:0000470	maturation of LSU-rRNA	28/18903	0.019387237	0.495154484	0.482980284	4736/6129	2
ATF6B	GO:0002227	innate immune response in mucosa	28/18903	0.019387237	0.495154484	0.482980284	2197/6170	2
ATF6B	GO:0051873	killing by host of symbiont cells	29/18903	0.020719947	0.517300249	0.504581559	8542/2597	2
ATF6B	GO:0099623	regulation of cardiac muscle cell membrane repolarization	29/18903	0.020719947	0.517300249	0.504581559	2316/10142	2
ATF6B	GO:0043281	regulation of cysteine-type endopeptidase activity involved in apoptotic process	205/18903	0.021017449	0.518897475	0.506139515	3329/5076/8837/51079/6188	5
ATF6B	GO:0072594	establishment of protein localization to organelle	449/18903	0.022630252	0.550781935	0.537240041	54543/3329/9349/51079/9648/89781/2316/7175	8
ATF6B	GO:0086001	cardiac muscle cell action potential	79/18903	0.022884391	0.550781935	0.537240041	288/2316/10142	3
ATF6B	GO:0061844	antimicrobial humoral immune response mediated by antimicrobial peptide	81/18903	0.024420524	0.550781935	0.537240041	2197/6170/2597	3
ATF6B	GO:2001056	positive regulation of cysteine-type endopeptidase activity	143/18903	0.024453637	0.550781935	0.537240041	3329/8837/51079/6188	4
ATF6B	GO:0034389	lipid droplet organization	32/18903	0.024938359	0.550781935	0.537240041	57104/57674	2
ATF6B	GO:1903955	positive regulation of protein targeting to mitochondrion	32/18903	0.024938359	0.550781935	0.537240041	54543/89781	2
ATF6B	GO:0061515	myeloid cell development	83/18903	0.026011149	0.550781935	0.537240041	604/6194/2316	3
ATF6B	GO:0051222	positive regulation of protein transport	294/18903	0.026014059	0.550781935	0.537240041	55691/288/54543/89781/2316/7175	6
ATF6B	GO:0051204	protein insertion into mitochondrial membrane	33/18903	0.026415815	0.550781935	0.537240041	54543/51079	2
ATF6B	GO:0071353	cellular response to interleukin-4	33/18903	0.026415815	0.550781935	0.537240041	6175/6122	2
ATF6B	GO:0090169	regulation of spindle assembly	33/18903	0.026415815	0.550781935	0.537240041	3303/7175	2
ATF6B	GO:1902253	regulation of intrinsic apoptotic signaling pathway by p53 class mediator	33/18903	0.026415815	0.550781935	0.537240041	6201/6154	2
ATF6B	GO:0048872	homeostasis of number of cells	296/18903	0.026774207	0.550781935	0.537240041	604/5052/3303/6194/1000/6218	6
ATF6B	GO:0021675	nerve development	84/18903	0.026826872	0.550781935	0.537240041	5076/2065/7412	3
ATF6B	GO:0046785	microtubule polymerization	85/18903	0.027656186	0.550781935	0.537240041	3303/6188/10142	3
ATF6B	GO:0090313	regulation of protein targeting to membrane	34/18903	0.027927896	0.550781935	0.537240041	288/2664	2
ATF6B	GO:0034614	cellular response to reactive oxygen species	150/18903	0.028486236	0.550781935	0.537240041	5970/5052/5076/6188	4
ATF6B	GO:0097191	extrinsic apoptotic signaling pathway	224/18903	0.029342922	0.550781935	0.537240041	5970/8837/51079/2065/3303	5
ATF6B	GO:0031110	regulation of microtubule polymerization or depolymerization	87/18903	0.029355519	0.550781935	0.537240041	3303/6188/10142	3
ATF6B	GO:0055072	iron ion homeostasis	88/18903	0.030225501	0.550781935	0.537240041	2512/1356/2495	3
ATF6B	GO:0051651	maintenance of location in cell	226/18903	0.030324492	0.550781935	0.537240041	2512/288/2316/2495/10142	5
ATF6B	GO:0051092	positive regulation of NF-kappaB transcription factor activity	154/18903	0.030958001	0.550781935	0.537240041	5970/8837/3303/6188	4
ATF6B	GO:0044743	protein transmembrane import into intracellular organelle	36/18903	0.031053496	0.550781935	0.537240041	54543/3329	2
ATF6B	GO:0070306	lens fiber cell differentiation	36/18903	0.031053496	0.550781935	0.537240041	7431/3299	2
ATF6B	GO:0070670	response to interleukin-4	36/18903	0.031053496	0.550781935	0.537240041	6175/6122	2
ATF6B	GO:1903749	positive regulation of establishment of protein localization to mitochondrion	36/18903	0.031053496	0.550781935	0.537240041	54543/89781	2
ATF6B	GO:0044403	biological process involved in symbiotic interaction	307/18903	0.031219286	0.550781935	0.537240041	1072/3329/3303/1915/8542/2597	6
ATF6B	GO:1904951	positive regulation of establishment of protein localization	310/18903	0.03251049	0.550781935	0.537240041	55691/288/54543/89781/2316/7175	6
ATF6B	GO:0048854	brain morphogenesis	37/18903	0.032665816	0.550781935	0.537240041	5076/1000	2
ATF6B	GO:0090151	establishment of protein localization to mitochondrial membrane	37/18903	0.032665816	0.550781935	0.537240041	54543/51079	2
ATF6B	GO:0001843	neural tube closure	92/18903	0.033840302	0.550781935	0.537240041	133/6201/5076	3
ATF6B	GO:0032273	positive regulation of protein polymerization	92/18903	0.033840302	0.550781935	0.537240041	3303/6188/10142	3
ATF6B	GO:2001234	negative regulation of apoptotic signaling pathway	233/18903	0.033922064	0.550781935	0.537240041	5970/8837/51079/3303/7178	5
ATF6B	GO:0007020	microtubule nucleation	38/18903	0.034310363	0.550781935	0.537240041	3303/10142	2
ATF6B	GO:0048821	erythrocyte development	38/18903	0.034310363	0.550781935	0.537240041	604/6194	2
ATF6B	GO:0060306	regulation of membrane repolarization	38/18903	0.034310363	0.550781935	0.537240041	2316/10142	2
ATF6B	GO:0060606	tube closure	93/18903	0.034777582	0.550781935	0.537240041	133/6201/5076	3
ATF6B	GO:0070301	cellular response to hydrogen peroxide	93/18903	0.034777582	0.550781935	0.537240041	5970/5076/6188	3
ATF6B	GO:0072593	reactive oxygen species metabolic process	235/18903	0.034996647	0.550781935	0.537240041	5052/5076/6526/8837/51079	5
ATF6B	GO:2000116	regulation of cysteine-type endopeptidase activity	235/18903	0.034996647	0.550781935	0.537240041	3329/5076/8837/51079/6188	5
ATF6B	GO:0061564	axon development	490/18903	0.035380008	0.550781935	0.537240041	113246/85458/288/5076/5797/2316/1000/2664	8
ATF6B	GO:0000462	maturation of SSU-rRNA from tricistronic rRNA transcript (SSU-rRNA, 5.8S rRNA, LSU-rRNA)	39/18903	0.035986554	0.550781935	0.537240041	6217/6202	2
ATF6B	GO:0002385	mucosal immune response	39/18903	0.035986554	0.550781935	0.537240041	2197/6170	2
ATF6B	GO:0034764	positive regulation of transmembrane transport	237/18903	0.03609215	0.550781935	0.537240041	288/2316/4205/81671/10142	5
ATF6B	GO:0042307	positive regulation of protein import into nucleus	40/18903	0.037693814	0.550781935	0.537240041	2316/7175	2
ATF6B	GO:0099622	cardiac muscle cell membrane repolarization	40/18903	0.037693814	0.550781935	0.537240041	2316/10142	2
ATF6B	GO:0022409	positive regulation of cell-cell adhesion	322/18903	0.038021609	0.550781935	0.537240041	5970/288/3329/604/7412/6188	6
ATF6B	GO:0006458	'de novo' protein folding	41/18903	0.039431576	0.550781935	0.537240041	3329/3303	2
ATF6B	GO:0014020	primary neural tube formation	98/18903	0.039663773	0.550781935	0.537240041	133/6201/5076	3
ATF6B	GO:1901379	regulation of potassium ion transmembrane transport	99/18903	0.040680698	0.550781935	0.537240041	288/2316/10142	3
ATF6B	GO:2001237	negative regulation of extrinsic apoptotic signaling pathway	99/18903	0.040680698	0.550781935	0.537240041	5970/8837/3303	3
ATF6B	GO:0032735	positive regulation of interleukin-12 production	42/18903	0.041199278	0.550781935	0.537240041	5970/3329	2
ATF6B	GO:0034250	positive regulation of cellular amide metabolic process	170/18903	0.04207848	0.550781935	0.537240041	5970/7431/6191/6154	4
ATF6B	GO:0035637	multicellular organismal signaling	170/18903	0.04207848	0.550781935	0.537240041	288/2316/4205/10142	4
ATF6B	GO:0061337	cardiac conduction	101/18903	0.042753892	0.550781935	0.537240041	2316/4205/10142	3
ATF6B	GO:2001243	negative regulation of intrinsic apoptotic signaling pathway	101/18903	0.042753892	0.550781935	0.537240041	51079/3303/7178	3
ATF6B	GO:1904064	positive regulation of cation transmembrane transport	171/18903	0.042839371	0.550781935	0.537240041	288/2316/81671/10142	4
ATF6B	GO:0002251	organ or tissue specific immune response	43/18903	0.042996365	0.550781935	0.537240041	2197/6170	2
ATF6B	GO:0002347	response to tumor cell	43/18903	0.042996365	0.550781935	0.537240041	5970/3329	2
ATF6B	GO:0016339	calcium-dependent cell-cell adhesion via plasma membrane cell adhesion molecules	43/18903	0.042996365	0.550781935	0.537240041	1004/1000	2
ATF6B	GO:0060236	regulation of mitotic spindle organization	43/18903	0.042996365	0.550781935	0.537240041	3303/7175	2
ATF6B	GO:1905475	regulation of protein localization to membrane	172/18903	0.043608018	0.550781935	0.537240041	288/6526/1000/2664	4
ATF6B	GO:0008630	intrinsic apoptotic signaling pathway in response to DNA damage	102/18903	0.043810067	0.550781935	0.537240041	7178/6154/6188	3
ATF6B	GO:0050856	regulation of T cell receptor signaling pathway	44/18903	0.04482229	0.550781935	0.537240041	5970/6188	2
ATF6B	GO:1903214	regulation of protein targeting to mitochondrion	44/18903	0.04482229	0.550781935	0.537240041	54543/89781	2
ATF6B	GO:0010950	positive regulation of endopeptidase activity	174/18903	0.045168579	0.550781935	0.537240041	3329/8837/51079/6188	4
ATF6B	GO:0097305	response to alcohol	253/18903	0.045617635	0.550781935	0.537240041	6155/4736/6175/7412/6191	5
ATF6B	GO:0000041	transition metal ion transport	104/18903	0.045961327	0.550781935	0.537240041	2512/1356/2495	3
ATF6B	GO:1901381	positive regulation of potassium ion transmembrane transport	45/18903	0.046676511	0.550781935	0.537240041	2316/10142	2
ATF6B	GO:0043122	regulation of I-kappaB kinase/NF-kappaB signaling	255/18903	0.046904332	0.550781935	0.537240041	5970/8837/2316/1936/2597	5
ATF6B	GO:0052548	regulation of endopeptidase activity	428/18903	0.047159672	0.550781935	0.537240041	3329/5076/5037/8837/51079/6188/2597	7
ATF6B	GO:0001841	neural tube formation	106/18903	0.048164119	0.550781935	0.537240041	133/6201/5076	3
ATF6B	GO:0044788	modulation by host of viral process	46/18903	0.048558493	0.550781935	0.537240041	1072/1915	2
ATF6B	GO:0006979	response to oxidative stress	434/18903	0.050132627	0.550781935	0.537240041	5970/5163/5052/5076/3303/55074/6188	7
ATF6B	GO:0090224	regulation of spindle organization	47/18903	0.050467709	0.550781935	0.537240041	3303/7175	2
ATF6B	GO:0070661	leukocyte proliferation	348/18903	0.051918418	0.550781935	0.537240041	5169/3329/604/6194/7412/6188	6
ATF6B	GO:0007409	axonogenesis	438/18903	0.052179415	0.550781935	0.537240041	113246/85458/288/5076/5797/1000/2664	7
ATF6B	GO:1901222	regulation of NIK/NF-kappaB signaling	111/18903	0.053893631	0.550781935	0.537240041	5970/5052/6188	3
ATF6B	GO:0035094	response to nicotine	49/18903	0.054365756	0.550781935	0.537240041	5970/7412	2
ATF6B	GO:1903426	regulation of reactive oxygen species biosynthetic process	49/18903	0.054365756	0.550781935	0.537240041	6526/8837	2
ATF6B	GO:2000378	negative regulation of reactive oxygen species metabolic process	49/18903	0.054365756	0.550781935	0.537240041	5076/8837	2
ATF6B	GO:0009266	response to temperature stimulus	186/18903	0.05518138	0.550781935	0.537240041	133/3329/3303/7175	4
ATF6B	GO:0034767	positive regulation of ion transmembrane transport	186/18903	0.05518138	0.550781935	0.537240041	288/2316/81671/10142	4
ATF6B	GO:0018198	peptidyl-cysteine modification	50/18903	0.056353562	0.550781935	0.537240041	55074/2597	2
ATF6B	GO:1903747	regulation of establishment of protein localization to mitochondrion	50/18903	0.056353562	0.550781935	0.537240041	54543/89781	2
ATF6B	GO:2000059	negative regulation of ubiquitin-dependent protein catabolic process	50/18903	0.056353562	0.550781935	0.537240041	6201/9349	2
ATF6B	GO:0010975	regulation of neuron projection development	446/18903	0.056429717	0.550781935	0.537240041	85458/7431/1072/8837/2316/1000/2664	7
ATF6B	GO:0090150	establishment of protein localization to membrane	270/18903	0.057240286	0.550781935	0.537240041	288/54543/51079/4666/2664	5
ATF6B	GO:0043266	regulation of potassium ion transport	114/18903	0.057481535	0.550781935	0.537240041	288/2316/10142	3
ATF6B	GO:0007157	heterophilic cell-cell adhesion via plasma membrane cell adhesion molecules	51/18903	0.058366551	0.550781935	0.537240041	1000/7412	2
ATF6B	GO:0032414	positive regulation of ion transmembrane transporter activity	115/18903	0.058702155	0.550781935	0.537240041	288/81671/10142	3
ATF6B	GO:1903829	positive regulation of protein localization	451/18903	0.059192897	0.550781935	0.537240041	55691/288/54543/6526/89781/2316/7175	7
ATF6B	GO:0001824	blastocyst development	116/18903	0.05993499	0.550781935	0.537240041	1999/10443/6137	3
ATF6B	GO:0046916	cellular transition metal ion homeostasis	116/18903	0.05993499	0.550781935	0.537240041	2512/1356/2495	3
ATF6B	GO:0043268	positive regulation of potassium ion transport	52/18903	0.060404225	0.550781935	0.537240041	2316/10142	2
ATF6B	GO:0086009	membrane repolarization	52/18903	0.060404225	0.550781935	0.537240041	2316/10142	2
ATF6B	GO:1903039	positive regulation of leukocyte cell-cell adhesion	275/18903	0.060954875	0.550781935	0.537240041	5970/3329/604/7412/6188	5
ATF6B	GO:0021987	cerebral cortex development	117/18903	0.061179972	0.550781935	0.537240041	85458/2018/1000	3
ATF6B	GO:0050830	defense response to Gram-positive bacterium	118/18903	0.062437032	0.550781935	0.537240041	2197/79792/6170	3
ATF6B	GO:0071346	cellular response to interferon-gamma	118/18903	0.062437032	0.550781935	0.537240041	7431/23521/2597	3
ATF6B	GO:0002204	somatic recombination of immunoglobulin genes involved in immune response	53/18903	0.062466093	0.550781935	0.537240041	3329/604	2
ATF6B	GO:0002208	somatic diversification of immunoglobulins involved in immune response	53/18903	0.062466093	0.550781935	0.537240041	3329/604	2
ATF6B	GO:0009409	response to cold	53/18903	0.062466093	0.550781935	0.537240041	133/3329	2
ATF6B	GO:0045190	isotype switching	53/18903	0.062466093	0.550781935	0.537240041	3329/604	2
ATF6B	GO:0065002	intracellular protein transmembrane transport	53/18903	0.062466093	0.550781935	0.537240041	54543/3329	2
ATF6B	GO:0010952	positive regulation of peptidase activity	194/18903	0.062470124	0.550781935	0.537240041	3329/8837/51079/6188	4
ATF6B	GO:0052547	regulation of peptidase activity	459/18903	0.063785762	0.550781935	0.537240041	3329/5076/5037/8837/51079/6188/2597	7
ATF6B	GO:0007006	mitochondrial membrane organization	120/18903	0.064987101	0.550781935	0.537240041	54543/51079/3303	3
ATF6B	GO:0071320	cellular response to cAMP	55/18903	0.066660476	0.550781935	0.537240041	6175/10142	2
ATF6B	GO:0021545	cranial nerve development	56/18903	0.068792038	0.550781935	0.537240041	5076/2065	2
ATF6B	GO:0031109	microtubule polymerization or depolymerization	124/18903	0.070229006	0.550781935	0.537240041	3303/6188/10142	3
ATF6B	GO:0043113	receptor clustering	57/18903	0.070945889	0.550781935	0.537240041	2316/1000	2
ATF6B	GO:0061756	leukocyte adhesion to vascular endothelial cell	57/18903	0.070945889	0.550781935	0.537240041	5970/7412	2
ATF6B	GO:0007249	I-kappaB kinase/NF-kappaB signaling	288/18903	0.071240642	0.550781935	0.537240041	5970/8837/2316/1936/2597	5
ATF6B	GO:0019730	antimicrobial humoral response	125/18903	0.071568582	0.550781935	0.537240041	2197/6170/2597	3
ATF6B	GO:0000302	response to reactive oxygen species	204/18903	0.072259251	0.550781935	0.537240041	5970/5052/5076/6188	4
ATF6B	GO:0032411	positive regulation of transporter activity	126/18903	0.072919645	0.550781935	0.537240041	288/81671/10142	3
ATF6B	GO:0007131	reciprocal meiotic recombination	58/18903	0.073121566	0.550781935	0.537240041	10111/27030	2
ATF6B	GO:0140527	reciprocal homologous recombination	58/18903	0.073121566	0.550781935	0.537240041	10111/27030	2
ATF6B	GO:0010572	positive regulation of platelet activation	10/18903	0.074130075	0.550781935	0.537240041	2316	1
ATF6B	GO:0021562	vestibulocochlear nerve development	10/18903	0.074130075	0.550781935	0.537240041	5076	1
ATF6B	GO:0021604	cranial nerve structural organization	10/18903	0.074130075	0.550781935	0.537240041	5076	1
ATF6B	GO:0032070	regulation of deoxyribonuclease activity	10/18903	0.074130075	0.550781935	0.537240041	6188	1
ATF6B	GO:0033007	negative regulation of mast cell activation involved in immune response	10/18903	0.074130075	0.550781935	0.537240041	5169	1
ATF6B	GO:0035457	cellular response to interferon-alpha	10/18903	0.074130075	0.550781935	0.537240041	7175	1
ATF6B	GO:0035871	protein K11-linked deubiquitination	10/18903	0.074130075	0.550781935	0.537240041	80124	1
ATF6B	GO:0046886	positive regulation of hormone biosynthetic process	10/18903	0.074130075	0.550781935	0.537240041	133	1
ATF6B	GO:0055015	ventricular cardiac muscle cell development	10/18903	0.074130075	0.550781935	0.537240041	4205	1
ATF6B	GO:0070391	response to lipoteichoic acid	10/18903	0.074130075	0.550781935	0.537240041	5970	1
ATF6B	GO:0071223	cellular response to lipoteichoic acid	10/18903	0.074130075	0.550781935	0.537240041	5970	1
ATF6B	GO:0090161	Golgi ribbon formation	10/18903	0.074130075	0.550781935	0.537240041	9648	1
ATF6B	GO:0097104	postsynaptic membrane assembly	10/18903	0.074130075	0.550781935	0.537240041	1000	1
ATF6B	GO:0098779	positive regulation of mitophagy in response to mitochondrial depolarization	10/18903	0.074130075	0.550781935	0.537240041	54543	1
ATF6B	GO:0098903	regulation of membrane repolarization during action potential	10/18903	0.074130075	0.550781935	0.537240041	2316	1
ATF6B	GO:1904181	positive regulation of membrane depolarization	10/18903	0.074130075	0.550781935	0.537240041	288	1
ATF6B	GO:1904587	response to glycoprotein	10/18903	0.074130075	0.550781935	0.537240041	6175	1
ATF6B	GO:2000347	positive regulation of hepatocyte proliferation	10/18903	0.074130075	0.550781935	0.537240041	8837	1
ATF6B	GO:2001054	negative regulation of mesenchymal cell apoptotic process	10/18903	0.074130075	0.550781935	0.537240041	5076	1
ATF6B	GO:0001838	embryonic epithelial tube formation	127/18903	0.074282117	0.550781935	0.537240041	133/6201/5076	3
ATF6B	GO:0010257	NADH dehydrogenase complex assembly	59/18903	0.075318614	0.550781935	0.537240041	55744/51079	2
ATF6B	GO:0032981	mitochondrial respiratory chain complex I assembly	59/18903	0.075318614	0.550781935	0.537240041	55744/51079	2
ATF6B	GO:0042306	regulation of protein import into nucleus	59/18903	0.075318614	0.550781935	0.537240041	2316/7175	2
ATF6B	GO:0071709	membrane assembly	59/18903	0.075318614	0.550781935	0.537240041	288/1000	2
ATF6B	GO:0030218	erythrocyte differentiation	128/18903	0.07565592	0.550781935	0.537240041	604/3303/6194	3
ATF6B	GO:0045471	response to ethanol	128/18903	0.07565592	0.550781935	0.537240041	4736/7412/6191	3
ATF6B	GO:0048593	camera-type eye morphogenesis	129/18903	0.077040974	0.550781935	0.537240041	113246/5076/5797	3
ATF6B	GO:0002753	cytoplasmic pattern recognition receptor signaling pathway	60/18903	0.077536583	0.550781935	0.537240041	5970/3303	2
ATF6B	GO:0001666	response to hypoxia	296/18903	0.078017582	0.550781935	0.537240041	133/5163/8837/378938/7412	5
ATF6B	GO:0042542	response to hydrogen peroxide	130/18903	0.078437198	0.550781935	0.537240041	5970/5076/6188	3
ATF6B	GO:0045785	positive regulation of cell adhesion	484/18903	0.079508604	0.550781935	0.537240041	5970/288/3329/604/2316/7412/6188	7
ATF6B	GO:0016447	somatic recombination of immunoglobulin gene segments	61/18903	0.079775026	0.550781935	0.537240041	3329/604	2
ATF6B	GO:0098900	regulation of action potential	61/18903	0.079775026	0.550781935	0.537240041	2316/10142	2
ATF6B	GO:0042098	T cell proliferation	212/18903	0.080621414	0.550781935	0.537240041	604/6194/7412/6188	4
ATF6B	GO:0006020	inositol metabolic process	11/18903	0.081235941	0.550781935	0.537240041	6526	1
ATF6B	GO:0006086	acetyl-CoA biosynthetic process from pyruvate	11/18903	0.081235941	0.550781935	0.537240041	5163	1
ATF6B	GO:0010968	regulation of microtubule nucleation	11/18903	0.081235941	0.550781935	0.537240041	3303	1
ATF6B	GO:0021603	cranial nerve formation	11/18903	0.081235941	0.550781935	0.537240041	5076	1
ATF6B	GO:0033234	negative regulation of protein sumoylation	11/18903	0.081235941	0.550781935	0.537240041	5970	1
ATF6B	GO:0042762	regulation of sulfur metabolic process	11/18903	0.081235941	0.550781935	0.537240041	5163	1
ATF6B	GO:0045628	regulation of T-helper 2 cell differentiation	11/18903	0.081235941	0.550781935	0.537240041	604	1
ATF6B	GO:0051657	maintenance of organelle location	11/18903	0.081235941	0.550781935	0.537240041	10142	1
ATF6B	GO:0060020	Bergmann glial cell differentiation	11/18903	0.081235941	0.550781935	0.537240041	7431	1
ATF6B	GO:0060900	embryonic camera-type eye formation	11/18903	0.081235941	0.550781935	0.537240041	5076	1
ATF6B	GO:0072124	regulation of glomerular mesangial cell proliferation	11/18903	0.081235941	0.550781935	0.537240041	8837	1
ATF6B	GO:0072173	metanephric tubule morphogenesis	11/18903	0.081235941	0.550781935	0.537240041	5076	1
ATF6B	GO:0072205	metanephric collecting duct development	11/18903	0.081235941	0.550781935	0.537240041	5076	1
ATF6B	GO:0090084	negative regulation of inclusion body assembly	11/18903	0.081235941	0.550781935	0.537240041	3303	1
ATF6B	GO:0090184	positive regulation of kidney development	11/18903	0.081235941	0.550781935	0.537240041	5076	1
ATF6B	GO:0099624	atrial cardiac muscle cell membrane repolarization	11/18903	0.081235941	0.550781935	0.537240041	2316	1
ATF6B	GO:1904672	regulation of somatic stem cell population maintenance	11/18903	0.081235941	0.550781935	0.537240041	5076	1
ATF6B	GO:1905634	regulation of protein localization to chromatin	11/18903	0.081235941	0.550781935	0.537240041	80124	1
ATF6B	GO:2000169	regulation of peptidyl-cysteine S-nitrosylation	11/18903	0.081235941	0.550781935	0.537240041	55074	1
ATF6B	GO:2000672	negative regulation of motor neuron apoptotic process	11/18903	0.081235941	0.550781935	0.537240041	2065	1
ATF6B	GO:0031102	neuron projection regeneration	62/18903	0.082033506	0.550781935	0.537240041	133/2316	2
ATF6B	GO:0032387	negative regulation of intracellular transport	62/18903	0.082033506	0.550781935	0.537240041	7175/2664	2
ATF6B	GO:0046824	positive regulation of nucleocytoplasmic transport	62/18903	0.082033506	0.550781935	0.537240041	2316/7175	2
ATF6B	GO:1903409	reactive oxygen species biosynthetic process	62/18903	0.082033506	0.550781935	0.537240041	6526/8837	2
ATF6B	GO:0000018	regulation of DNA recombination	133/18903	0.082692084	0.550781935	0.537240041	80314/10111/604	3
ATF6B	GO:0007052	mitotic spindle organization	133/18903	0.082692084	0.550781935	0.537240041	3303/2316/7175	3
ATF6B	GO:0008016	regulation of heart contraction	214/18903	0.082784194	0.550781935	0.537240041	133/2316/4205/10142	4
ATF6B	GO:0006612	protein targeting to membrane	134/18903	0.084132175	0.550781935	0.537240041	288/4666/2664	3
ATF6B	GO:0019731	antibacterial humoral response	63/18903	0.084311587	0.550781935	0.537240041	2197/6170	2
ATF6B	GO:0021885	forebrain cell migration	63/18903	0.084311587	0.550781935	0.537240041	85458/2018	2
ATF6B	GO:0032481	positive regulation of type I interferon production	63/18903	0.084311587	0.550781935	0.537240041	3329/2597	2
ATF6B	GO:0032615	interleukin-12 production	63/18903	0.084311587	0.550781935	0.537240041	5970/3329	2
ATF6B	GO:0032655	regulation of interleukin-12 production	63/18903	0.084311587	0.550781935	0.537240041	5970/3329	2
ATF6B	GO:0032757	positive regulation of interleukin-8 production	63/18903	0.084311587	0.550781935	0.537240041	5970/3303	2
ATF6B	GO:0044091	membrane biogenesis	63/18903	0.084311587	0.550781935	0.537240041	288/1000	2
ATF6B	GO:2001235	positive regulation of apoptotic signaling pathway	135/18903	0.085583026	0.550781935	0.537240041	6201/6154/6188	3
ATF6B	GO:0046651	lymphocyte proliferation	305/18903	0.086043338	0.550781935	0.537240041	3329/604/6194/7412/6188	5
ATF6B	GO:0046034	ATP metabolic process	217/18903	0.086081729	0.550781935	0.537240041	5169/51079/3303/2597	4
ATF6B	GO:0071806	protein transmembrane transport	64/18903	0.086608841	0.550781935	0.537240041	54543/3329	2
ATF6B	GO:0001731	formation of translation preinitiation complex	12/18903	0.088287645	0.550781935	0.537240041	23521	1
ATF6B	GO:0002424	T cell mediated immune response to tumor cell	12/18903	0.088287645	0.550781935	0.537240041	3329	1
ATF6B	GO:0003337	mesenchymal to epithelial transition involved in metanephros morphogenesis	12/18903	0.088287645	0.550781935	0.537240041	5076	1
ATF6B	GO:0014842	regulation of skeletal muscle satellite cell proliferation	12/18903	0.088287645	0.550781935	0.537240041	8837	1
ATF6B	GO:0014889	muscle atrophy	12/18903	0.088287645	0.550781935	0.537240041	8837	1
ATF6B	GO:0015791	polyol transmembrane transport	12/18903	0.088287645	0.550781935	0.537240041	6526	1
ATF6B	GO:0043380	regulation of memory T cell differentiation	12/18903	0.088287645	0.550781935	0.537240041	604	1
ATF6B	GO:0051673	membrane disruption in another organism	12/18903	0.088287645	0.550781935	0.537240041	79792	1
ATF6B	GO:0061635	regulation of protein complex stability	12/18903	0.088287645	0.550781935	0.537240041	6892	1
ATF6B	GO:0072017	distal tubule development	12/18903	0.088287645	0.550781935	0.537240041	5076	1
ATF6B	GO:0072110	glomerular mesangial cell proliferation	12/18903	0.088287645	0.550781935	0.537240041	8837	1
ATF6B	GO:0072178	nephric duct morphogenesis	12/18903	0.088287645	0.550781935	0.537240041	5076	1
ATF6B	GO:0072182	regulation of nephron tubule epithelial cell differentiation	12/18903	0.088287645	0.550781935	0.537240041	5076	1
ATF6B	GO:0090232	positive regulation of spindle checkpoint	12/18903	0.088287645	0.550781935	0.537240041	7175	1
ATF6B	GO:0090267	positive regulation of mitotic cell cycle spindle assembly checkpoint	12/18903	0.088287645	0.550781935	0.537240041	7175	1
ATF6B	GO:0097084	vascular associated smooth muscle cell development	12/18903	0.088287645	0.550781935	0.537240041	133	1
ATF6B	GO:1902337	regulation of apoptotic process involved in morphogenesis	12/18903	0.088287645	0.550781935	0.537240041	5076	1
ATF6B	GO:2001214	positive regulation of vasculogenesis	12/18903	0.088287645	0.550781935	0.537240041	133	1
ATF6B	GO:0035825	homologous recombination	65/18903	0.088924845	0.550781935	0.537240041	10111/27030	2
ATF6B	GO:0036293	response to decreased oxygen levels	309/18903	0.08974511	0.550781935	0.537240041	133/5163/8837/378938/7412	5
ATF6B	GO:0034605	cellular response to heat	66/18903	0.091259181	0.550781935	0.537240041	3303/7175	2
ATF6B	GO:0050854	regulation of antigen receptor-mediated signaling pathway	66/18903	0.091259181	0.550781935	0.537240041	5970/6188	2
ATF6B	GO:0071300	cellular response to retinoic acid	66/18903	0.091259181	0.550781935	0.537240041	5076/51079	2
ATF6B	GO:1903051	negative regulation of proteolysis involved in protein catabolic process	66/18903	0.091259181	0.550781935	0.537240041	6201/9349	2
ATF6B	GO:0072175	epithelial tube formation	139/18903	0.091492327	0.550781935	0.537240041	133/6201/5076	3
ATF6B	GO:0032943	mononuclear cell proliferation	312/18903	0.092575238	0.550781935	0.537240041	3329/604/6194/7412/6188	5
ATF6B	GO:0071805	potassium ion transmembrane transport	223/18903	0.092866213	0.550781935	0.537240041	288/2316/3773/10142	4
ATF6B	GO:0034341	response to interferon-gamma	140/18903	0.092995699	0.550781935	0.537240041	7431/23521/2597	3
ATF6B	GO:0060485	mesenchyme development	313/18903	0.093528796	0.550781935	0.537240041	6201/5076/2065/2316/1000	5
ATF6B	GO:0051205	protein insertion into membrane	67/18903	0.093611436	0.550781935	0.537240041	54543/51079	2
ATF6B	GO:1901224	positive regulation of NIK/NF-kappaB signaling	67/18903	0.093611436	0.550781935	0.537240041	5970/6188	2
ATF6B	GO:0050679	positive regulation of epithelial cell proliferation	224/18903	0.094021182	0.550781935	0.537240041	283131/5076/8837/3299	4
ATF6B	GO:0007093	mitotic cell cycle checkpoint signaling	141/18903	0.094509316	0.550781935	0.537240041	10111/7175/6154	3
ATF6B	GO:0002182	cytoplasmic translational elongation	13/18903	0.095285596	0.550781935	0.537240041	6181	1
ATF6B	GO:0002357	defense response to tumor cell	13/18903	0.095285596	0.550781935	0.537240041	5970	1
ATF6B	GO:0002638	negative regulation of immunoglobulin production	13/18903	0.095285596	0.550781935	0.537240041	604	1
ATF6B	GO:0007008	outer mitochondrial membrane organization	13/18903	0.095285596	0.550781935	0.537240041	54543	1
ATF6B	GO:0007144	female meiosis I	13/18903	0.095285596	0.550781935	0.537240041	27030	1
ATF6B	GO:0007501	mesodermal cell fate specification	13/18903	0.095285596	0.550781935	0.537240041	5076	1
ATF6B	GO:0009143	nucleoside triphosphate catabolic process	13/18903	0.095285596	0.550781935	0.537240041	5169	1
ATF6B	GO:0010960	magnesium ion homeostasis	13/18903	0.095285596	0.550781935	0.537240041	288	1
ATF6B	GO:0021978	telencephalon regionalization	13/18903	0.095285596	0.550781935	0.537240041	2018	1
ATF6B	GO:0032494	response to peptidoglycan	13/18903	0.095285596	0.550781935	0.537240041	5970	1
ATF6B	GO:0033262	regulation of nuclear cell cycle DNA replication	13/18903	0.095285596	0.550781935	0.537240041	604	1
ATF6B	GO:0043379	memory T cell differentiation	13/18903	0.095285596	0.550781935	0.537240041	604	1
ATF6B	GO:0043471	regulation of cellular carbohydrate catabolic process	13/18903	0.095285596	0.550781935	0.537240041	79660	1
ATF6B	GO:0045039	protein insertion into mitochondrial inner membrane	13/18903	0.095285596	0.550781935	0.537240041	51079	1
ATF6B	GO:0045040	protein insertion into mitochondrial outer membrane	13/18903	0.095285596	0.550781935	0.537240041	54543	1
ATF6B	GO:0046831	regulation of RNA export from nucleus	13/18903	0.095285596	0.550781935	0.537240041	7175	1
ATF6B	GO:0048680	positive regulation of axon regeneration	13/18903	0.095285596	0.550781935	0.537240041	2316	1
ATF6B	GO:0060670	branching involved in labyrinthine layer morphogenesis	13/18903	0.095285596	0.550781935	0.537240041	133	1
ATF6B	GO:0070424	regulation of nucleotide-binding oligomerization domain containing signaling pathway	13/18903	0.095285596	0.550781935	0.537240041	3303	1
ATF6B	GO:0098792	xenophagy	13/18903	0.095285596	0.550781935	0.537240041	57674	1
ATF6B	GO:0140042	lipid droplet formation	13/18903	0.095285596	0.550781935	0.537240041	57674	1
ATF6B	GO:1901029	negative regulation of mitochondrial outer membrane permeabilization involved in apoptotic signaling pathway	13/18903	0.095285596	0.550781935	0.537240041	3303	1
ATF6B	GO:1901894	regulation of ATPase-coupled calcium transmembrane transporter activity	13/18903	0.095285596	0.550781935	0.537240041	81671	1
ATF6B	GO:1902260	negative regulation of delayed rectifier potassium channel activity	13/18903	0.095285596	0.550781935	0.537240041	288	1
ATF6B	GO:1903265	positive regulation of tumor necrosis factor-mediated signaling pathway	13/18903	0.095285596	0.550781935	0.537240041	3303	1
ATF6B	GO:1904748	regulation of apoptotic process involved in development	13/18903	0.095285596	0.550781935	0.537240041	5076	1
ATF6B	GO:1905874	regulation of postsynaptic density organization	13/18903	0.095285596	0.550781935	0.537240041	1000	1
ATF6B	GO:2001046	positive regulation of integrin-mediated signaling pathway	13/18903	0.095285596	0.550781935	0.537240041	2316	1
ATF6B	GO:2001053	regulation of mesenchymal cell apoptotic process	13/18903	0.095285596	0.550781935	0.537240041	5076	1
ATF6B	GO:0030239	myofibril assembly	68/18903	0.095981203	0.550781935	0.537240041	8837/4205	2
ATF6B	GO:0038034	signal transduction in absence of ligand	68/18903	0.095981203	0.550781935	0.537240041	2065/3303	2
ATF6B	GO:0097192	extrinsic apoptotic signaling pathway in absence of ligand	68/18903	0.095981203	0.550781935	0.537240041	2065/3303	2
ATF6B	GO:0010977	negative regulation of neuron projection development	142/18903	0.096033092	0.550781935	0.537240041	7431/2316/2664	3
ATF6B	GO:0038061	NIK/NF-kappaB signaling	142/18903	0.096033092	0.550781935	0.537240041	5970/5052/6188	3
ATF6B	GO:0010001	glial cell differentiation	227/18903	0.097527016	0.550781935	0.537240041	7431/5076/2065/1000	4
ATF6B	GO:0010212	response to ionizing radiation	143/18903	0.097566937	0.550781935	0.537240041	1936/7412/6154	3
ATF6B	GO:0045727	positive regulation of translation	143/18903	0.097566937	0.550781935	0.537240041	7431/6191/6154	3
ATF6B	GO:0055076	transition metal ion homeostasis	143/18903	0.097566937	0.550781935	0.537240041	2512/1356/2495	3
ATF6B	GO:0032835	glomerulus development	69/18903	0.09836808	0.550781935	0.537240041	5076/8837	2
ATF6B	GO:0055002	striated muscle cell development	69/18903	0.09836808	0.550781935	0.537240041	8837/4205	2
ATF6B	GO:0016445	somatic diversification of immunoglobulins	70/18903	0.100771668	0.550781935	0.537240041	3329/604	2
ATF6B	GO:1901016	regulation of potassium ion transmembrane transporter activity	70/18903	0.100771668	0.550781935	0.537240041	288/10142	2
ATF6B	GO:0001508	action potential	146/18903	0.102228009	0.550781935	0.537240041	288/2316/10142	3
ATF6B	GO:0050671	positive regulation of lymphocyte proliferation	146/18903	0.102228009	0.550781935	0.537240041	604/7412/6188	3
ATF6B	GO:0002467	germinal center formation	14/18903	0.102230201	0.550781935	0.537240041	604	1
ATF6B	GO:0002829	negative regulation of type 2 immune response	14/18903	0.102230201	0.550781935	0.537240041	604	1
ATF6B	GO:0006999	nuclear pore organization	14/18903	0.102230201	0.550781935	0.537240041	7175	1
ATF6B	GO:0010269	response to selenium ion	14/18903	0.102230201	0.550781935	0.537240041	6175	1
ATF6B	GO:0010896	regulation of triglyceride catabolic process	14/18903	0.102230201	0.550781935	0.537240041	57104	1
ATF6B	GO:0014841	skeletal muscle satellite cell proliferation	14/18903	0.102230201	0.550781935	0.537240041	8837	1
ATF6B	GO:0021859	pyramidal neuron differentiation	14/18903	0.102230201	0.550781935	0.537240041	604	1
ATF6B	GO:0022038	corpus callosum development	14/18903	0.102230201	0.550781935	0.537240041	113246	1
ATF6B	GO:0033004	negative regulation of mast cell activation	14/18903	0.102230201	0.550781935	0.537240041	5169	1
ATF6B	GO:0033169	histone H3-K9 demethylation	14/18903	0.102230201	0.550781935	0.537240041	3299	1
ATF6B	GO:0048070	regulation of developmental pigmentation	14/18903	0.102230201	0.550781935	0.537240041	89781	1
ATF6B	GO:0051764	actin crosslink formation	14/18903	0.102230201	0.550781935	0.537240041	2316	1
ATF6B	GO:0055012	ventricular cardiac muscle cell differentiation	14/18903	0.102230201	0.550781935	0.537240041	4205	1
ATF6B	GO:0060019	radial glial cell differentiation	14/18903	0.102230201	0.550781935	0.537240041	1000	1
ATF6B	GO:0070307	lens fiber cell development	14/18903	0.102230201	0.550781935	0.537240041	7431	1
ATF6B	GO:0070572	positive regulation of neuron projection regeneration	14/18903	0.102230201	0.550781935	0.537240041	2316	1
ATF6B	GO:0071236	cellular response to antibiotic	14/18903	0.102230201	0.550781935	0.537240041	9349	1
ATF6B	GO:0072160	nephron tubule epithelial cell differentiation	14/18903	0.102230201	0.550781935	0.537240041	5076	1
ATF6B	GO:0090158	endoplasmic reticulum membrane organization	14/18903	0.102230201	0.550781935	0.537240041	80124	1
ATF6B	GO:0090715	immunological memory formation process	14/18903	0.102230201	0.550781935	0.537240041	604	1
ATF6B	GO:0097091	synaptic vesicle clustering	14/18903	0.102230201	0.550781935	0.537240041	1000	1
ATF6B	GO:0098814	spontaneous synaptic transmission	14/18903	0.102230201	0.550781935	0.537240041	8448	1
ATF6B	GO:0120305	regulation of pigmentation	14/18903	0.102230201	0.550781935	0.537240041	89781	1
ATF6B	GO:1901533	negative regulation of hematopoietic progenitor cell differentiation	14/18903	0.102230201	0.550781935	0.537240041	10443	1
ATF6B	GO:1902969	mitotic DNA replication	14/18903	0.102230201	0.550781935	0.537240041	604	1
ATF6B	GO:1904044	response to aldosterone	14/18903	0.102230201	0.550781935	0.537240041	6155	1
ATF6B	GO:1904925	positive regulation of autophagy of mitochondrion in response to mitochondrial depolarization	14/18903	0.102230201	0.550781935	0.537240041	54543	1
ATF6B	GO:2000288	positive regulation of myoblast proliferation	14/18903	0.102230201	0.550781935	0.537240041	378938	1
ATF6B	GO:0002562	somatic diversification of immune receptors via germline recombination within a single locus	71/18903	0.103191576	0.550781935	0.537240041	3329/604	2
ATF6B	GO:0016444	somatic cell DNA recombination	71/18903	0.103191576	0.550781935	0.537240041	3329/604	2
ATF6B	GO:0061077	chaperone-mediated protein folding	71/18903	0.103191576	0.550781935	0.537240041	3303/2289	2
ATF6B	GO:0071356	cellular response to tumor necrosis factor	234/18903	0.105942011	0.550781935	0.537240041	5970/3303/7412/6188	4
ATF6B	GO:0032946	positive regulation of mononuclear cell proliferation	149/18903	0.106976511	0.550781935	0.537240041	604/7412/6188	3
ATF6B	GO:0051053	negative regulation of DNA metabolic process	149/18903	0.106976511	0.550781935	0.537240041	10111/604/6188	3
ATF6B	GO:0061351	neural precursor cell proliferation	149/18903	0.106976511	0.550781935	0.537240041	85458/2018/1000	3
ATF6B	GO:2000377	regulation of reactive oxygen species metabolic process	149/18903	0.106976511	0.550781935	0.537240041	5076/6526/8837	3
ATF6B	GO:0031023	microtubule organizing center organization	150/18903	0.108578353	0.550781935	0.537240041	57710/9648/57018	3
ATF6B	GO:0000054	ribosomal subunit export from nucleus	15/18903	0.109121864	0.550781935	0.537240041	6209	1
ATF6B	GO:0000463	maturation of LSU-rRNA from tricistronic rRNA transcript (SSU-rRNA, 5.8S rRNA, LSU-rRNA)	15/18903	0.109121864	0.550781935	0.537240041	6129	1
ATF6B	GO:0000722	telomere maintenance via recombination	15/18903	0.109121864	0.550781935	0.537240041	10111	1
ATF6B	GO:0002031	G protein-coupled receptor internalization	15/18903	0.109121864	0.550781935	0.537240041	133	1
ATF6B	GO:0002836	positive regulation of response to tumor cell	15/18903	0.109121864	0.550781935	0.537240041	3329	1
ATF6B	GO:0002839	positive regulation of immune response to tumor cell	15/18903	0.109121864	0.550781935	0.537240041	3329	1
ATF6B	GO:0002903	negative regulation of B cell apoptotic process	15/18903	0.109121864	0.550781935	0.537240041	604	1
ATF6B	GO:0010649	regulation of cell communication by electrical coupling	15/18903	0.109121864	0.550781935	0.537240041	288	1
ATF6B	GO:0010889	regulation of sequestering of triglyceride	15/18903	0.109121864	0.550781935	0.537240041	57104	1
ATF6B	GO:0014857	regulation of skeletal muscle cell proliferation	15/18903	0.109121864	0.550781935	0.537240041	8837	1
ATF6B	GO:0021554	optic nerve development	15/18903	0.109121864	0.550781935	0.537240041	5076	1
ATF6B	GO:0031453	positive regulation of heterochromatin formation	15/18903	0.109121864	0.550781935	0.537240041	7175	1
ATF6B	GO:0032352	positive regulation of hormone metabolic process	15/18903	0.109121864	0.550781935	0.537240041	133	1
ATF6B	GO:0033750	ribosome localization	15/18903	0.109121864	0.550781935	0.537240041	6209	1
ATF6B	GO:0045064	T-helper 2 cell differentiation	15/18903	0.109121864	0.550781935	0.537240041	604	1
ATF6B	GO:0048291	isotype switching to IgG isotypes	15/18903	0.109121864	0.550781935	0.537240041	3329	1
ATF6B	GO:0048308	organelle inheritance	15/18903	0.109121864	0.550781935	0.537240041	80124	1
ATF6B	GO:0048311	mitochondrion distribution	15/18903	0.109121864	0.550781935	0.537240041	4205	1
ATF6B	GO:0048313	Golgi inheritance	15/18903	0.109121864	0.550781935	0.537240041	80124	1
ATF6B	GO:0061744	motor behavior	15/18903	0.109121864	0.550781935	0.537240041	113246	1
ATF6B	GO:0072075	metanephric mesenchyme development	15/18903	0.109121864	0.550781935	0.537240041	5076	1
ATF6B	GO:0072283	metanephric renal vesicle morphogenesis	15/18903	0.109121864	0.550781935	0.537240041	5076	1
ATF6B	GO:0090110	COPII-coated vesicle cargo loading	15/18903	0.109121864	0.550781935	0.537240041	10484	1
ATF6B	GO:0097152	mesenchymal cell apoptotic process	15/18903	0.109121864	0.550781935	0.537240041	5076	1
ATF6B	GO:0120263	positive regulation of heterochromatin organization	15/18903	0.109121864	0.550781935	0.537240041	7175	1
ATF6B	GO:1901722	regulation of cell proliferation involved in kidney development	15/18903	0.109121864	0.550781935	0.537240041	8837	1
ATF6B	GO:1904923	regulation of autophagy of mitochondrion in response to mitochondrial depolarization	15/18903	0.109121864	0.550781935	0.537240041	54543	1
ATF6B	GO:2000104	negative regulation of DNA-templated DNA replication	15/18903	0.109121864	0.550781935	0.537240041	604	1
ATF6B	GO:2000345	regulation of hepatocyte proliferation	15/18903	0.109121864	0.550781935	0.537240041	8837	1
ATF6B	GO:2000671	regulation of motor neuron apoptotic process	15/18903	0.109121864	0.550781935	0.537240041	2065	1
ATF6B	GO:0071456	cellular response to hypoxia	151/18903	0.110189549	0.550781935	0.537240041	5163/8837/378938	3
ATF6B	GO:0002381	immunoglobulin production involved in immunoglobulin-mediated immune response	74/18903	0.110545367	0.550781935	0.537240041	3329/604	2
ATF6B	GO:0035924	cellular response to vascular endothelial growth factor stimulus	74/18903	0.110545367	0.550781935	0.537240041	5970/7412	2
ATF6B	GO:0030183	B cell differentiation	152/18903	0.111810006	0.550781935	0.537240041	604/1316/7412	3
ATF6B	GO:0006310	DNA recombination	332/18903	0.112593506	0.550781935	0.537240041	80314/10111/3329/604/27030	5
ATF6B	GO:0071479	cellular response to ionizing radiation	75/18903	0.113026728	0.550781935	0.537240041	1936/6154	2
ATF6B	GO:0016331	morphogenesis of embryonic epithelium	153/18903	0.113439635	0.550781935	0.537240041	133/6201/5076	3
ATF6B	GO:0070192	chromosome organization involved in meiotic cell cycle	76/18903	0.115522519	0.550781935	0.537240041	10111/27030	2
ATF6B	GO:0086003	cardiac muscle cell contraction	76/18903	0.115522519	0.550781935	0.537240041	2316/10142	2
ATF6B	GO:0009205	purine ribonucleoside triphosphate metabolic process	242/18903	0.115949631	0.550781935	0.537240041	5169/51079/3303/2597	4
ATF6B	GO:0005980	glycogen catabolic process	16/18903	0.115960986	0.550781935	0.537240041	79660	1
ATF6B	GO:0006825	copper ion transport	16/18903	0.115960986	0.550781935	0.537240041	1356	1
ATF6B	GO:0014819	regulation of skeletal muscle contraction	16/18903	0.115960986	0.550781935	0.537240041	113246	1
ATF6B	GO:0021542	dentate gyrus development	16/18903	0.115960986	0.550781935	0.537240041	2018	1
ATF6B	GO:0032239	regulation of nucleobase-containing compound transport	16/18903	0.115960986	0.550781935	0.537240041	7175	1
ATF6B	GO:0034112	positive regulation of homotypic cell-cell adhesion	16/18903	0.115960986	0.550781935	0.537240041	288	1
ATF6B	GO:0042448	progesterone metabolic process	16/18903	0.115960986	0.550781935	0.537240041	133	1
ATF6B	GO:0043517	positive regulation of DNA damage response, signal transduction by p53 class mediator	16/18903	0.115960986	0.550781935	0.537240041	6154	1
ATF6B	GO:0045838	positive regulation of membrane potential	16/18903	0.115960986	0.550781935	0.537240041	288	1
ATF6B	GO:0048532	anatomical structure arrangement	16/18903	0.115960986	0.550781935	0.537240041	5076	1
ATF6B	GO:0051014	actin filament severing	16/18903	0.115960986	0.550781935	0.537240041	1072	1
ATF6B	GO:0061684	chaperone-mediated autophagy	16/18903	0.115960986	0.550781935	0.537240041	1915	1
ATF6B	GO:0072044	collecting duct development	16/18903	0.115960986	0.550781935	0.537240041	5076	1
ATF6B	GO:0072176	nephric duct development	16/18903	0.115960986	0.550781935	0.537240041	5076	1
ATF6B	GO:1902033	regulation of hematopoietic stem cell proliferation	16/18903	0.115960986	0.550781935	0.537240041	10443	1
ATF6B	GO:1990403	embryonic brain development	16/18903	0.115960986	0.550781935	0.537240041	6134	1
ATF6B	GO:2000696	regulation of epithelial cell differentiation involved in kidney development	16/18903	0.115960986	0.550781935	0.537240041	5076	1
ATF6B	GO:2001212	regulation of vasculogenesis	16/18903	0.115960986	0.550781935	0.537240041	133	1
ATF6B	GO:0035148	tube formation	155/18903	0.116726038	0.550781935	0.537240041	133/6201/5076	3
ATF6B	GO:2001236	regulation of extrinsic apoptotic signaling pathway	155/18903	0.116726038	0.550781935	0.537240041	5970/8837/3303	3
ATF6B	GO:0070482	response to oxygen levels	337/18903	0.117901911	0.550781935	0.537240041	133/5163/8837/378938/7412	5
ATF6B	GO:0006919	activation of cysteine-type endopeptidase activity involved in apoptotic process	77/18903	0.118032379	0.550781935	0.537240041	3329/8837	2
ATF6B	GO:0050770	regulation of axonogenesis	156/18903	0.118382629	0.550781935	0.537240041	85458/1000/2664	3
ATF6B	GO:0050772	positive regulation of axonogenesis	78/18903	0.120555948	0.550781935	0.537240041	85458/2664	2
ATF6B	GO:0045930	negative regulation of mitotic cell cycle	246/18903	0.121104346	0.550781935	0.537240041	10111/604/7175/6154	4
ATF6B	GO:0043010	camera-type eye development	340/18903	0.121143406	0.550781935	0.537240041	113246/7431/5076/5797/3299	5
ATF6B	GO:0006813	potassium ion transport	247/18903	0.122408351	0.550781935	0.537240041	288/2316/3773/10142	4
ATF6B	GO:0009144	purine nucleoside triphosphate metabolic process	247/18903	0.122408351	0.550781935	0.537240041	5169/51079/3303/2597	4
ATF6B	GO:0002713	negative regulation of B cell mediated immunity	17/18903	0.122747964	0.550781935	0.537240041	604	1
ATF6B	GO:0002890	negative regulation of immunoglobulin mediated immune response	17/18903	0.122747964	0.550781935	0.537240041	604	1
ATF6B	GO:0009251	glucan catabolic process	17/18903	0.122747964	0.550781935	0.537240041	79660	1
ATF6B	GO:0010224	response to UV-B	17/18903	0.122747964	0.550781935	0.537240041	5970	1
ATF6B	GO:0010566	regulation of ketone biosynthetic process	17/18903	0.122747964	0.550781935	0.537240041	133	1
ATF6B	GO:0016202	regulation of striated muscle tissue development	17/18903	0.122747964	0.550781935	0.537240041	2065	1
ATF6B	GO:0019885	antigen processing and presentation of endogenous peptide antigen via MHC class I	17/18903	0.122747964	0.550781935	0.537240041	6892	1
ATF6B	GO:0033194	response to hydroperoxide	17/18903	0.122747964	0.550781935	0.537240041	55074	1
ATF6B	GO:0035729	cellular response to hepatocyte growth factor stimulus	17/18903	0.122747964	0.550781935	0.537240041	5970	1
ATF6B	GO:0071732	cellular response to nitric oxide	17/18903	0.122747964	0.550781935	0.537240041	8837	1
ATF6B	GO:0072109	glomerular mesangium development	17/18903	0.122747964	0.550781935	0.537240041	8837	1
ATF6B	GO:0072224	metanephric glomerulus development	17/18903	0.122747964	0.550781935	0.537240041	5076	1
ATF6B	GO:0072378	blood coagulation, fibrin clot formation	17/18903	0.122747964	0.550781935	0.537240041	2316	1
ATF6B	GO:0090083	regulation of inclusion body assembly	17/18903	0.122747964	0.550781935	0.537240041	3303	1
ATF6B	GO:0090713	immunological memory process	17/18903	0.122747964	0.550781935	0.537240041	604	1
ATF6B	GO:1902036	regulation of hematopoietic stem cell differentiation	17/18903	0.122747964	0.550781935	0.537240041	10443	1
ATF6B	GO:1902165	regulation of intrinsic apoptotic signaling pathway in response to DNA damage by p53 class mediator	17/18903	0.122747964	0.550781935	0.537240041	6154	1
ATF6B	GO:1903358	regulation of Golgi organization	17/18903	0.122747964	0.550781935	0.537240041	10142	1
ATF6B	GO:1905269	positive regulation of chromatin organization	17/18903	0.122747964	0.550781935	0.537240041	7175	1
ATF6B	GO:2000651	positive regulation of sodium ion transmembrane transporter activity	17/18903	0.122747964	0.550781935	0.537240041	288	1
ATF6B	GO:0036294	cellular response to decreased oxygen levels	159/18903	0.123404852	0.550781935	0.537240041	5163/8837/378938	3
ATF6B	GO:0048592	eye morphogenesis	159/18903	0.123404852	0.550781935	0.537240041	113246/5076/5797	3
ATF6B	GO:0048863	stem cell differentiation	248/18903	0.123718412	0.550781935	0.537240041	6201/5076/10443/1000	4
ATF6B	GO:0009199	ribonucleoside triphosphate metabolic process	249/18903	0.125034492	0.550781935	0.537240041	5169/51079/3303/2597	4
ATF6B	GO:0070227	lymphocyte apoptotic process	80/18903	0.1256428	0.550781935	0.537240041	604/6194	2
ATF6B	GO:0060047	heart contraction	250/18903	0.126356553	0.550781935	0.537240041	133/2316/4205/10142	4
ATF6B	GO:0050870	positive regulation of T cell activation	251/18903	0.127684555	0.550781935	0.537240041	3329/604/7412/6188	4
ATF6B	GO:0002200	somatic diversification of immune receptors	81/18903	0.128205389	0.550781935	0.537240041	3329/604	2
ATF6B	GO:0007422	peripheral nervous system development	81/18903	0.128205389	0.550781935	0.537240041	6526/2065	2
ATF6B	GO:0072332	intrinsic apoptotic signaling pathway by p53 class mediator	81/18903	0.128205389	0.550781935	0.537240041	6201/6154	2
ATF6B	GO:0048762	mesenchymal cell differentiation	252/18903	0.129018462	0.550781935	0.537240041	6201/5076/2316/1000	4
ATF6B	GO:0001710	mesodermal cell fate commitment	18/18903	0.129483193	0.550781935	0.537240041	5076	1
ATF6B	GO:0006085	acetyl-CoA biosynthetic process	18/18903	0.129483193	0.550781935	0.537240041	5163	1
ATF6B	GO:0006977	DNA damage response, signal transduction by p53 class mediator resulting in cell cycle arrest	18/18903	0.129483193	0.550781935	0.537240041	6154	1
ATF6B	GO:0006978	DNA damage response, signal transduction by p53 class mediator resulting in transcription of p21 class mediator	18/18903	0.129483193	0.550781935	0.537240041	6154	1
ATF6B	GO:0030730	sequestering of triglyceride	18/18903	0.129483193	0.550781935	0.537240041	57104	1
ATF6B	GO:0038128	ERBB2 signaling pathway	18/18903	0.129483193	0.550781935	0.537240041	2065	1
ATF6B	GO:0043116	negative regulation of vascular permeability	18/18903	0.129483193	0.550781935	0.537240041	133	1
ATF6B	GO:0044247	cellular polysaccharide catabolic process	18/18903	0.129483193	0.550781935	0.537240041	79660	1
ATF6B	GO:0045623	negative regulation of T-helper cell differentiation	18/18903	0.129483193	0.550781935	0.537240041	604	1
ATF6B	GO:0046827	positive regulation of protein export from nucleus	18/18903	0.129483193	0.550781935	0.537240041	7175	1
ATF6B	GO:0072077	renal vesicle morphogenesis	18/18903	0.129483193	0.550781935	0.537240041	5076	1
ATF6B	GO:0090190	positive regulation of branching involved in ureteric bud morphogenesis	18/18903	0.129483193	0.550781935	0.537240041	5076	1
ATF6B	GO:0098962	regulation of postsynaptic neurotransmitter receptor activity	18/18903	0.129483193	0.550781935	0.537240041	10142	1
ATF6B	GO:1902850	microtubule cytoskeleton organization involved in mitosis	163/18903	0.130220074	0.550781935	0.537240041	3303/2316/7175	3
ATF6B	GO:0006446	regulation of translational initiation	82/18903	0.130780298	0.550781935	0.537240041	7175/23521	2
ATF6B	GO:2001021	negative regulation of response to DNA damage stimulus	82/18903	0.130780298	0.550781935	0.537240041	7178/6188	2
ATF6B	GO:0034612	response to tumor necrosis factor	254/18903	0.131703834	0.550781935	0.537240041	5970/3303/7412/6188	4
ATF6B	GO:0021915	neural tube development	164/18903	0.131944497	0.550781935	0.537240041	133/6201/5076	3
ATF6B	GO:0021537	telencephalon development	255/18903	0.13305522	0.550781935	0.537240041	113246/85458/2018/1000	4
ATF6B	GO:0061912	selective autophagy	83/18903	0.133367191	0.550781935	0.537240041	54543/57674	2
ATF6B	GO:0006606	protein import into nucleus	165/18903	0.13367698	0.550781935	0.537240041	9349/2316/7175	3
ATF6B	GO:0031960	response to corticosteroid	165/18903	0.13367698	0.550781935	0.537240041	133/8837/6155	3
ATF6B	GO:0045861	negative regulation of proteolysis	352/18903	0.134521495	0.550781935	0.537240041	6201/5076/9349/5037/2597	5
ATF6B	GO:2001022	positive regulation of response to DNA damage stimulus	166/18903	0.13541743	0.550781935	0.537240041	80314/6154/6188	3
ATF6B	GO:0051851	modulation by host of symbiont process	84/18903	0.135965735	0.550781935	0.537240041	1072/1915	2
ATF6B	GO:0002483	antigen processing and presentation of endogenous peptide antigen	19/18903	0.136167066	0.550781935	0.537240041	6892	1
ATF6B	GO:0002544	chronic inflammatory response	19/18903	0.136167066	0.550781935	0.537240041	7412	1
ATF6B	GO:0032026	response to magnesium ion	19/18903	0.136167066	0.550781935	0.537240041	288	1
ATF6B	GO:0035728	response to hepatocyte growth factor	19/18903	0.136167066	0.550781935	0.537240041	5970	1
ATF6B	GO:0042772	DNA damage response, signal transduction resulting in transcription	19/18903	0.136167066	0.550781935	0.537240041	6154	1
ATF6B	GO:0055003	cardiac myofibril assembly	19/18903	0.136167066	0.550781935	0.537240041	4205	1
ATF6B	GO:0072074	kidney mesenchyme development	19/18903	0.136167066	0.550781935	0.537240041	5076	1
ATF6B	GO:0072087	renal vesicle development	19/18903	0.136167066	0.550781935	0.537240041	5076	1
ATF6B	GO:0086014	atrial cardiac muscle cell action potential	19/18903	0.136167066	0.550781935	0.537240041	2316	1
ATF6B	GO:0086026	atrial cardiac muscle cell to AV node cell signaling	19/18903	0.136167066	0.550781935	0.537240041	2316	1
ATF6B	GO:0086066	atrial cardiac muscle cell to AV node cell communication	19/18903	0.136167066	0.550781935	0.537240041	2316	1
ATF6B	GO:0097284	hepatocyte apoptotic process	19/18903	0.136167066	0.550781935	0.537240041	8837	1
ATF6B	GO:1901978	positive regulation of cell cycle checkpoint	19/18903	0.136167066	0.550781935	0.537240041	7175	1
ATF6B	GO:1902170	cellular response to reactive nitrogen species	19/18903	0.136167066	0.550781935	0.537240041	8837	1
ATF6B	GO:1902894	negative regulation of miRNA transcription	19/18903	0.136167066	0.550781935	0.537240041	5970	1
ATF6B	GO:0051090	regulation of DNA-binding transcription factor activity	454/18903	0.136869479	0.550781935	0.537240041	5970/170622/8837/3303/2316/6188	6
ATF6B	GO:0017148	negative regulation of translation	258/18903	0.137143711	0.550781935	0.537240041	7175/6188/23521/2597	4
ATF6B	GO:0070665	positive regulation of leukocyte proliferation	167/18903	0.137165755	0.550781935	0.537240041	604/7412/6188	3
ATF6B	GO:0003012	muscle system process	455/18903	0.13787714	0.550781935	0.537240041	113246/8837/2316/4205/800/10142	6
ATF6B	GO:0000281	mitotic cytokinesis	85/18903	0.138575604	0.550781935	0.537240041	288/1072	2
ATF6B	GO:0007568	aging	169/18903	0.140685652	0.550781935	0.537240041	133/5076/7412	3
ATF6B	GO:0051170	import into nucleus	169/18903	0.140685652	0.550781935	0.537240041	9349/2316/7175	3
ATF6B	GO:0002088	lens development in camera-type eye	86/18903	0.141196474	0.550781935	0.537240041	7431/3299	2
ATF6B	GO:0003015	heart process	261/18903	0.141282864	0.550781935	0.537240041	133/2316/4205/10142	4
ATF6B	GO:0007156	homophilic cell adhesion via plasma membrane adhesion molecules	170/18903	0.142457038	0.550781935	0.537240041	1004/5797/1000	3
ATF6B	GO:2000058	regulation of ubiquitin-dependent protein catabolic process	170/18903	0.142457038	0.550781935	0.537240041	6201/9349/3303	3
ATF6B	GO:0000272	polysaccharide catabolic process	20/18903	0.142799971	0.550781935	0.537240041	79660	1
ATF6B	GO:0002396	MHC protein complex assembly	20/18903	0.142799971	0.550781935	0.537240041	6892	1
ATF6B	GO:0002501	peptide antigen assembly with MHC protein complex	20/18903	0.142799971	0.550781935	0.537240041	6892	1
ATF6B	GO:0002837	regulation of immune response to tumor cell	20/18903	0.142799971	0.550781935	0.537240041	3329	1
ATF6B	GO:0006700	C21-steroid hormone biosynthetic process	20/18903	0.142799971	0.550781935	0.537240041	133	1
ATF6B	GO:0014856	skeletal muscle cell proliferation	20/18903	0.142799971	0.550781935	0.537240041	8837	1
ATF6B	GO:0030150	protein import into mitochondrial matrix	20/18903	0.142799971	0.550781935	0.537240041	54543	1
ATF6B	GO:0035455	response to interferon-alpha	20/18903	0.142799971	0.550781935	0.537240041	7175	1
ATF6B	GO:0035795	negative regulation of mitochondrial membrane permeability	20/18903	0.142799971	0.550781935	0.537240041	3303	1
ATF6B	GO:0042474	middle ear morphogenesis	20/18903	0.142799971	0.550781935	0.537240041	6169	1
ATF6B	GO:0042953	lipoprotein transport	20/18903	0.142799971	0.550781935	0.537240041	81671	1
ATF6B	GO:0046931	pore complex assembly	20/18903	0.142799971	0.550781935	0.537240041	79792	1
ATF6B	GO:0055062	phosphate ion homeostasis	20/18903	0.142799971	0.550781935	0.537240041	5169	1
ATF6B	GO:0060231	mesenchymal to epithelial transition	20/18903	0.142799971	0.550781935	0.537240041	5076	1
ATF6B	GO:0070314	G1 to G0 transition	20/18903	0.142799971	0.550781935	0.537240041	9349	1
ATF6B	GO:0072079	nephron tubule formation	20/18903	0.142799971	0.550781935	0.537240041	5076	1
ATF6B	GO:0072234	metanephric nephron tubule development	20/18903	0.142799971	0.550781935	0.537240041	5076	1
ATF6B	GO:0072376	protein activation cascade	20/18903	0.142799971	0.550781935	0.537240041	2316	1
ATF6B	GO:0072506	trivalent inorganic anion homeostasis	20/18903	0.142799971	0.550781935	0.537240041	5169	1
ATF6B	GO:1902004	positive regulation of amyloid-beta formation	20/18903	0.142799971	0.550781935	0.537240041	5970	1
ATF6B	GO:1902236	negative regulation of endoplasmic reticulum stress-induced intrinsic apoptotic signaling pathway	20/18903	0.142799971	0.550781935	0.537240041	3303	1
ATF6B	GO:1903232	melanosome assembly	20/18903	0.142799971	0.550781935	0.537240041	89781	1
ATF6B	GO:1903427	negative regulation of reactive oxygen species biosynthetic process	20/18903	0.142799971	0.550781935	0.537240041	8837	1
ATF6B	GO:2000629	negative regulation of miRNA metabolic process	20/18903	0.142799971	0.550781935	0.537240041	5970	1
ATF6B	GO:0019915	lipid storage	87/18903	0.143828026	0.550781935	0.537240041	57104/57674	2
ATF6B	GO:0099175	regulation of postsynapse organization	87/18903	0.143828026	0.550781935	0.537240041	1072/1000	2
ATF6B	GO:1900182	positive regulation of protein localization to nucleus	87/18903	0.143828026	0.550781935	0.537240041	2316/7175	2
ATF6B	GO:1903522	regulation of blood circulation	263/18903	0.144069908	0.550781935	0.537240041	133/2316/4205/10142	4
ATF6B	GO:0042176	regulation of protein catabolic process	361/18903	0.144972624	0.550781935	0.537240041	5970/51079/3303/2316/1915	5
ATF6B	GO:0002312	B cell activation involved in immune response	88/18903	0.146469945	0.550781935	0.537240041	3329/604	2
ATF6B	GO:0051091	positive regulation of DNA-binding transcription factor activity	266/18903	0.148291074	0.550781935	0.537240041	5970/8837/3303/6188	4
ATF6B	GO:0000083	regulation of transcription involved in G1/S transition of mitotic cell cycle	21/18903	0.149382294	0.550781935	0.537240041	5129	1
ATF6B	GO:0002029	desensitization of G protein-coupled receptor signaling pathway	21/18903	0.149382294	0.550781935	0.537240041	133	1
ATF6B	GO:0002834	regulation of response to tumor cell	21/18903	0.149382294	0.550781935	0.537240041	3329	1
ATF6B	GO:0006450	regulation of translational fidelity	21/18903	0.149382294	0.550781935	0.537240041	6193	1
ATF6B	GO:0007130	synaptonemal complex assembly	21/18903	0.149382294	0.550781935	0.537240041	27030	1
ATF6B	GO:0007194	negative regulation of adenylate cyclase activity	21/18903	0.149382294	0.550781935	0.537240041	10142	1
ATF6B	GO:0022401	negative adaptation of signaling pathway	21/18903	0.149382294	0.550781935	0.537240041	133	1
ATF6B	GO:0032482	Rab protein signal transduction	21/18903	0.149382294	0.550781935	0.537240041	2664	1
ATF6B	GO:0032986	protein-DNA complex disassembly	21/18903	0.149382294	0.550781935	0.537240041	9349	1
ATF6B	GO:0044872	lipoprotein localization	21/18903	0.149382294	0.550781935	0.537240041	81671	1
ATF6B	GO:0071731	response to nitric oxide	21/18903	0.149382294	0.550781935	0.537240041	8837	1
ATF6B	GO:0090189	regulation of branching involved in ureteric bud morphogenesis	21/18903	0.149382294	0.550781935	0.537240041	5076	1
ATF6B	GO:0090231	regulation of spindle checkpoint	21/18903	0.149382294	0.550781935	0.537240041	7175	1
ATF6B	GO:0090266	regulation of mitotic cell cycle spindle assembly checkpoint	21/18903	0.149382294	0.550781935	0.537240041	7175	1
ATF6B	GO:0097049	motor neuron apoptotic process	21/18903	0.149382294	0.550781935	0.537240041	2065	1
ATF6B	GO:0098780	response to mitochondrial depolarisation	21/18903	0.149382294	0.550781935	0.537240041	54543	1
ATF6B	GO:1901522	positive regulation of transcription from RNA polymerase II promoter involved in cellular response to chemical stimulus	21/18903	0.149382294	0.550781935	0.537240041	5970	1
ATF6B	GO:1901739	regulation of myoblast fusion	21/18903	0.149382294	0.550781935	0.537240041	8837	1
ATF6B	GO:1902259	regulation of delayed rectifier potassium channel activity	21/18903	0.149382294	0.550781935	0.537240041	288	1
ATF6B	GO:1902307	positive regulation of sodium ion transmembrane transport	21/18903	0.149382294	0.550781935	0.537240041	288	1
ATF6B	GO:1903204	negative regulation of oxidative stress-induced neuron death	21/18903	0.149382294	0.550781935	0.537240041	55074	1
ATF6B	GO:1903504	regulation of mitotic spindle checkpoint	21/18903	0.149382294	0.550781935	0.537240041	7175	1
ATF6B	GO:1903817	negative regulation of voltage-gated potassium channel activity	21/18903	0.149382294	0.550781935	0.537240041	288	1
ATF6B	GO:0021543	pallium development	174/18903	0.149616657	0.550781935	0.537240041	85458/2018/1000	3
ATF6B	GO:0009141	nucleoside triphosphate metabolic process	267/18903	0.149708792	0.550781935	0.537240041	5169/51079/3303/2597	4
ATF6B	GO:0071453	cellular response to oxygen levels	175/18903	0.151424613	0.550781935	0.537240041	5163/8837/378938	3
ATF6B	GO:0051591	response to cAMP	90/18903	0.151783647	0.550781935	0.537240041	6175/10142	2
ATF6B	GO:0070663	regulation of leukocyte proliferation	269/18903	0.152559971	0.550781935	0.537240041	5169/604/7412/6188	4
ATF6B	GO:1902905	positive regulation of supramolecular fiber organization	176/18903	0.153239604	0.550781935	0.537240041	3303/6188/10142	3
ATF6B	GO:1990542	mitochondrial transmembrane transport	91/18903	0.15445482	0.550781935	0.537240041	54543/3329	2
ATF6B	GO:0019827	stem cell population maintenance	177/18903	0.155061536	0.550781935	0.537240041	5076/1000/7178	3
ATF6B	GO:0000729	DNA double-strand break processing	22/18903	0.155914418	0.550781935	0.537240041	10111	1
ATF6B	GO:0002902	regulation of B cell apoptotic process	22/18903	0.155914418	0.550781935	0.537240041	604	1
ATF6B	GO:0007398	ectoderm development	22/18903	0.155914418	0.550781935	0.537240041	7178	1
ATF6B	GO:0010888	negative regulation of lipid storage	22/18903	0.155914418	0.550781935	0.537240041	57104	1
ATF6B	GO:0031290	retinal ganglion cell axon guidance	22/18903	0.155914418	0.550781935	0.537240041	5797	1
ATF6B	GO:0035584	calcium-mediated signaling using intracellular calcium source	22/18903	0.155914418	0.550781935	0.537240041	7412	1
ATF6B	GO:0035809	regulation of urine volume	22/18903	0.155914418	0.550781935	0.537240041	133	1
ATF6B	GO:0035855	megakaryocyte development	22/18903	0.155914418	0.550781935	0.537240041	2316	1
ATF6B	GO:0043371	negative regulation of CD4-positive, alpha-beta T cell differentiation	22/18903	0.155914418	0.550781935	0.537240041	604	1
ATF6B	GO:0048634	regulation of muscle organ development	22/18903	0.155914418	0.550781935	0.537240041	2065	1
ATF6B	GO:0051220	cytoplasmic sequestering of protein	22/18903	0.155914418	0.550781935	0.537240041	2316	1
ATF6B	GO:0060713	labyrinthine layer morphogenesis	22/18903	0.155914418	0.550781935	0.537240041	133	1
ATF6B	GO:0070886	positive regulation of calcineurin-NFAT signaling cascade	22/18903	0.155914418	0.550781935	0.537240041	2065	1
ATF6B	GO:0072111	cell proliferation involved in kidney development	22/18903	0.155914418	0.550781935	0.537240041	8837	1
ATF6B	GO:0072574	hepatocyte proliferation	22/18903	0.155914418	0.550781935	0.537240041	8837	1
ATF6B	GO:0072575	epithelial cell proliferation involved in liver morphogenesis	22/18903	0.155914418	0.550781935	0.537240041	8837	1
ATF6B	GO:0086012	membrane depolarization during cardiac muscle cell action potential	22/18903	0.155914418	0.550781935	0.537240041	288	1
ATF6B	GO:0090042	tubulin deacetylation	22/18903	0.155914418	0.550781935	0.537240041	2316	1
ATF6B	GO:0106058	positive regulation of calcineurin-mediated signaling	22/18903	0.155914418	0.550781935	0.537240041	2065	1
ATF6B	GO:1903428	positive regulation of reactive oxygen species biosynthetic process	22/18903	0.155914418	0.550781935	0.537240041	6526	1
ATF6B	GO:2001044	regulation of integrin-mediated signaling pathway	22/18903	0.155914418	0.550781935	0.537240041	2316	1
ATF6B	GO:0090596	sensory organ morphogenesis	272/18903	0.156875476	0.551819842	0.53825243	113246/5076/5797/6169	4
ATF6B	GO:0045862	positive regulation of proteolysis	372/18903	0.158207142	0.551819842	0.53825243	3329/8837/51079/3303/6188	5
ATF6B	GO:1901653	cellular response to peptide	373/18903	0.159434472	0.551819842	0.53825243	5970/7431/9349/8837/7412	5
ATF6B	GO:0022406	membrane docking	93/18903	0.15982432	0.551819842	0.53825243	81671/7412	2
ATF6B	GO:0045185	maintenance of protein location	93/18903	0.15982432	0.551819842	0.53825243	288/2316	2
ATF6B	GO:0045814	negative regulation of gene expression, epigenetic	93/18903	0.15982432	0.551819842	0.53825243	80314/7175	2
ATF6B	GO:0010893	positive regulation of steroid biosynthetic process	23/18903	0.162396723	0.551819842	0.53825243	133	1
ATF6B	GO:0019430	removal of superoxide radicals	23/18903	0.162396723	0.551819842	0.53825243	5052	1
ATF6B	GO:0023058	adaptation of signaling pathway	23/18903	0.162396723	0.551819842	0.53825243	133	1
ATF6B	GO:0031065	positive regulation of histone deacetylation	23/18903	0.162396723	0.551819842	0.53825243	604	1
ATF6B	GO:0032727	positive regulation of interferon-alpha production	23/18903	0.162396723	0.551819842	0.53825243	3329	1
ATF6B	GO:0035024	negative regulation of Rho protein signal transduction	23/18903	0.162396723	0.551819842	0.53825243	604	1
ATF6B	GO:0040019	positive regulation of embryonic development	23/18903	0.162396723	0.551819842	0.53825243	1072	1
ATF6B	GO:0043968	histone H2A acetylation	23/18903	0.162396723	0.551819842	0.53825243	80314	1
ATF6B	GO:0044827	modulation by host of viral genome replication	23/18903	0.162396723	0.551819842	0.53825243	1915	1
ATF6B	GO:0045591	positive regulation of regulatory T cell differentiation	23/18903	0.162396723	0.551819842	0.53825243	604	1
ATF6B	GO:0046823	negative regulation of nucleocytoplasmic transport	23/18903	0.162396723	0.551819842	0.53825243	7175	1
ATF6B	GO:0060965	negative regulation of miRNA-mediated gene silencing	23/18903	0.162396723	0.551819842	0.53825243	283131	1
ATF6B	GO:0072170	metanephric tubule development	23/18903	0.162396723	0.551819842	0.53825243	5076	1
ATF6B	GO:0072243	metanephric nephron epithelium development	23/18903	0.162396723	0.551819842	0.53825243	5076	1
ATF6B	GO:0072576	liver morphogenesis	23/18903	0.162396723	0.551819842	0.53825243	8837	1
ATF6B	GO:0097150	neuronal stem cell population maintenance	23/18903	0.162396723	0.551819842	0.53825243	1000	1
ATF6B	GO:1905709	negative regulation of membrane permeability	23/18903	0.162396723	0.551819842	0.53825243	3303	1
ATF6B	GO:0006941	striated muscle contraction	181/18903	0.162416821	0.551819842	0.53825243	113246/2316/10142	3
ATF6B	GO:0098727	maintenance of cell number	181/18903	0.162416821	0.551819842	0.53825243	5076/1000/7178	3
ATF6B	GO:0051348	negative regulation of transferase activity	276/18903	0.16270002	0.551938082	0.538367763	6201/9349/6209/6224	4
ATF6B	GO:0042129	regulation of T cell proliferation	182/18903	0.164272068	0.554120153	0.540496184	604/7412/6188	3
ATF6B	GO:1903037	regulation of leukocyte cell-cell adhesion	377/18903	0.164382864	0.554120153	0.540496184	5970/3329/604/7412/6188	5
ATF6B	GO:0034109	homotypic cell-cell adhesion	95/18903	0.165228079	0.554120153	0.540496184	288/2316	2
ATF6B	GO:0014033	neural crest cell differentiation	96/18903	0.167942092	0.554120153	0.540496184	6201/1000	2
ATF6B	GO:0070664	negative regulation of leukocyte proliferation	96/18903	0.167942092	0.554120153	0.540496184	5169/604	2
ATF6B	GO:0002755	MyD88-dependent toll-like receptor signaling pathway	24/18903	0.168829588	0.554120153	0.540496184	3329	1
ATF6B	GO:0021871	forebrain regionalization	24/18903	0.168829588	0.554120153	0.540496184	2018	1
ATF6B	GO:0031280	negative regulation of cyclase activity	24/18903	0.168829588	0.554120153	0.540496184	10142	1
ATF6B	GO:0035458	cellular response to interferon-beta	24/18903	0.168829588	0.554120153	0.540496184	51079	1
ATF6B	GO:0043576	regulation of respiratory gaseous exchange	24/18903	0.168829588	0.554120153	0.540496184	6526	1
ATF6B	GO:0060149	negative regulation of post-transcriptional gene silencing	24/18903	0.168829588	0.554120153	0.540496184	283131	1
ATF6B	GO:0060155	platelet dense granule organization	24/18903	0.168829588	0.554120153	0.540496184	89781	1
ATF6B	GO:0060307	regulation of ventricular cardiac muscle cell membrane repolarization	24/18903	0.168829588	0.554120153	0.540496184	10142	1
ATF6B	GO:0060967	negative regulation of gene silencing by RNA	24/18903	0.168829588	0.554120153	0.540496184	283131	1
ATF6B	GO:0070193	synaptonemal complex organization	24/18903	0.168829588	0.554120153	0.540496184	27030	1
ATF6B	GO:0070841	inclusion body assembly	24/18903	0.168829588	0.554120153	0.540496184	3303	1
ATF6B	GO:0072202	cell differentiation involved in metanephros development	24/18903	0.168829588	0.554120153	0.540496184	5076	1
ATF6B	GO:0090103	cochlea morphogenesis	24/18903	0.168829588	0.554120153	0.540496184	5076	1
ATF6B	GO:0090208	positive regulation of triglyceride metabolic process	24/18903	0.168829588	0.554120153	0.540496184	57104	1
ATF6B	GO:0120255	olefinic compound biosynthetic process	24/18903	0.168829588	0.554120153	0.540496184	133	1
ATF6B	GO:1900369	negative regulation of post-transcriptional gene silencing by RNA	24/18903	0.168829588	0.554120153	0.540496184	283131	1
ATF6B	GO:1901863	positive regulation of muscle tissue development	24/18903	0.168829588	0.554120153	0.540496184	2065	1
ATF6B	GO:0006942	regulation of striated muscle contraction	97/18903	0.17066382	0.556641438	0.542955479	113246/10142	2
ATF6B	GO:2001251	negative regulation of chromosome organization	97/18903	0.17066382	0.556641438	0.542955479	10111/7175	2
ATF6B	GO:0001819	positive regulation of cytokine production	486/18903	0.170792811	0.556641438	0.542955479	5970/3329/79792/3303/6188/2597	6
ATF6B	GO:0098742	cell-cell adhesion via plasma-membrane adhesion molecules	282/18903	0.171582455	0.556641438	0.542955479	1004/5797/1000/7412	4
ATF6B	GO:0000075	cell cycle checkpoint signaling	186/18903	0.171755987	0.556641438	0.542955479	10111/7175/6154	3
ATF6B	GO:2000113	negative regulation of cellular macromolecule biosynthetic process	283/18903	0.173079299	0.556641438	0.542955479	7175/6188/23521/2597	4
ATF6B	GO:0002221	pattern recognition receptor signaling pathway	187/18903	0.173642241	0.556641438	0.542955479	5970/3329/3303	3
ATF6B	GO:0003323	type B pancreatic cell development	25/18903	0.175213385	0.556641438	0.542955479	1000	1
ATF6B	GO:0017121	plasma membrane phospholipid scrambling	25/18903	0.175213385	0.556641438	0.542955479	81671	1
ATF6B	GO:0033233	regulation of protein sumoylation	25/18903	0.175213385	0.556641438	0.542955479	5970	1
ATF6B	GO:0033617	mitochondrial cytochrome c oxidase assembly	25/18903	0.175213385	0.556641438	0.542955479	55744	1
ATF6B	GO:0043501	skeletal muscle adaptation	25/18903	0.175213385	0.556641438	0.542955479	8837	1
ATF6B	GO:0046885	regulation of hormone biosynthetic process	25/18903	0.175213385	0.556641438	0.542955479	133	1
ATF6B	GO:0071450	cellular response to oxygen radical	25/18903	0.175213385	0.556641438	0.542955479	5052	1
ATF6B	GO:0071451	cellular response to superoxide	25/18903	0.175213385	0.556641438	0.542955479	5052	1
ATF6B	GO:0072273	metanephric nephron morphogenesis	25/18903	0.175213385	0.556641438	0.542955479	5076	1
ATF6B	GO:1901028	regulation of mitochondrial outer membrane permeabilization involved in apoptotic signaling pathway	25/18903	0.175213385	0.556641438	0.542955479	3303	1
ATF6B	GO:1902993	positive regulation of amyloid precursor protein catabolic process	25/18903	0.175213385	0.556641438	0.542955479	5970	1
ATF6B	GO:1904996	positive regulation of leukocyte adhesion to vascular endothelial cell	25/18903	0.175213385	0.556641438	0.542955479	5970	1
ATF6B	GO:2000291	regulation of myoblast proliferation	25/18903	0.175213385	0.556641438	0.542955479	378938	1
ATF6B	GO:0022407	regulation of cell-cell adhesion	490/18903	0.175264713	0.556641438	0.542955479	5970/288/3329/604/7412/6188	6
ATF6B	GO:0030308	negative regulation of cell growth	188/18903	0.17553442	0.556641438	0.542955479	604/51079/3303	3
ATF6B	GO:0034249	negative regulation of cellular amide metabolic process	285/18903	0.176086688	0.556641438	0.542955479	7175/6188/23521/2597	4
ATF6B	GO:0072659	protein localization to plasma membrane	285/18903	0.176086688	0.556641438	0.542955479	10484/288/2316/1000	4
ATF6B	GO:0033108	mitochondrial respiratory chain complex assembly	99/18903	0.176129323	0.556641438	0.542955479	55744/51079	2
ATF6B	GO:0001654	eye development	388/18903	0.178302663	0.556641438	0.542955479	113246/7431/5076/5797/3299	5
ATF6B	GO:0034620	cellular response to unfolded protein	100/18903	0.178872559	0.556641438	0.542955479	3329/3303	2
ATF6B	GO:0036473	cell death in response to oxidative stress	100/18903	0.178872559	0.556641438	0.542955479	5163/55074	2
ATF6B	GO:0055001	muscle cell development	191/18903	0.181245602	0.556641438	0.542955479	133/8837/4205	3
ATF6B	GO:0002026	regulation of the force of heart contraction	26/18903	0.181548487	0.556641438	0.542955479	133	1
ATF6B	GO:0006312	mitotic recombination	26/18903	0.181548487	0.556641438	0.542955479	10111	1
ATF6B	GO:0010842	retina layer formation	26/18903	0.181548487	0.556641438	0.542955479	5797	1
ATF6B	GO:0019883	antigen processing and presentation of endogenous antigen	26/18903	0.181548487	0.556641438	0.542955479	6892	1
ATF6B	GO:0030318	melanocyte differentiation	26/18903	0.181548487	0.556641438	0.542955479	89781	1
ATF6B	GO:0034453	microtubule anchoring	26/18903	0.181548487	0.556641438	0.542955479	9648	1
ATF6B	GO:0035821	modulation of process of another organism	26/18903	0.181548487	0.556641438	0.542955479	79792	1
ATF6B	GO:0046339	diacylglycerol metabolic process	26/18903	0.181548487	0.556641438	0.542955479	57104	1
ATF6B	GO:0046639	negative regulation of alpha-beta T cell differentiation	26/18903	0.181548487	0.556641438	0.542955479	604	1
ATF6B	GO:0048596	embryonic camera-type eye morphogenesis	26/18903	0.181548487	0.556641438	0.542955479	5076	1
ATF6B	GO:0060384	innervation	26/18903	0.181548487	0.556641438	0.542955479	7412	1
ATF6B	GO:0060561	apoptotic process involved in morphogenesis	26/18903	0.181548487	0.556641438	0.542955479	5076	1
ATF6B	GO:0060669	embryonic placenta morphogenesis	26/18903	0.181548487	0.556641438	0.542955479	133	1
ATF6B	GO:0086013	membrane repolarization during cardiac muscle cell action potential	26/18903	0.181548487	0.556641438	0.542955479	2316	1
ATF6B	GO:1902455	negative regulation of stem cell population maintenance	26/18903	0.181548487	0.556641438	0.542955479	5076	1
ATF6B	GO:1904353	regulation of telomere capping	26/18903	0.181548487	0.556641438	0.542955479	10111	1
ATF6B	GO:2000050	regulation of non-canonical Wnt signaling pathway	26/18903	0.181548487	0.556641438	0.542955479	57674	1
ATF6B	GO:2000773	negative regulation of cellular senescence	26/18903	0.181548487	0.556641438	0.542955479	604	1
ATF6B	GO:1905477	positive regulation of protein localization to membrane	101/18903	0.181622431	0.556641438	0.542955479	288/6526	2
ATF6B	GO:0043270	positive regulation of ion transport	289/18903	0.182155049	0.557504846	0.543797659	288/2316/81671/10142	4
ATF6B	GO:0031099	regeneration	192/18903	0.183160574	0.559042301	0.545297313	133/8837/2316	3
ATF6B	GO:0031334	positive regulation of protein-containing complex assembly	192/18903	0.183160574	0.559042301	0.545297313	3303/6188/10142	3
ATF6B	GO:0150063	visual system development	392/18903	0.183473078	0.559227956	0.545478403	113246/7431/5076/5797/3299	5
ATF6B	GO:0031345	negative regulation of cell projection organization	194/18903	0.187006844	0.560228127	0.546453983	7431/2316/2664	3
ATF6B	GO:1901991	negative regulation of mitotic cell cycle phase transition	194/18903	0.187006844	0.560228127	0.546453983	10111/7175/6154	3
ATF6B	GO:0032677	regulation of interleukin-8 production	103/18903	0.187141044	0.560228127	0.546453983	5970/3303	2
ATF6B	GO:0048144	fibroblast proliferation	103/18903	0.187141044	0.560228127	0.546453983	5052/2495	2
ATF6B	GO:0001783	B cell apoptotic process	27/18903	0.187835263	0.560228127	0.546453983	604	1
ATF6B	GO:0002418	immune response to tumor cell	27/18903	0.187835263	0.560228127	0.546453983	3329	1
ATF6B	GO:0010460	positive regulation of heart rate	27/18903	0.187835263	0.560228127	0.546453983	133	1
ATF6B	GO:0031954	positive regulation of protein autophosphorylation	27/18903	0.187835263	0.560228127	0.546453983	10111	1
ATF6B	GO:0032967	positive regulation of collagen biosynthetic process	27/18903	0.187835263	0.560228127	0.546453983	7431	1
ATF6B	GO:0051350	negative regulation of lyase activity	27/18903	0.187835263	0.560228127	0.546453983	10142	1
ATF6B	GO:0070269	pyroptosis	27/18903	0.187835263	0.560228127	0.546453983	79792	1
ATF6B	GO:0070861	regulation of protein exit from endoplasmic reticulum	27/18903	0.187835263	0.560228127	0.546453983	9648	1
ATF6B	GO:0071549	cellular response to dexamethasone stimulus	27/18903	0.187835263	0.560228127	0.546453983	8837	1
ATF6B	GO:0072207	metanephric epithelium development	27/18903	0.187835263	0.560228127	0.546453983	5076	1
ATF6B	GO:1903055	positive regulation of extracellular matrix organization	27/18903	0.187835263	0.560228127	0.546453983	8837	1
ATF6B	GO:2000737	negative regulation of stem cell differentiation	27/18903	0.187835263	0.560228127	0.546453983	10443	1
ATF6B	GO:0002366	leukocyte activation involved in immune response	293/18903	0.188292525	0.56083913	0.547049964	5169/3329/604/6194	4
ATF6B	GO:0051495	positive regulation of cytoskeleton organization	195/18903	0.188937961	0.562008231	0.548190321	3303/6188/10142	3
ATF6B	GO:0032637	interleukin-8 production	104/18903	0.189909274	0.562637875	0.548804484	5970/3303	2
ATF6B	GO:0042100	B cell proliferation	104/18903	0.189909274	0.562637875	0.548804484	3329/604	2
ATF6B	GO:0070252	actin-mediated cell contraction	104/18903	0.189909274	0.562637875	0.548804484	2316/10142	2
ATF6B	GO:0048880	sensory system development	398/18903	0.191332076	0.562966845	0.549125365	113246/7431/5076/5797/3299	5
ATF6B	GO:0032479	regulation of type I interferon production	105/18903	0.192683118	0.562966845	0.549125365	3329/2597	2
ATF6B	GO:0032606	type I interferon production	105/18903	0.192683118	0.562966845	0.549125365	3329/2597	2
ATF6B	GO:1901655	cellular response to ketone	105/18903	0.192683118	0.562966845	0.549125365	8837/6175	2
ATF6B	GO:0000303	response to superoxide	28/18903	0.194074079	0.562966845	0.549125365	5052	1
ATF6B	GO:0010714	positive regulation of collagen metabolic process	28/18903	0.194074079	0.562966845	0.549125365	7431	1
ATF6B	GO:0021952	central nervous system projection neuron axonogenesis	28/18903	0.194074079	0.562966845	0.549125365	113246	1
ATF6B	GO:0031445	regulation of heterochromatin formation	28/18903	0.194074079	0.562966845	0.549125365	7175	1
ATF6B	GO:0034063	stress granule assembly	28/18903	0.194074079	0.562966845	0.549125365	6228	1
ATF6B	GO:0044331	cell-cell adhesion mediated by cadherin	28/18903	0.194074079	0.562966845	0.549125365	1000	1
ATF6B	GO:0050996	positive regulation of lipid catabolic process	28/18903	0.194074079	0.562966845	0.549125365	57104	1
ATF6B	GO:0070076	histone lysine demethylation	28/18903	0.194074079	0.562966845	0.549125365	3299	1
ATF6B	GO:0090314	positive regulation of protein targeting to membrane	28/18903	0.194074079	0.562966845	0.549125365	288	1
ATF6B	GO:0120261	regulation of heterochromatin organization	28/18903	0.194074079	0.562966845	0.549125365	7175	1
ATF6B	GO:1902883	negative regulation of response to oxidative stress	28/18903	0.194074079	0.562966845	0.549125365	55074	1
ATF6B	GO:1904385	cellular response to angiotensin	28/18903	0.194074079	0.562966845	0.549125365	5970	1
ATF6B	GO:0002263	cell activation involved in immune response	297/18903	0.194496309	0.563456062	0.549602554	5169/3329/604/6194	4
ATF6B	GO:0042102	positive regulation of T cell proliferation	106/18903	0.195462329	0.564781919	0.550895813	7412/6188	2
ATF6B	GO:2001252	positive regulation of chromosome organization	106/18903	0.195462329	0.564781919	0.550895813	10111/7175	2
ATF6B	GO:0048193	Golgi vesicle transport	298/18903	0.196057286	0.565765311	0.551855026	10484/6892/288/9648	4
ATF6B	GO:0002027	regulation of heart rate	107/18903	0.198246665	0.566161896	0.552241861	133/10142	2
ATF6B	GO:0000305	response to oxygen radical	29/18903	0.200265298	0.566161896	0.552241861	5052	1
ATF6B	GO:0006622	protein targeting to lysosome	29/18903	0.200265298	0.566161896	0.552241861	9648	1
ATF6B	GO:0016577	histone demethylation	29/18903	0.200265298	0.566161896	0.552241861	3299	1
ATF6B	GO:0031571	mitotic G1 DNA damage checkpoint signaling	29/18903	0.200265298	0.566161896	0.552241861	6154	1
ATF6B	GO:0032607	interferon-alpha production	29/18903	0.200265298	0.566161896	0.552241861	3329	1
ATF6B	GO:0032647	regulation of interferon-alpha production	29/18903	0.200265298	0.566161896	0.552241861	3329	1
ATF6B	GO:0042104	positive regulation of activated T cell proliferation	29/18903	0.200265298	0.566161896	0.552241861	6188	1
ATF6B	GO:0072012	glomerulus vasculature development	29/18903	0.200265298	0.566161896	0.552241861	8837	1
ATF6B	GO:0090312	positive regulation of protein deacetylation	29/18903	0.200265298	0.566161896	0.552241861	604	1
ATF6B	GO:0099068	postsynapse assembly	29/18903	0.200265298	0.566161896	0.552241861	1000	1
ATF6B	GO:0099625	ventricular cardiac muscle cell membrane repolarization	29/18903	0.200265298	0.566161896	0.552241861	10142	1
ATF6B	GO:1901017	negative regulation of potassium ion transmembrane transporter activity	29/18903	0.200265298	0.566161896	0.552241861	288	1
ATF6B	GO:1901018	positive regulation of potassium ion transmembrane transporter activity	29/18903	0.200265298	0.566161896	0.552241861	10142	1
ATF6B	GO:2000765	regulation of cytoplasmic translation	29/18903	0.200265298	0.566161896	0.552241861	23521	1
ATF6B	GO:0032271	regulation of protein polymerization	201/18903	0.200630782	0.566161896	0.552241861	3303/6188/10142	3
ATF6B	GO:0006090	pyruvate metabolic process	108/18903	0.201035885	0.566161896	0.552241861	5163/2597	2
ATF6B	GO:0008637	apoptotic mitochondrial changes	108/18903	0.201035885	0.566161896	0.552241861	3329/3303	2
ATF6B	GO:0032526	response to retinoic acid	108/18903	0.201035885	0.566161896	0.552241861	5076/51079	2
ATF6B	GO:0033209	tumor necrosis factor-mediated signaling pathway	109/18903	0.203829752	0.568328899	0.554355585	5970/3303	2
ATF6B	GO:0046822	regulation of nucleocytoplasmic transport	109/18903	0.203829752	0.568328899	0.554355585	2316/7175	2
ATF6B	GO:0002474	antigen processing and presentation of peptide antigen via MHC class I	30/18903	0.206409281	0.568328899	0.554355585	6892	1
ATF6B	GO:0005979	regulation of glycogen biosynthetic process	30/18903	0.206409281	0.568328899	0.554355585	79660	1
ATF6B	GO:0008209	androgen metabolic process	30/18903	0.206409281	0.568328899	0.554355585	133	1
ATF6B	GO:0008535	respiratory chain complex IV assembly	30/18903	0.206409281	0.568328899	0.554355585	55744	1
ATF6B	GO:0010962	regulation of glucan biosynthetic process	30/18903	0.206409281	0.568328899	0.554355585	79660	1
ATF6B	GO:0021602	cranial nerve morphogenesis	30/18903	0.206409281	0.568328899	0.554355585	5076	1
ATF6B	GO:0034067	protein localization to Golgi apparatus	30/18903	0.206409281	0.568328899	0.554355585	9648	1
ATF6B	GO:0042744	hydrogen peroxide catabolic process	30/18903	0.206409281	0.568328899	0.554355585	5052	1
ATF6B	GO:0043032	positive regulation of macrophage activation	30/18903	0.206409281	0.568328899	0.554355585	3329	1
ATF6B	GO:0044819	mitotic G1/S transition checkpoint signaling	30/18903	0.206409281	0.568328899	0.554355585	6154	1
ATF6B	GO:0045940	positive regulation of steroid metabolic process	30/18903	0.206409281	0.568328899	0.554355585	133	1
ATF6B	GO:0060142	regulation of syncytium formation by plasma membrane fusion	30/18903	0.206409281	0.568328899	0.554355585	8837	1
ATF6B	GO:0070498	interleukin-1-mediated signaling pathway	30/18903	0.206409281	0.568328899	0.554355585	5970	1
ATF6B	GO:0071480	cellular response to gamma radiation	30/18903	0.206409281	0.568328899	0.554355585	6154	1
ATF6B	GO:1902230	negative regulation of intrinsic apoptotic signaling pathway in response to DNA damage	30/18903	0.206409281	0.568328899	0.554355585	7178	1
ATF6B	GO:1903203	regulation of oxidative stress-induced neuron death	30/18903	0.206409281	0.568328899	0.554355585	55074	1
ATF6B	GO:1901654	response to ketone	205/18903	0.20852057	0.572599082	0.558520778	8837/6155/6175	3
ATF6B	GO:0042177	negative regulation of protein catabolic process	111/18903	0.2094305	0.572599082	0.558520778	5970/2316	2
ATF6B	GO:0002285	lymphocyte activation involved in immune response	207/18903	0.212491735	0.572599082	0.558520778	3329/604/6194	3
ATF6B	GO:0000002	mitochondrial genome maintenance	31/18903	0.212506385	0.572599082	0.558520778	4205	1
ATF6B	GO:0000413	protein peptidyl-prolyl isomerization	31/18903	0.212506385	0.572599082	0.558520778	2289	1
ATF6B	GO:0002313	mature B cell differentiation involved in immune response	31/18903	0.212506385	0.572599082	0.558520778	604	1
ATF6B	GO:0003309	type B pancreatic cell differentiation	31/18903	0.212506385	0.572599082	0.558520778	1000	1
ATF6B	GO:0015012	heparan sulfate proteoglycan biosynthetic process	31/18903	0.212506385	0.572599082	0.558520778	9375	1
ATF6B	GO:0019433	triglyceride catabolic process	31/18903	0.212506385	0.572599082	0.558520778	57104	1
ATF6B	GO:0021591	ventricular system development	31/18903	0.212506385	0.572599082	0.558520778	113246	1
ATF6B	GO:0048679	regulation of axon regeneration	31/18903	0.212506385	0.572599082	0.558520778	2316	1
ATF6B	GO:0061437	renal system vasculature development	31/18903	0.212506385	0.572599082	0.558520778	8837	1
ATF6B	GO:0061440	kidney vasculature development	31/18903	0.212506385	0.572599082	0.558520778	8837	1
ATF6B	GO:0086011	membrane repolarization during action potential	31/18903	0.212506385	0.572599082	0.558520778	2316	1
ATF6B	GO:0097106	postsynaptic density organization	31/18903	0.212506385	0.572599082	0.558520778	1000	1
ATF6B	GO:0098901	regulation of cardiac muscle cell action potential	31/18903	0.212506385	0.572599082	0.558520778	10142	1
ATF6B	GO:1902042	negative regulation of extrinsic apoptotic signaling pathway via death domain receptors	31/18903	0.212506385	0.572599082	0.558520778	8837	1
ATF6B	GO:0007159	leukocyte cell-cell adhesion	414/18903	0.212856364	0.572599082	0.558520778	5970/3329/604/7412/6188	5
ATF6B	GO:0050678	regulation of epithelial cell proliferation	414/18903	0.212856364	0.572599082	0.558520778	283131/5076/8837/5797/3299	5
ATF6B	GO:0045216	cell-cell junction organization	208/18903	0.214483583	0.574034965	0.559921357	1004/2316/1000	3
ATF6B	GO:0061640	cytoskeleton-dependent cytokinesis	113/18903	0.215047081	0.574034965	0.559921357	288/1072	2
ATF6B	GO:1904659	glucose transmembrane transport	113/18903	0.215047081	0.574034965	0.559921357	6526/4205	2
ATF6B	GO:0042063	gliogenesis	310/18903	0.215082445	0.574034965	0.559921357	7431/5076/2065/1000	4
ATF6B	GO:0009408	response to heat	114/18903	0.217860752	0.574034965	0.559921357	3303/7175	2
ATF6B	GO:2001020	regulation of response to DNA damage stimulus	312/18903	0.218302881	0.574034965	0.559921357	80314/7178/6154/6188	4
ATF6B	GO:0003338	metanephros morphogenesis	32/18903	0.218556967	0.574034965	0.559921357	5076	1
ATF6B	GO:0006482	protein demethylation	32/18903	0.218556967	0.574034965	0.559921357	3299	1
ATF6B	GO:0007628	adult walking behavior	32/18903	0.218556967	0.574034965	0.559921357	55074	1
ATF6B	GO:0008156	negative regulation of DNA replication	32/18903	0.218556967	0.574034965	0.559921357	604	1
ATF6B	GO:0008214	protein dealkylation	32/18903	0.218556967	0.574034965	0.559921357	3299	1
ATF6B	GO:0010644	cell communication by electrical coupling	32/18903	0.218556967	0.574034965	0.559921357	288	1
ATF6B	GO:0010667	negative regulation of cardiac muscle cell apoptotic process	32/18903	0.218556967	0.574034965	0.559921357	8837	1
ATF6B	GO:0035456	response to interferon-beta	32/18903	0.218556967	0.574034965	0.559921357	51079	1
ATF6B	GO:0046825	regulation of protein export from nucleus	32/18903	0.218556967	0.574034965	0.559921357	7175	1
ATF6B	GO:0051085	chaperone cofactor-dependent protein refolding	32/18903	0.218556967	0.574034965	0.559921357	3303	1
ATF6B	GO:0051642	centrosome localization	32/18903	0.218556967	0.574034965	0.559921357	10142	1
ATF6B	GO:0060544	regulation of necroptotic process	32/18903	0.218556967	0.574034965	0.559921357	8837	1
ATF6B	GO:1902235	regulation of endoplasmic reticulum stress-induced intrinsic apoptotic signaling pathway	32/18903	0.218556967	0.574034965	0.559921357	3303	1
ATF6B	GO:1990776	response to angiotensin	32/18903	0.218556967	0.574034965	0.559921357	5970	1
ATF6B	GO:0006875	cellular metal ion homeostasis	420/18903	0.22112434	0.578857751	0.564625567	2512/1356/2316/7178/2495	5
ATF6B	GO:0008645	hexose transmembrane transport	116/18903	0.223497766	0.578857751	0.564625567	6526/4205	2
ATF6B	GO:0002828	regulation of type 2 immune response	33/18903	0.224561378	0.578857751	0.564625567	604	1
ATF6B	GO:0006084	acetyl-CoA metabolic process	33/18903	0.224561378	0.578857751	0.564625567	5163	1
ATF6B	GO:0007143	female meiotic nuclear division	33/18903	0.224561378	0.578857751	0.564625567	27030	1
ATF6B	GO:0036475	neuron death in response to oxidative stress	33/18903	0.224561378	0.578857751	0.564625567	55074	1
ATF6B	GO:0045577	regulation of B cell differentiation	33/18903	0.224561378	0.578857751	0.564625567	604	1
ATF6B	GO:0048147	negative regulation of fibroblast proliferation	33/18903	0.224561378	0.578857751	0.564625567	2495	1
ATF6B	GO:0048799	animal organ maturation	33/18903	0.224561378	0.578857751	0.564625567	5076	1
ATF6B	GO:0050901	leukocyte tethering or rolling	33/18903	0.224561378	0.578857751	0.564625567	7412	1
ATF6B	GO:0060795	cell fate commitment involved in formation of primary germ layer	33/18903	0.224561378	0.578857751	0.564625567	5076	1
ATF6B	GO:0061842	microtubule organizing center localization	33/18903	0.224561378	0.578857751	0.564625567	10142	1
ATF6B	GO:0090183	regulation of kidney development	33/18903	0.224561378	0.578857751	0.564625567	5076	1
ATF6B	GO:0090659	walking behavior	33/18903	0.224561378	0.578857751	0.564625567	55074	1
ATF6B	GO:1901380	negative regulation of potassium ion transmembrane transport	33/18903	0.224561378	0.578857751	0.564625567	288	1
ATF6B	GO:1905476	negative regulation of protein localization to membrane	33/18903	0.224561378	0.578857751	0.564625567	2664	1
ATF6B	GO:0071887	leukocyte apoptotic process	117/18903	0.226320684	0.581402235	0.567107491	604/6194	2
ATF6B	GO:0016236	macroautophagy	317/18903	0.226411048	0.581402235	0.567107491	54543/81671/57674/2597	4
ATF6B	GO:0010948	negative regulation of cell cycle process	318/18903	0.228042114	0.581402235	0.567107491	10111/604/7175/6154	4
ATF6B	GO:0002286	T cell activation involved in immune response	118/18903	0.229146264	0.581402235	0.567107491	604/6194	2
ATF6B	GO:0006688	glycosphingolipid biosynthetic process	34/18903	0.230519968	0.581402235	0.567107491	9375	1
ATF6B	GO:0010664	negative regulation of striated muscle cell apoptotic process	34/18903	0.230519968	0.581402235	0.567107491	8837	1
ATF6B	GO:0010765	positive regulation of sodium ion transport	34/18903	0.230519968	0.581402235	0.567107491	288	1
ATF6B	GO:0021799	cerebral cortex radially oriented cell migration	34/18903	0.230519968	0.581402235	0.567107491	85458	1
ATF6B	GO:0032743	positive regulation of interleukin-2 production	34/18903	0.230519968	0.581402235	0.567107491	6188	1
ATF6B	GO:0033006	regulation of mast cell activation involved in immune response	34/18903	0.230519968	0.581402235	0.567107491	5169	1
ATF6B	GO:0035459	vesicle cargo loading	34/18903	0.230519968	0.581402235	0.567107491	10484	1
ATF6B	GO:0045648	positive regulation of erythrocyte differentiation	34/18903	0.230519968	0.581402235	0.567107491	3303	1
ATF6B	GO:0048333	mesodermal cell differentiation	34/18903	0.230519968	0.581402235	0.567107491	5076	1
ATF6B	GO:0051450	myoblast proliferation	34/18903	0.230519968	0.581402235	0.567107491	378938	1
ATF6B	GO:0060563	neuroepithelial cell differentiation	34/18903	0.230519968	0.581402235	0.567107491	1000	1
ATF6B	GO:0070570	regulation of neuron projection regeneration	34/18903	0.230519968	0.581402235	0.567107491	2316	1
ATF6B	GO:0086004	regulation of cardiac muscle cell contraction	34/18903	0.230519968	0.581402235	0.567107491	10142	1
ATF6B	GO:0090162	establishment of epithelial cell polarity	34/18903	0.230519968	0.581402235	0.567107491	55691	1
ATF6B	GO:0099084	postsynaptic specialization organization	34/18903	0.230519968	0.581402235	0.567107491	1000	1
ATF6B	GO:0010927	cellular component assembly involved in morphogenesis	119/18903	0.231974301	0.58374507	0.569392724	8837/4205	2
ATF6B	GO:0015749	monosaccharide transmembrane transport	119/18903	0.231974301	0.58374507	0.569392724	6526/4205	2
ATF6B	GO:0035967	cellular response to topologically incorrect protein	120/18903	0.234804593	0.588167342	0.573706267	3329/3303	2
ATF6B	GO:0002719	negative regulation of cytokine production involved in immune response	35/18903	0.236433085	0.588167342	0.573706267	604	1
ATF6B	GO:0032205	negative regulation of telomere maintenance	35/18903	0.236433085	0.588167342	0.573706267	10111	1
ATF6B	GO:0048048	embryonic eye morphogenesis	35/18903	0.236433085	0.588167342	0.573706267	5076	1
ATF6B	GO:0060218	hematopoietic stem cell differentiation	35/18903	0.236433085	0.588167342	0.573706267	10443	1
ATF6B	GO:0062098	regulation of programmed necrotic cell death	35/18903	0.236433085	0.588167342	0.573706267	8837	1
ATF6B	GO:0071425	hematopoietic stem cell proliferation	35/18903	0.236433085	0.588167342	0.573706267	10443	1
ATF6B	GO:1901099	negative regulation of signal transduction in absence of ligand	35/18903	0.236433085	0.588167342	0.573706267	3303	1
ATF6B	GO:2000515	negative regulation of CD4-positive, alpha-beta T cell activation	35/18903	0.236433085	0.588167342	0.573706267	604	1
ATF6B	GO:2001240	negative regulation of extrinsic apoptotic signaling pathway in absence of ligand	35/18903	0.236433085	0.588167342	0.573706267	3303	1
ATF6B	GO:0002377	immunoglobulin production	219/18903	0.236643386	0.588167342	0.573706267	28299/3329/604	3
ATF6B	GO:0002698	negative regulation of immune effector process	122/18903	0.240471145	0.591558089	0.577013646	5169/604	2
ATF6B	GO:0006476	protein deacetylation	122/18903	0.240471145	0.591558089	0.577013646	604/2316	2
ATF6B	GO:0043500	muscle adaptation	122/18903	0.240471145	0.591558089	0.577013646	8837/4205	2
ATF6B	GO:0032409	regulation of transporter activity	326/18903	0.24119646	0.591558089	0.577013646	288/6526/81671/10142	4
ATF6B	GO:0000423	mitophagy	36/18903	0.242301073	0.591558089	0.577013646	54543	1
ATF6B	GO:0010613	positive regulation of cardiac muscle hypertrophy	36/18903	0.242301073	0.591558089	0.577013646	4205	1
ATF6B	GO:0045589	regulation of regulatory T cell differentiation	36/18903	0.242301073	0.591558089	0.577013646	604	1
ATF6B	GO:0045738	negative regulation of DNA repair	36/18903	0.242301073	0.591558089	0.577013646	6188	1
ATF6B	GO:0050869	negative regulation of B cell activation	36/18903	0.242301073	0.591558089	0.577013646	604	1
ATF6B	GO:0070873	regulation of glycogen metabolic process	36/18903	0.242301073	0.591558089	0.577013646	79660	1
ATF6B	GO:0071108	protein K48-linked deubiquitination	36/18903	0.242301073	0.591558089	0.577013646	80124	1
ATF6B	GO:0086010	membrane depolarization during action potential	36/18903	0.242301073	0.591558089	0.577013646	288	1
ATF6B	GO:0097345	mitochondrial outer membrane permeabilization	36/18903	0.242301073	0.591558089	0.577013646	3303	1
ATF6B	GO:1905332	positive regulation of morphogenesis of an epithelium	36/18903	0.242301073	0.591558089	0.577013646	5076	1
ATF6B	GO:0022612	gland morphogenesis	123/18903	0.243307015	0.591558089	0.577013646	1999/8837	2
ATF6B	GO:0006457	protein folding	223/18903	0.244801561	0.591558089	0.577013646	3329/3303/2289	3
ATF6B	GO:0042471	ear morphogenesis	124/18903	0.246144359	0.591558089	0.577013646	5076/6169	2
ATF6B	GO:0006913	nucleocytoplasmic transport	329/18903	0.246174958	0.591558089	0.577013646	9349/2316/7175/6209	4
ATF6B	GO:0051169	nuclear transport	329/18903	0.246174958	0.591558089	0.577013646	9349/2316/7175/6209	4
ATF6B	GO:0001941	postsynaptic membrane organization	37/18903	0.248124275	0.591558089	0.577013646	1000	1
ATF6B	GO:0002068	glandular epithelial cell development	37/18903	0.248124275	0.591558089	0.577013646	1000	1
ATF6B	GO:0002335	mature B cell differentiation	37/18903	0.248124275	0.591558089	0.577013646	604	1
ATF6B	GO:0008207	C21-steroid hormone metabolic process	37/18903	0.248124275	0.591558089	0.577013646	133	1
ATF6B	GO:0010092	specification of animal organ identity	37/18903	0.248124275	0.591558089	0.577013646	5076	1
ATF6B	GO:0014742	positive regulation of muscle hypertrophy	37/18903	0.248124275	0.591558089	0.577013646	4205	1
ATF6B	GO:0021955	central nervous system neuron axonogenesis	37/18903	0.248124275	0.591558089	0.577013646	113246	1
ATF6B	GO:0022616	DNA strand elongation	37/18903	0.248124275	0.591558089	0.577013646	10111	1
ATF6B	GO:0031076	embryonic camera-type eye development	37/18903	0.248124275	0.591558089	0.577013646	5076	1
ATF6B	GO:0034110	regulation of homotypic cell-cell adhesion	37/18903	0.248124275	0.591558089	0.577013646	288	1
ATF6B	GO:0035883	enteroendocrine cell differentiation	37/18903	0.248124275	0.591558089	0.577013646	1000	1
ATF6B	GO:0044319	wound healing, spreading of cells	37/18903	0.248124275	0.591558089	0.577013646	2316	1
ATF6B	GO:0046326	positive regulation of glucose import	37/18903	0.248124275	0.591558089	0.577013646	4205	1
ATF6B	GO:0050931	pigment cell differentiation	37/18903	0.248124275	0.591558089	0.577013646	89781	1
ATF6B	GO:0051084	'de novo' post-translational protein folding	37/18903	0.248124275	0.591558089	0.577013646	3303	1
ATF6B	GO:0051385	response to mineralocorticoid	37/18903	0.248124275	0.591558089	0.577013646	6155	1
ATF6B	GO:0070229	negative regulation of lymphocyte apoptotic process	37/18903	0.248124275	0.591558089	0.577013646	604	1
ATF6B	GO:0086019	cell-cell signaling involved in cardiac conduction	37/18903	0.248124275	0.591558089	0.577013646	2316	1
ATF6B	GO:0090505	epiboly involved in wound healing	37/18903	0.248124275	0.591558089	0.577013646	2316	1
ATF6B	GO:0009895	negative regulation of catabolic process	332/18903	0.251176512	0.596376883	0.581713962	5970/6201/9349/2316	4
ATF6B	GO:1903050	regulation of proteolysis involved in protein catabolic process	227/18903	0.25300485	0.596376883	0.581713962	6201/9349/3303	3
ATF6B	GO:0006298	mismatch repair	38/18903	0.253903029	0.596376883	0.581713962	27030	1
ATF6B	GO:0014037	Schwann cell differentiation	38/18903	0.253903029	0.596376883	0.581713962	2065	1
ATF6B	GO:0019228	neuronal action potential	38/18903	0.253903029	0.596376883	0.581713962	288	1
ATF6B	GO:0032885	regulation of polysaccharide biosynthetic process	38/18903	0.253903029	0.596376883	0.581713962	79660	1
ATF6B	GO:0033260	nuclear DNA replication	38/18903	0.253903029	0.596376883	0.581713962	604	1
ATF6B	GO:0042092	type 2 immune response	38/18903	0.253903029	0.596376883	0.581713962	604	1
ATF6B	GO:0043516	regulation of DNA damage response, signal transduction by p53 class mediator	38/18903	0.253903029	0.596376883	0.581713962	6154	1
ATF6B	GO:0045191	regulation of isotype switching	38/18903	0.253903029	0.596376883	0.581713962	604	1
ATF6B	GO:0045746	negative regulation of Notch signaling pathway	38/18903	0.253903029	0.596376883	0.581713962	604	1
ATF6B	GO:0045773	positive regulation of axon extension	38/18903	0.253903029	0.596376883	0.581713962	2664	1
ATF6B	GO:0090504	epiboly	38/18903	0.253903029	0.596376883	0.581713962	2316	1
ATF6B	GO:0098926	postsynaptic signal transduction	38/18903	0.253903029	0.596376883	0.581713962	5970	1
ATF6B	GO:0071241	cellular response to inorganic substance	229/18903	0.257121826	0.601591857	0.586800717	288/8837/4205	3
ATF6B	GO:0045739	positive regulation of DNA repair	128/18903	0.257504759	0.601591857	0.586800717	80314/6188	2
ATF6B	GO:0046683	response to organophosphorus	128/18903	0.257504759	0.601591857	0.586800717	6175/10142	2
ATF6B	GO:0030111	regulation of Wnt signaling pathway	336/18903	0.257879106	0.601591857	0.586800717	85458/6206/1000/57674	4
ATF6B	GO:0009150	purine ribonucleotide metabolic process	447/18903	0.259460016	0.601591857	0.586800717	5169/5163/51079/3303/2597	5
ATF6B	GO:1990778	protein localization to cell periphery	337/18903	0.259560514	0.601591857	0.586800717	10484/288/2316/1000	4
ATF6B	GO:0017004	cytochrome complex assembly	39/18903	0.259637673	0.601591857	0.586800717	55744	1
ATF6B	GO:0032350	regulation of hormone metabolic process	39/18903	0.259637673	0.601591857	0.586800717	133	1
ATF6B	GO:0032438	melanosome organization	39/18903	0.259637673	0.601591857	0.586800717	89781	1
ATF6B	GO:0043403	skeletal muscle tissue regeneration	39/18903	0.259637673	0.601591857	0.586800717	8837	1
ATF6B	GO:0045066	regulatory T cell differentiation	39/18903	0.259637673	0.601591857	0.586800717	604	1
ATF6B	GO:1905168	positive regulation of double-strand break repair via homologous recombination	39/18903	0.259637673	0.601591857	0.586800717	80314	1
ATF6B	GO:0007041	lysosomal transport	129/18903	0.260346708	0.601591857	0.586800717	9648/3303	2
ATF6B	GO:0051224	negative regulation of protein transport	129/18903	0.260346708	0.601591857	0.586800717	55691/2664	2
ATF6B	GO:0032496	response to lipopolysaccharide	339/18903	0.262929942	0.601591857	0.586800717	133/5970/7431/7412	4
ATF6B	GO:0048545	response to steroid hormone	339/18903	0.262929942	0.601591857	0.586800717	133/8837/6155/3303	4
ATF6B	GO:0001953	negative regulation of cell-matrix adhesion	40/18903	0.265328542	0.601591857	0.586800717	604	1
ATF6B	GO:0002183	cytoplasmic translational initiation	40/18903	0.265328542	0.601591857	0.586800717	23521	1
ATF6B	GO:0007007	inner mitochondrial membrane organization	40/18903	0.265328542	0.601591857	0.586800717	51079	1
ATF6B	GO:0007212	dopamine receptor signaling pathway	40/18903	0.265328542	0.601591857	0.586800717	2316	1
ATF6B	GO:0016233	telomere capping	40/18903	0.265328542	0.601591857	0.586800717	10111	1
ATF6B	GO:0030201	heparan sulfate proteoglycan metabolic process	40/18903	0.265328542	0.601591857	0.586800717	9375	1
ATF6B	GO:0032965	regulation of collagen biosynthetic process	40/18903	0.265328542	0.601591857	0.586800717	7431	1
ATF6B	GO:0033120	positive regulation of RNA splicing	40/18903	0.265328542	0.601591857	0.586800717	3303	1
ATF6B	GO:0035886	vascular associated smooth muscle cell differentiation	40/18903	0.265328542	0.601591857	0.586800717	133	1
ATF6B	GO:0043001	Golgi to plasma membrane protein transport	40/18903	0.265328542	0.601591857	0.586800717	288	1
ATF6B	GO:0043267	negative regulation of potassium ion transport	40/18903	0.265328542	0.601591857	0.586800717	288	1
ATF6B	GO:0045823	positive regulation of heart contraction	40/18903	0.265328542	0.601591857	0.586800717	133	1
ATF6B	GO:0048753	pigment granule organization	40/18903	0.265328542	0.601591857	0.586800717	89781	1
ATF6B	GO:0071392	cellular response to estradiol stimulus	40/18903	0.265328542	0.601591857	0.586800717	8837	1
ATF6B	GO:0098751	bone cell development	40/18903	0.265328542	0.601591857	0.586800717	2316	1
ATF6B	GO:1901532	regulation of hematopoietic progenitor cell differentiation	40/18903	0.265328542	0.601591857	0.586800717	10443	1
ATF6B	GO:1903115	regulation of actin filament-based movement	40/18903	0.265328542	0.601591857	0.586800717	10142	1
ATF6B	GO:1904994	regulation of leukocyte adhesion to vascular endothelial cell	40/18903	0.265328542	0.601591857	0.586800717	5970	1
ATF6B	GO:0007127	meiosis I	131/18903	0.266031595	0.602571055	0.587755839	10111/27030	2
ATF6B	GO:0034219	carbohydrate transmembrane transport	132/18903	0.268874192	0.605345845	0.590462407	6526/4205	2
ATF6B	GO:0017158	regulation of calcium ion-dependent exocytosis	41/18903	0.270975966	0.605345845	0.590462407	8448	1
ATF6B	GO:0032733	positive regulation of interleukin-10 production	41/18903	0.270975966	0.605345845	0.590462407	3329	1
ATF6B	GO:0045454	cell redox homeostasis	41/18903	0.270975966	0.605345845	0.590462407	5052	1
ATF6B	GO:0046461	neutral lipid catabolic process	41/18903	0.270975966	0.605345845	0.590462407	57104	1
ATF6B	GO:0046464	acylglycerol catabolic process	41/18903	0.270975966	0.605345845	0.590462407	57104	1
ATF6B	GO:0050850	positive regulation of calcium-mediated signaling	41/18903	0.270975966	0.605345845	0.590462407	2065	1
ATF6B	GO:0070884	regulation of calcineurin-NFAT signaling cascade	41/18903	0.270975966	0.605345845	0.590462407	2065	1
ATF6B	GO:0072210	metanephric nephron development	41/18903	0.270975966	0.605345845	0.590462407	5076	1
ATF6B	GO:0120178	steroid hormone biosynthetic process	41/18903	0.270975966	0.605345845	0.590462407	133	1
ATF6B	GO:1901223	negative regulation of NIK/NF-kappaB signaling	41/18903	0.270975966	0.605345845	0.590462407	5970	1
ATF6B	GO:1902742	apoptotic process involved in development	41/18903	0.270975966	0.605345845	0.590462407	5076	1
ATF6B	GO:1903524	positive regulation of blood circulation	41/18903	0.270975966	0.605345845	0.590462407	133	1
ATF6B	GO:0035601	protein deacylation	133/18903	0.271716666	0.605345845	0.590462407	604/2316	2
ATF6B	GO:1904950	negative regulation of establishment of protein localization	133/18903	0.271716666	0.605345845	0.590462407	55691/2664	2
ATF6B	GO:0030048	actin filament-based movement	134/18903	0.274558856	0.605345845	0.590462407	2316/10142	2
ATF6B	GO:0019216	regulation of lipid metabolic process	347/18903	0.276489604	0.605345845	0.590462407	133/5163/57104/57674	4
ATF6B	GO:0006623	protein targeting to vacuole	42/18903	0.276580275	0.605345845	0.590462407	9648	1
ATF6B	GO:0014002	astrocyte development	42/18903	0.276580275	0.605345845	0.590462407	7431	1
ATF6B	GO:0043029	T cell homeostasis	42/18903	0.276580275	0.605345845	0.590462407	6194	1
ATF6B	GO:0044786	cell cycle DNA replication	42/18903	0.276580275	0.605345845	0.590462407	604	1
ATF6B	GO:0045022	early endosome to late endosome transport	42/18903	0.276580275	0.605345845	0.590462407	2316	1
ATF6B	GO:0071354	cellular response to interleukin-6	42/18903	0.276580275	0.605345845	0.590462407	5970	1
ATF6B	GO:0086091	regulation of heart rate by cardiac conduction	42/18903	0.276580275	0.605345845	0.590462407	10142	1
ATF6B	GO:0106056	regulation of calcineurin-mediated signaling	42/18903	0.276580275	0.605345845	0.590462407	2065	1
ATF6B	GO:1902110	positive regulation of mitochondrial membrane permeability involved in apoptotic process	42/18903	0.276580275	0.605345845	0.590462407	3303	1
ATF6B	GO:0007098	centrosome cycle	135/18903	0.277400598	0.605345845	0.590462407	57710/57018	2
ATF6B	GO:1900180	regulation of protein localization to nucleus	135/18903	0.277400598	0.605345845	0.590462407	2316/7175	2
ATF6B	GO:0050670	regulation of lymphocyte proliferation	239/18903	0.277835303	0.605345845	0.590462407	604/7412/6188	3
ATF6B	GO:0007498	mesoderm development	136/18903	0.280241733	0.605345845	0.590462407	5076/6169	2
ATF6B	GO:0010565	regulation of cellular ketone metabolic process	136/18903	0.280241733	0.605345845	0.590462407	133/5163	2
ATF6B	GO:0042113	B cell activation	350/18903	0.28160528	0.605345845	0.590462407	3329/604/1316/7412	4
ATF6B	GO:0006284	base-excision repair	43/18903	0.282141797	0.605345845	0.590462407	6188	1
ATF6B	GO:0006356	regulation of transcription by RNA polymerase I	43/18903	0.282141797	0.605345845	0.590462407	2316	1
ATF6B	GO:0007595	lactation	43/18903	0.282141797	0.605345845	0.590462407	6175	1
ATF6B	GO:0031952	regulation of protein autophosphorylation	43/18903	0.282141797	0.605345845	0.590462407	10111	1
ATF6B	GO:0033574	response to testosterone	43/18903	0.282141797	0.605345845	0.590462407	8837	1
ATF6B	GO:0043507	positive regulation of JUN kinase activity	43/18903	0.282141797	0.605345845	0.590462407	6188	1
ATF6B	GO:0045622	regulation of T-helper cell differentiation	43/18903	0.282141797	0.605345845	0.590462407	604	1
ATF6B	GO:0051602	response to electrical stimulus	43/18903	0.282141797	0.605345845	0.590462407	10142	1
ATF6B	GO:0071548	response to dexamethasone	43/18903	0.282141797	0.605345845	0.590462407	8837	1
ATF6B	GO:0090114	COPII-coated vesicle budding	43/18903	0.282141797	0.605345845	0.590462407	10484	1
ATF6B	GO:0090207	regulation of triglyceride metabolic process	43/18903	0.282141797	0.605345845	0.590462407	57104	1
ATF6B	GO:1900371	regulation of purine nucleotide biosynthetic process	43/18903	0.282141797	0.605345845	0.590462407	5163	1
ATF6B	GO:1902275	regulation of chromatin organization	43/18903	0.282141797	0.605345845	0.590462407	7175	1
ATF6B	GO:0061982	meiosis I cell cycle process	137/18903	0.283082104	0.605345845	0.590462407	10111/27030	2
ATF6B	GO:0098732	macromolecule deacylation	137/18903	0.283082104	0.605345845	0.590462407	604/2316	2
ATF6B	GO:0006936	muscle contraction	351/18903	0.283313906	0.605345845	0.590462407	113246/2316/800/10142	4
ATF6B	GO:0032984	protein-containing complex disassembly	242/18903	0.284083809	0.605345845	0.590462407	1072/9349/81671	3
ATF6B	GO:0031346	positive regulation of cell projection organization	352/18903	0.285024164	0.605345845	0.590462407	85458/8837/2316/2664	4
ATF6B	GO:0030879	mammary gland development	138/18903	0.285921557	0.605345845	0.590462407	1999/6175	2
ATF6B	GO:0032944	regulation of mononuclear cell proliferation	243/18903	0.286169493	0.605345845	0.590462407	604/7412/6188	3
ATF6B	GO:0009259	ribonucleotide metabolic process	466/18903	0.287339626	0.605345845	0.590462407	5169/5163/51079/3303/2597	5
ATF6B	GO:0001709	cell fate determination	44/18903	0.287660855	0.605345845	0.590462407	5076	1
ATF6B	GO:0003009	skeletal muscle contraction	44/18903	0.287660855	0.605345845	0.590462407	113246	1
ATF6B	GO:0010828	positive regulation of glucose transmembrane transport	44/18903	0.287660855	0.605345845	0.590462407	4205	1
ATF6B	GO:0030808	regulation of nucleotide biosynthetic process	44/18903	0.287660855	0.605345845	0.590462407	5163	1
ATF6B	GO:0031063	regulation of histone deacetylation	44/18903	0.287660855	0.605345845	0.590462407	604	1
ATF6B	GO:0032881	regulation of polysaccharide metabolic process	44/18903	0.287660855	0.605345845	0.590462407	79660	1
ATF6B	GO:0042181	ketone biosynthetic process	44/18903	0.287660855	0.605345845	0.590462407	133	1
ATF6B	GO:0042771	intrinsic apoptotic signaling pathway in response to DNA damage by p53 class mediator	44/18903	0.287660855	0.605345845	0.590462407	6154	1
ATF6B	GO:0044275	cellular carbohydrate catabolic process	44/18903	0.287660855	0.605345845	0.590462407	79660	1
ATF6B	GO:0061001	regulation of dendritic spine morphogenesis	44/18903	0.287660855	0.605345845	0.590462407	1072	1
ATF6B	GO:0071526	semaphorin-plexin signaling pathway	44/18903	0.287660855	0.605345845	0.590462407	2316	1
ATF6B	GO:0090317	negative regulation of intracellular protein transport	44/18903	0.287660855	0.605345845	0.590462407	2664	1
ATF6B	GO:1900026	positive regulation of substrate adhesion-dependent cell spreading	44/18903	0.287660855	0.605345845	0.590462407	2316	1
ATF6B	GO:1902686	mitochondrial outer membrane permeabilization involved in programmed cell death	44/18903	0.287660855	0.605345845	0.590462407	3303	1
ATF6B	GO:1903573	negative regulation of response to endoplasmic reticulum stress	44/18903	0.287660855	0.605345845	0.590462407	3303	1
ATF6B	GO:0008203	cholesterol metabolic process	139/18903	0.28875994	0.605345845	0.590462407	1727/8542	2
ATF6B	GO:0050852	T cell receptor signaling pathway	139/18903	0.28875994	0.605345845	0.590462407	5970/6188	2
ATF6B	GO:1903008	organelle disassembly	139/18903	0.28875994	0.605345845	0.590462407	54543/57104	2
ATF6B	GO:0050867	positive regulation of cell activation	467/18903	0.28882339	0.605345845	0.590462407	3329/604/2316/7412/6188	5
ATF6B	GO:0007266	Rho protein signal transduction	140/18903	0.291597103	0.605345845	0.590462407	1072/604	2
ATF6B	GO:0048813	dendrite morphogenesis	140/18903	0.291597103	0.605345845	0.590462407	1072/4205	2
ATF6B	GO:0060048	cardiac muscle contraction	140/18903	0.291597103	0.605345845	0.590462407	2316/10142	2
ATF6B	GO:0072507	divalent inorganic cation homeostasis	356/18903	0.291880691	0.605345845	0.590462407	133/288/2316/7178	4
ATF6B	GO:0003254	regulation of membrane depolarization	45/18903	0.293137772	0.605345845	0.590462407	288	1
ATF6B	GO:0005978	glycogen biosynthetic process	45/18903	0.293137772	0.605345845	0.590462407	79660	1
ATF6B	GO:0008631	intrinsic apoptotic signaling pathway in response to oxidative stress	45/18903	0.293137772	0.605345845	0.590462407	5163	1
ATF6B	GO:0009250	glucan biosynthetic process	45/18903	0.293137772	0.605345845	0.590462407	79660	1
ATF6B	GO:0010712	regulation of collagen metabolic process	45/18903	0.293137772	0.605345845	0.590462407	7431	1
ATF6B	GO:0030890	positive regulation of B cell proliferation	45/18903	0.293137772	0.605345845	0.590462407	604	1
ATF6B	GO:0032781	positive regulation of ATP-dependent activity	45/18903	0.293137772	0.605345845	0.590462407	81671	1
ATF6B	GO:0033003	regulation of mast cell activation	45/18903	0.293137772	0.605345845	0.590462407	5169	1
ATF6B	GO:0035384	thioester biosynthetic process	45/18903	0.293137772	0.605345845	0.590462407	5163	1
ATF6B	GO:0043620	regulation of DNA-templated transcription in response to stress	45/18903	0.293137772	0.605345845	0.590462407	5970	1
ATF6B	GO:0045910	negative regulation of DNA recombination	45/18903	0.293137772	0.605345845	0.590462407	604	1
ATF6B	GO:0046636	negative regulation of alpha-beta T cell activation	45/18903	0.293137772	0.605345845	0.590462407	604	1
ATF6B	GO:0060964	regulation of miRNA-mediated gene silencing	45/18903	0.293137772	0.605345845	0.590462407	283131	1
ATF6B	GO:0062208	positive regulation of pattern recognition receptor signaling pathway	45/18903	0.293137772	0.605345845	0.590462407	3303	1
ATF6B	GO:0070741	response to interleukin-6	45/18903	0.293137772	0.605345845	0.590462407	5970	1
ATF6B	GO:0071616	acyl-CoA biosynthetic process	45/18903	0.293137772	0.605345845	0.590462407	5163	1
ATF6B	GO:0098927	vesicle-mediated transport between endosomal compartments	45/18903	0.293137772	0.605345845	0.590462407	2316	1
ATF6B	GO:1901021	positive regulation of calcium ion transmembrane transporter activity	45/18903	0.293137772	0.605345845	0.590462407	81671	1
ATF6B	GO:1904646	cellular response to amyloid-beta	45/18903	0.293137772	0.605345845	0.590462407	7412	1
ATF6B	GO:0001889	liver development	141/18903	0.294432898	0.605697857	0.590805764	5970/8837	2
ATF6B	GO:0006986	response to unfolded protein	141/18903	0.294432898	0.605697857	0.590805764	3329/3303	2
ATF6B	GO:0034754	cellular hormone metabolic process	141/18903	0.294432898	0.605697857	0.590805764	133/57104	2
ATF6B	GO:0014074	response to purine-containing compound	142/18903	0.297267181	0.605697857	0.590805764	6175/10142	2
ATF6B	GO:0051384	response to glucocorticoid	142/18903	0.297267181	0.605697857	0.590805764	133/8837	2
ATF6B	GO:0044772	mitotic cell cycle phase transition	473/18903	0.297755575	0.605697857	0.590805764	10111/5129/6194/7175/6154	5
ATF6B	GO:0007094	mitotic spindle assembly checkpoint signaling	46/18903	0.298572867	0.605697857	0.590805764	7175	1
ATF6B	GO:0021795	cerebral cortex cell migration	46/18903	0.298572867	0.605697857	0.590805764	85458	1
ATF6B	GO:0031640	killing of cells of another organism	46/18903	0.298572867	0.605697857	0.590805764	2597	1
ATF6B	GO:0033173	calcineurin-NFAT signaling cascade	46/18903	0.298572867	0.605697857	0.590805764	2065	1
ATF6B	GO:0046006	regulation of activated T cell proliferation	46/18903	0.298572867	0.605697857	0.590805764	6188	1
ATF6B	GO:0060443	mammary gland morphogenesis	46/18903	0.298572867	0.605697857	0.590805764	1999	1
ATF6B	GO:0070266	necroptotic process	46/18903	0.298572867	0.605697857	0.590805764	8837	1
ATF6B	GO:0071173	spindle assembly checkpoint signaling	46/18903	0.298572867	0.605697857	0.590805764	7175	1
ATF6B	GO:0071174	mitotic spindle checkpoint signaling	46/18903	0.298572867	0.605697857	0.590805764	7175	1
ATF6B	GO:1901861	regulation of muscle tissue development	46/18903	0.298572867	0.605697857	0.590805764	2065	1
ATF6B	GO:2001239	regulation of extrinsic apoptotic signaling pathway in absence of ligand	46/18903	0.298572867	0.605697857	0.590805764	3303	1
ATF6B	GO:0045926	negative regulation of growth	249/18903	0.298708537	0.605697857	0.590805764	604/51079/3303	3
ATF6B	GO:0002237	response to molecule of bacterial origin	360/18903	0.298760059	0.605697857	0.590805764	133/5970/7431/7412	4
ATF6B	GO:0010038	response to metal ion	360/18903	0.298760059	0.605697857	0.590805764	288/4205/2664/7412	4
ATF6B	GO:0019693	ribose phosphate metabolic process	475/18903	0.300743609	0.607932915	0.59298587	5169/5163/51079/3303/2597	5
ATF6B	GO:0000082	G1/S transition of mitotic cell cycle	250/18903	0.300801881	0.607932915	0.59298587	5129/6194/6154	3
ATF6B	GO:0006163	purine nucleotide metabolic process	476/18903	0.302239503	0.607932915	0.59298587	5169/5163/51079/3303/2597	5
ATF6B	GO:0030177	positive regulation of Wnt signaling pathway	144/18903	0.302930641	0.607932915	0.59298587	85458/6206	2
ATF6B	GO:0061008	hepaticobiliary system development	144/18903	0.302930641	0.607932915	0.59298587	5970/8837	2
ATF6B	GO:0002701	negative regulation of production of molecular mediator of immune response	47/18903	0.303966458	0.607932915	0.59298587	604	1
ATF6B	GO:0031018	endocrine pancreas development	47/18903	0.303966458	0.607932915	0.59298587	1000	1
ATF6B	GO:0031577	spindle checkpoint signaling	47/18903	0.303966458	0.607932915	0.59298587	7175	1
ATF6B	GO:0035794	positive regulation of mitochondrial membrane permeability	47/18903	0.303966458	0.607932915	0.59298587	3303	1
ATF6B	GO:0036230	granulocyte activation	47/18903	0.303966458	0.607932915	0.59298587	5169	1
ATF6B	GO:0045646	regulation of erythrocyte differentiation	47/18903	0.303966458	0.607932915	0.59298587	3303	1
ATF6B	GO:0046677	response to antibiotic	47/18903	0.303966458	0.607932915	0.59298587	9349	1
ATF6B	GO:0060711	labyrinthine layer development	47/18903	0.303966458	0.607932915	0.59298587	133	1
ATF6B	GO:1900368	regulation of post-transcriptional gene silencing by RNA	47/18903	0.303966458	0.607932915	0.59298587	283131	1
ATF6B	GO:1902895	positive regulation of miRNA transcription	47/18903	0.303966458	0.607932915	0.59298587	5970	1
ATF6B	GO:0010951	negative regulation of endopeptidase activity	252/18903	0.304990952	0.60943336	0.594449424	5076/5037/2597	3
ATF6B	GO:0051051	negative regulation of transport	479/18903	0.306734372	0.610678707	0.595664151	55691/288/2065/7175/2664	5
ATF6B	GO:0001974	blood vessel remodeling	48/18903	0.309318858	0.610678707	0.595664151	2316	1
ATF6B	GO:0003197	endocardial cushion development	48/18903	0.309318858	0.610678707	0.595664151	2065	1
ATF6B	GO:0007528	neuromuscular junction development	48/18903	0.309318858	0.610678707	0.595664151	288	1
ATF6B	GO:0031297	replication fork processing	48/18903	0.309318858	0.610678707	0.595664151	10111	1
ATF6B	GO:0032527	protein exit from endoplasmic reticulum	48/18903	0.309318858	0.610678707	0.595664151	9648	1
ATF6B	GO:0035850	epithelial cell differentiation involved in kidney development	48/18903	0.309318858	0.610678707	0.595664151	5076	1
ATF6B	GO:0045581	negative regulation of T cell differentiation	48/18903	0.309318858	0.610678707	0.595664151	604	1
ATF6B	GO:0045841	negative regulation of mitotic metaphase/anaphase transition	48/18903	0.309318858	0.610678707	0.595664151	7175	1
ATF6B	GO:0048483	autonomic nervous system development	48/18903	0.309318858	0.610678707	0.595664151	7412	1
ATF6B	GO:0060147	regulation of post-transcriptional gene silencing	48/18903	0.309318858	0.610678707	0.595664151	283131	1
ATF6B	GO:1901976	regulation of cell cycle checkpoint	48/18903	0.309318858	0.610678707	0.595664151	7175	1
ATF6B	GO:1902003	regulation of amyloid-beta formation	48/18903	0.309318858	0.610678707	0.595664151	5970	1
ATF6B	GO:0000280	nuclear division	481/18903	0.30973668	0.610678707	0.595664151	10111/27030/3303/2316/7175	5
ATF6B	GO:0050673	epithelial cell proliferation	481/18903	0.30973668	0.610678707	0.595664151	283131/5076/8837/5797/3299	5
ATF6B	GO:0006066	alcohol metabolic process	367/18903	0.310846188	0.612322899	0.597267918	1727/6526/57104/8542	4
ATF6B	GO:0051402	neuron apoptotic process	255/18903	0.311279509	0.612349746	0.597294105	2065/55074/2597	3
ATF6B	GO:0051592	response to calcium ion	147/18903	0.311410987	0.612349746	0.597294105	4205/2664	2
ATF6B	GO:0022411	cellular component disassembly	483/18903	0.312743327	0.613253251	0.598175397	54543/1072/9349/57104/81671	5
ATF6B	GO:0090257	regulation of muscle system process	256/18903	0.313376748	0.613253251	0.598175397	113246/4205/10142	3
ATF6B	GO:0018208	peptidyl-proline modification	49/18903	0.314630381	0.613253251	0.598175397	2289	1
ATF6B	GO:0043114	regulation of vascular permeability	49/18903	0.314630381	0.613253251	0.598175397	133	1
ATF6B	GO:0046460	neutral lipid biosynthetic process	49/18903	0.314630381	0.613253251	0.598175397	57104	1
ATF6B	GO:0046463	acylglycerol biosynthetic process	49/18903	0.314630381	0.613253251	0.598175397	57104	1
ATF6B	GO:0048066	developmental pigmentation	49/18903	0.314630381	0.613253251	0.598175397	89781	1
ATF6B	GO:0050798	activated T cell proliferation	49/18903	0.314630381	0.613253251	0.598175397	6188	1
ATF6B	GO:0055081	anion homeostasis	49/18903	0.314630381	0.613253251	0.598175397	5169	1
ATF6B	GO:1902108	regulation of mitochondrial membrane permeability involved in apoptotic process	49/18903	0.314630381	0.613253251	0.598175397	3303	1
ATF6B	GO:0009411	response to UV	149/18903	0.317053093	0.61489686	0.599778594	5970/6154	2
ATF6B	GO:1902652	secondary alcohol metabolic process	149/18903	0.317053093	0.61489686	0.599778594	1727/8542	2
ATF6B	GO:0001890	placenta development	150/18903	0.319870319	0.61489686	0.599778594	133/6194	2
ATF6B	GO:1903844	regulation of cellular response to transforming growth factor beta stimulus	150/18903	0.319870319	0.61489686	0.599778594	8837/3303	2
ATF6B	GO:0002066	columnar/cuboidal epithelial cell development	50/18903	0.319901337	0.61489686	0.599778594	1000	1
ATF6B	GO:0007520	myoblast fusion	50/18903	0.319901337	0.61489686	0.599778594	8837	1
ATF6B	GO:0021695	cerebellar cortex development	50/18903	0.319901337	0.61489686	0.599778594	85458	1
ATF6B	GO:0032964	collagen biosynthetic process	50/18903	0.319901337	0.61489686	0.599778594	7431	1
ATF6B	GO:0044818	mitotic G2/M transition checkpoint	50/18903	0.319901337	0.61489686	0.599778594	10111	1
ATF6B	GO:0051646	mitochondrion localization	50/18903	0.319901337	0.61489686	0.599778594	4205	1
ATF6B	GO:0060966	regulation of gene silencing by RNA	50/18903	0.319901337	0.61489686	0.599778594	283131	1
ATF6B	GO:0061082	myeloid leukocyte cytokine production	50/18903	0.319901337	0.61489686	0.599778594	604	1
ATF6B	GO:0090102	cochlea development	50/18903	0.319901337	0.61489686	0.599778594	5076	1
ATF6B	GO:1902041	regulation of extrinsic apoptotic signaling pathway via death domain receptors	50/18903	0.319901337	0.61489686	0.599778594	8837	1
ATF6B	GO:1902100	negative regulation of metaphase/anaphase transition of cell cycle	50/18903	0.319901337	0.61489686	0.599778594	7175	1
ATF6B	GO:1990573	potassium ion import across plasma membrane	50/18903	0.319901337	0.61489686	0.599778594	3773	1
ATF6B	GO:0010665	regulation of cardiac muscle cell apoptotic process	51/18903	0.325132032	0.619754243	0.60451655	8837	1
ATF6B	GO:0033046	negative regulation of sister chromatid segregation	51/18903	0.325132032	0.619754243	0.60451655	7175	1
ATF6B	GO:0033048	negative regulation of mitotic sister chromatid segregation	51/18903	0.325132032	0.619754243	0.60451655	7175	1
ATF6B	GO:0034332	adherens junction organization	51/18903	0.325132032	0.619754243	0.60451655	1004	1
ATF6B	GO:0046580	negative regulation of Ras protein signal transduction	51/18903	0.325132032	0.619754243	0.60451655	604	1
ATF6B	GO:0050982	detection of mechanical stimulus	51/18903	0.325132032	0.619754243	0.60451655	1000	1
ATF6B	GO:0060688	regulation of morphogenesis of a branching structure	51/18903	0.325132032	0.619754243	0.60451655	5076	1
ATF6B	GO:0097720	calcineurin-mediated signaling	51/18903	0.325132032	0.619754243	0.60451655	2065	1
ATF6B	GO:2000816	negative regulation of mitotic sister chromatid separation	51/18903	0.325132032	0.619754243	0.60451655	7175	1
ATF6B	GO:0007043	cell-cell junction assembly	152/18903	0.32549649	0.619754243	0.60451655	1004/1000	2
ATF6B	GO:0072006	nephron development	152/18903	0.32549649	0.619754243	0.60451655	5076/8837	2
ATF6B	GO:0050863	regulation of T cell activation	376/18903	0.326454956	0.621047014	0.605777536	3329/604/7412/6188	4
ATF6B	GO:0010466	negative regulation of peptidase activity	263/18903	0.32806549	0.622443496	0.607139684	5076/5037/2597	3
ATF6B	GO:0006220	pyrimidine nucleotide metabolic process	52/18903	0.330322774	0.622443496	0.607139684	5169	1
ATF6B	GO:0006968	cellular defense response	52/18903	0.330322774	0.622443496	0.607139684	5970	1
ATF6B	GO:0007129	homologous chromosome pairing at meiosis	52/18903	0.330322774	0.622443496	0.607139684	27030	1
ATF6B	GO:0010043	response to zinc ion	52/18903	0.330322774	0.622443496	0.607139684	7412	1
ATF6B	GO:0010543	regulation of platelet activation	52/18903	0.330322774	0.622443496	0.607139684	2316	1
ATF6B	GO:0010823	negative regulation of mitochondrion organization	52/18903	0.330322774	0.622443496	0.607139684	3303	1
ATF6B	GO:0010939	regulation of necrotic cell death	52/18903	0.330322774	0.622443496	0.607139684	8837	1
ATF6B	GO:0061462	protein localization to lysosome	52/18903	0.330322774	0.622443496	0.607139684	9648	1
ATF6B	GO:0097479	synaptic vesicle localization	52/18903	0.330322774	0.622443496	0.607139684	1000	1
ATF6B	GO:1905710	positive regulation of membrane permeability	52/18903	0.330322774	0.622443496	0.607139684	3303	1
ATF6B	GO:0016125	sterol metabolic process	154/18903	0.331110807	0.622443496	0.607139684	1727/8542	2
ATF6B	GO:0043524	negative regulation of neuron apoptotic process	154/18903	0.331110807	0.622443496	0.607139684	2065/55074	2
ATF6B	GO:0045834	positive regulation of lipid metabolic process	154/18903	0.331110807	0.622443496	0.607139684	133/57104	2
ATF6B	GO:0010675	regulation of cellular carbohydrate metabolic process	155/18903	0.333913222	0.624830616	0.609468112	5163/79660	2
ATF6B	GO:0016052	carbohydrate catabolic process	155/18903	0.333913222	0.624830616	0.609468112	79660/2597	2
ATF6B	GO:0006890	retrograde vesicle-mediated transport, Golgi to endoplasmic reticulum	53/18903	0.335473864	0.624830616	0.609468112	6892	1
ATF6B	GO:0007140	male meiotic nuclear division	53/18903	0.335473864	0.624830616	0.609468112	27030	1
ATF6B	GO:0010656	negative regulation of muscle cell apoptotic process	53/18903	0.335473864	0.624830616	0.609468112	8837	1
ATF6B	GO:0010662	regulation of striated muscle cell apoptotic process	53/18903	0.335473864	0.624830616	0.609468112	8837	1
ATF6B	GO:0019933	cAMP-mediated signaling	53/18903	0.335473864	0.624830616	0.609468112	133	1
ATF6B	GO:0045332	phospholipid translocation	53/18903	0.335473864	0.624830616	0.609468112	81671	1
ATF6B	GO:0051985	negative regulation of chromosome segregation	53/18903	0.335473864	0.624830616	0.609468112	7175	1
ATF6B	GO:0097300	programmed necrotic cell death	53/18903	0.335473864	0.624830616	0.609468112	8837	1
ATF6B	GO:1905819	negative regulation of chromosome separation	53/18903	0.335473864	0.624830616	0.609468112	7175	1
ATF6B	GO:0008643	carbohydrate transport	156/18903	0.336712321	0.625964849	0.610574459	6526/4205	2
ATF6B	GO:0042742	defense response to bacterium	382/18903	0.33689155	0.625964849	0.610574459	2197/79792/6170/57674	4
ATF6B	GO:0030003	cellular cation homeostasis	499/18903	0.336927975	0.625964849	0.610574459	2512/1356/2316/7178/2495	5
ATF6B	GO:0030900	forebrain development	383/18903	0.338632675	0.626993546	0.611577863	113246/85458/2018/1000	4
ATF6B	GO:0010976	positive regulation of neuron projection development	157/18903	0.339507989	0.626993546	0.611577863	8837/2316	2
ATF6B	GO:1902903	regulation of supramolecular fiber organization	384/18903	0.340374184	0.626993546	0.611577863	3303/2316/6188/10142	4
ATF6B	GO:0002279	mast cell activation involved in immune response	54/18903	0.340585603	0.626993546	0.611577863	5169	1
ATF6B	GO:0010883	regulation of lipid storage	54/18903	0.340585603	0.626993546	0.611577863	57104	1
ATF6B	GO:0042572	retinol metabolic process	54/18903	0.340585603	0.626993546	0.611577863	57104	1
ATF6B	GO:0045744	negative regulation of G protein-coupled receptor signaling pathway	54/18903	0.340585603	0.626993546	0.611577863	133	1
ATF6B	GO:0046605	regulation of centrosome cycle	54/18903	0.340585603	0.626993546	0.611577863	57018	1
ATF6B	GO:0051293	establishment of spindle localization	54/18903	0.340585603	0.626993546	0.611577863	1072	1
ATF6B	GO:0071168	protein localization to chromatin	54/18903	0.340585603	0.626993546	0.611577863	80124	1
ATF6B	GO:0086002	cardiac muscle cell action potential involved in contraction	54/18903	0.340585603	0.626993546	0.611577863	2316	1
ATF6B	GO:0007292	female gamete generation	159/18903	0.34508859	0.629035808	0.613569913	27030/6194	2
ATF6B	GO:0035051	cardiocyte differentiation	159/18903	0.34508859	0.629035808	0.613569913	4205/7412	2
ATF6B	GO:0060041	retina development in camera-type eye	159/18903	0.34508859	0.629035808	0.613569913	5076/5797	2
ATF6B	GO:0010659	cardiac muscle cell apoptotic process	55/18903	0.345658291	0.629035808	0.613569913	8837	1
ATF6B	GO:0014888	striated muscle adaptation	55/18903	0.345658291	0.629035808	0.613569913	8837	1
ATF6B	GO:0031103	axon regeneration	55/18903	0.345658291	0.629035808	0.613569913	2316	1
ATF6B	GO:0042743	hydrogen peroxide metabolic process	55/18903	0.345658291	0.629035808	0.613569913	5052	1
ATF6B	GO:0071385	cellular response to glucocorticoid stimulus	55/18903	0.345658291	0.629035808	0.613569913	8837	1
ATF6B	GO:1902991	regulation of amyloid precursor protein catabolic process	55/18903	0.345658291	0.629035808	0.613569913	5970	1
ATF6B	GO:1903202	negative regulation of oxidative stress-induced cell death	55/18903	0.345658291	0.629035808	0.613569913	55074	1
ATF6B	GO:1904645	response to amyloid-beta	55/18903	0.345658291	0.629035808	0.613569913	7412	1
ATF6B	GO:2000107	negative regulation of leukocyte apoptotic process	55/18903	0.345658291	0.629035808	0.613569913	604	1
ATF6B	GO:2000648	positive regulation of stem cell proliferation	55/18903	0.345658291	0.629035808	0.613569913	10443	1
ATF6B	GO:2000772	regulation of cellular senescence	55/18903	0.345658291	0.629035808	0.613569913	604	1
ATF6B	GO:1901988	negative regulation of cell cycle phase transition	272/18903	0.346946173	0.630862846	0.61535203	10111/7175/6154	3
ATF6B	GO:0051017	actin filament bundle assembly	160/18903	0.347873305	0.631208669	0.61568935	2316/800	2
ATF6B	GO:0120254	olefinic compound metabolic process	160/18903	0.347873305	0.631208669	0.61568935	133/57104	2
ATF6B	GO:0002707	negative regulation of lymphocyte mediated immunity	56/18903	0.350692222	0.631208669	0.61568935	604	1
ATF6B	GO:0010559	regulation of glycoprotein biosynthetic process	56/18903	0.350692222	0.631208669	0.61568935	9375	1
ATF6B	GO:0033047	regulation of mitotic sister chromatid segregation	56/18903	0.350692222	0.631208669	0.61568935	7175	1
ATF6B	GO:0034205	amyloid-beta formation	56/18903	0.350692222	0.631208669	0.61568935	5970	1
ATF6B	GO:0043370	regulation of CD4-positive, alpha-beta T cell differentiation	56/18903	0.350692222	0.631208669	0.61568935	604	1
ATF6B	GO:0043470	regulation of carbohydrate catabolic process	56/18903	0.350692222	0.631208669	0.61568935	79660	1
ATF6B	GO:0045761	regulation of adenylate cyclase activity	56/18903	0.350692222	0.631208669	0.61568935	10142	1
ATF6B	GO:0045839	negative regulation of mitotic nuclear division	56/18903	0.350692222	0.631208669	0.61568935	7175	1
ATF6B	GO:0050832	defense response to fungus	56/18903	0.350692222	0.631208669	0.61568935	2597	1
ATF6B	GO:2000630	positive regulation of miRNA metabolic process	56/18903	0.350692222	0.631208669	0.61568935	5970	1
ATF6B	GO:0050878	regulation of body fluid levels	390/18903	0.350829301	0.631208669	0.61568935	133/89781/2316/6175	4
ATF6B	GO:0007034	vacuolar transport	162/18903	0.353431034	0.633694903	0.618114456	9648/3303	2
ATF6B	GO:0002823	negative regulation of adaptive immune response based on somatic recombination of immune receptors built from immunoglobulin superfamily domains	57/18903	0.355687693	0.633694903	0.618114456	604	1
ATF6B	GO:0010332	response to gamma radiation	57/18903	0.355687693	0.633694903	0.618114456	6154	1
ATF6B	GO:0010658	striated muscle cell apoptotic process	57/18903	0.355687693	0.633694903	0.618114456	8837	1
ATF6B	GO:0045005	DNA-templated DNA replication maintenance of fidelity	57/18903	0.355687693	0.633694903	0.618114456	10111	1
ATF6B	GO:0050879	multicellular organismal movement	57/18903	0.355687693	0.633694903	0.618114456	113246	1
ATF6B	GO:0050881	musculoskeletal movement	57/18903	0.355687693	0.633694903	0.618114456	113246	1
ATF6B	GO:0070231	T cell apoptotic process	57/18903	0.355687693	0.633694903	0.618114456	6194	1
ATF6B	GO:0070534	protein K63-linked ubiquitination	57/18903	0.355687693	0.633694903	0.618114456	57674	1
ATF6B	GO:0090329	regulation of DNA-templated DNA replication	57/18903	0.355687693	0.633694903	0.618114456	604	1
ATF6B	GO:1903053	regulation of extracellular matrix organization	57/18903	0.355687693	0.633694903	0.618114456	8837	1
ATF6B	GO:0001701	in utero embryonic development	393/18903	0.356059145	0.633694903	0.618114456	133/1999/10443/6137	4
ATF6B	GO:0035966	response to topologically incorrect protein	163/18903	0.356203841	0.633694903	0.618114456	3329/3303	2
ATF6B	GO:0040029	epigenetic regulation of gene expression	163/18903	0.356203841	0.633694903	0.618114456	80314/7175	2
ATF6B	GO:1904062	regulation of cation transmembrane transport	394/18903	0.357802529	0.635490226	0.619865638	288/2316/81671/10142	4
ATF6B	GO:0061572	actin filament bundle organization	164/18903	0.358972475	0.635490226	0.619865638	2316/800	2
ATF6B	GO:0001961	positive regulation of cytokine-mediated signaling pathway	58/18903	0.360644993	0.635490226	0.619865638	3303	1
ATF6B	GO:0006695	cholesterol biosynthetic process	58/18903	0.360644993	0.635490226	0.619865638	1727	1
ATF6B	GO:0010803	regulation of tumor necrosis factor-mediated signaling pathway	58/18903	0.360644993	0.635490226	0.619865638	3303	1
ATF6B	GO:0034204	lipid translocation	58/18903	0.360644993	0.635490226	0.619865638	81671	1
ATF6B	GO:0045620	negative regulation of lymphocyte differentiation	58/18903	0.360644993	0.635490226	0.619865638	604	1
ATF6B	GO:0048016	inositol phosphate-mediated signaling	58/18903	0.360644993	0.635490226	0.619865638	2065	1
ATF6B	GO:0051058	negative regulation of small GTPase mediated signal transduction	58/18903	0.360644993	0.635490226	0.619865638	604	1
ATF6B	GO:0060997	dendritic spine morphogenesis	58/18903	0.360644993	0.635490226	0.619865638	1072	1
ATF6B	GO:0061005	cell differentiation involved in kidney development	58/18903	0.360644993	0.635490226	0.619865638	5076	1
ATF6B	GO:1902653	secondary alcohol biosynthetic process	58/18903	0.360644993	0.635490226	0.619865638	1727	1
ATF6B	GO:0051168	nuclear export	165/18903	0.361736836	0.636464902	0.62081635	7175/6209	2
ATF6B	GO:0044843	cell cycle G1/S phase transition	280/18903	0.363691908	0.636464902	0.62081635	5129/6194/6154	3
ATF6B	GO:0006261	DNA-templated DNA replication	166/18903	0.364496829	0.636464902	0.62081635	10111/604	2
ATF6B	GO:0007009	plasma membrane organization	166/18903	0.364496829	0.636464902	0.62081635	288/81671	2
ATF6B	GO:0099173	postsynapse organization	166/18903	0.364496829	0.636464902	0.62081635	1072/1000	2
ATF6B	GO:0006611	protein export from nucleus	59/18903	0.365564414	0.636464902	0.62081635	7175	1
ATF6B	GO:0007566	embryo implantation	59/18903	0.365564414	0.636464902	0.62081635	81671	1
ATF6B	GO:0030042	actin filament depolymerization	59/18903	0.365564414	0.636464902	0.62081635	1072	1
ATF6B	GO:0033363	secretory granule organization	59/18903	0.365564414	0.636464902	0.62081635	89781	1
ATF6B	GO:0046324	regulation of glucose import	59/18903	0.365564414	0.636464902	0.62081635	4205	1
ATF6B	GO:0051653	spindle localization	59/18903	0.365564414	0.636464902	0.62081635	1072	1
ATF6B	GO:0061098	positive regulation of protein tyrosine kinase activity	59/18903	0.365564414	0.636464902	0.62081635	2065	1
ATF6B	GO:0072666	establishment of protein localization to vacuole	59/18903	0.365564414	0.636464902	0.62081635	9648	1
ATF6B	GO:0097352	autophagosome maturation	59/18903	0.365564414	0.636464902	0.62081635	81671	1
ATF6B	GO:0032412	regulation of ion transmembrane transporter activity	281/18903	0.365781134	0.636464902	0.62081635	288/81671/10142	3
ATF6B	GO:0051258	protein polymerization	281/18903	0.365781134	0.636464902	0.62081635	3303/6188/10142	3
ATF6B	GO:0051251	positive regulation of lymphocyte activation	400/18903	0.368261494	0.639573852	0.623848862	3329/604/7412/6188	4
ATF6B	GO:0001658	branching involved in ureteric bud morphogenesis	60/18903	0.370446241	0.639573852	0.623848862	5076	1
ATF6B	GO:0002011	morphogenesis of an epithelial sheet	60/18903	0.370446241	0.639573852	0.623848862	2316	1
ATF6B	GO:0002711	positive regulation of T cell mediated immunity	60/18903	0.370446241	0.639573852	0.623848862	3329	1
ATF6B	GO:0006893	Golgi to plasma membrane transport	60/18903	0.370446241	0.639573852	0.623848862	288	1
ATF6B	GO:0022029	telencephalon cell migration	60/18903	0.370446241	0.639573852	0.623848862	85458	1
ATF6B	GO:0033866	nucleoside bisphosphate biosynthetic process	60/18903	0.370446241	0.639573852	0.623848862	5163	1
ATF6B	GO:0034030	ribonucleoside bisphosphate biosynthetic process	60/18903	0.370446241	0.639573852	0.623848862	5163	1
ATF6B	GO:0034033	purine nucleoside bisphosphate biosynthetic process	60/18903	0.370446241	0.639573852	0.623848862	5163	1
ATF6B	GO:2000649	regulation of sodium ion transmembrane transporter activity	60/18903	0.370446241	0.639573852	0.623848862	288	1
ATF6B	GO:0034113	heterotypic cell-cell adhesion	61/18903	0.375290761	0.644931223	0.629074513	7412	1
ATF6B	GO:0086065	cell communication involved in cardiac conduction	61/18903	0.375290761	0.644931223	0.629074513	2316	1
ATF6B	GO:0090311	regulation of protein deacetylation	61/18903	0.375290761	0.644931223	0.629074513	604	1
ATF6B	GO:0090497	mesenchymal cell migration	61/18903	0.375290761	0.644931223	0.629074513	1000	1
ATF6B	GO:1900024	regulation of substrate adhesion-dependent cell spreading	61/18903	0.375290761	0.644931223	0.629074513	2316	1
ATF6B	GO:1902893	regulation of miRNA transcription	61/18903	0.375290761	0.644931223	0.629074513	5970	1
ATF6B	GO:0045786	negative regulation of cell cycle	405/18903	0.376971806	0.645702086	0.629826422	10111/604/7175/6154	4
ATF6B	GO:0016482	cytosolic transport	171/18903	0.378227974	0.645702086	0.629826422	9648/2316	2
ATF6B	GO:0002820	negative regulation of adaptive immune response	62/18903	0.380098257	0.645702086	0.629826422	604	1
ATF6B	GO:0006360	transcription by RNA polymerase I	62/18903	0.380098257	0.645702086	0.629826422	2316	1
ATF6B	GO:0006687	glycosphingolipid metabolic process	62/18903	0.380098257	0.645702086	0.629826422	9375	1
ATF6B	GO:0030166	proteoglycan biosynthetic process	62/18903	0.380098257	0.645702086	0.629826422	9375	1
ATF6B	GO:0043030	regulation of macrophage activation	62/18903	0.380098257	0.645702086	0.629826422	3329	1
ATF6B	GO:0043506	regulation of JUN kinase activity	62/18903	0.380098257	0.645702086	0.629826422	6188	1
ATF6B	GO:0046902	regulation of mitochondrial membrane permeability	62/18903	0.380098257	0.645702086	0.629826422	3303	1
ATF6B	GO:0061614	miRNA transcription	62/18903	0.380098257	0.645702086	0.629826422	5970	1
ATF6B	GO:0061951	establishment of protein localization to plasma membrane	62/18903	0.380098257	0.645702086	0.629826422	288	1
ATF6B	GO:0070228	regulation of lymphocyte apoptotic process	62/18903	0.380098257	0.645702086	0.629826422	604	1
ATF6B	GO:0099601	regulation of neurotransmitter receptor activity	62/18903	0.380098257	0.645702086	0.629826422	10142	1
ATF6B	GO:1903018	regulation of glycoprotein metabolic process	62/18903	0.380098257	0.645702086	0.629826422	9375	1
ATF6B	GO:1904036	negative regulation of epithelial cell apoptotic process	62/18903	0.380098257	0.645702086	0.629826422	8837	1
ATF6B	GO:0030099	myeloid cell differentiation	407/18903	0.380453521	0.645811858	0.629933496	604/3303/6194/2316	4
ATF6B	GO:0009615	response to virus	409/18903	0.383933466	0.647862834	0.631934045	5970/1072/6210/7178	4
ATF6B	GO:0042692	muscle cell differentiation	409/18903	0.383933466	0.647862834	0.631934045	133/8837/1000/4205	4
ATF6B	GO:0032623	interleukin-2 production	63/18903	0.38486901	0.647862834	0.631934045	6188	1
ATF6B	GO:0032663	regulation of interleukin-2 production	63/18903	0.38486901	0.647862834	0.631934045	6188	1
ATF6B	GO:0032731	positive regulation of interleukin-1 beta production	63/18903	0.38486901	0.647862834	0.631934045	79792	1
ATF6B	GO:0050994	regulation of lipid catabolic process	63/18903	0.38486901	0.647862834	0.631934045	57104	1
ATF6B	GO:0051784	negative regulation of nuclear division	63/18903	0.38486901	0.647862834	0.631934045	7175	1
ATF6B	GO:0060042	retina morphogenesis in camera-type eye	63/18903	0.38486901	0.647862834	0.631934045	5797	1
ATF6B	GO:0070059	intrinsic apoptotic signaling pathway in response to endoplasmic reticulum stress	63/18903	0.38486901	0.647862834	0.631934045	3303	1
ATF6B	GO:0097035	regulation of membrane lipid distribution	63/18903	0.38486901	0.647862834	0.631934045	81671	1
ATF6B	GO:2001258	negative regulation of cation channel activity	63/18903	0.38486901	0.647862834	0.631934045	288	1
ATF6B	GO:0043254	regulation of protein-containing complex assembly	410/18903	0.385672695	0.647977941	0.632046322	3303/6188/10142/23521	4
ATF6B	GO:0006937	regulation of muscle contraction	174/18903	0.386408381	0.647977941	0.632046322	113246/10142	2
ATF6B	GO:0030178	negative regulation of Wnt signaling pathway	174/18903	0.386408381	0.647977941	0.632046322	1000/57674	2
ATF6B	GO:0022898	regulation of transmembrane transporter activity	291/18903	0.386605962	0.647977941	0.632046322	288/81671/10142	3
ATF6B	GO:0051048	negative regulation of secretion	175/18903	0.389124956	0.647977941	0.632046322	55691/2065	2
ATF6B	GO:0000768	syncytium formation by plasma membrane fusion	64/18903	0.389603299	0.647977941	0.632046322	8837	1
ATF6B	GO:0002712	regulation of B cell mediated immunity	64/18903	0.389603299	0.647977941	0.632046322	604	1
ATF6B	GO:0002889	regulation of immunoglobulin mediated immune response	64/18903	0.389603299	0.647977941	0.632046322	604	1
ATF6B	GO:0010972	negative regulation of G2/M transition of mitotic cell cycle	64/18903	0.389603299	0.647977941	0.632046322	10111	1
ATF6B	GO:0016925	protein sumoylation	64/18903	0.389603299	0.647977941	0.632046322	5970	1
ATF6B	GO:0019229	regulation of vasoconstriction	64/18903	0.389603299	0.647977941	0.632046322	133	1
ATF6B	GO:0033059	cellular pigmentation	64/18903	0.389603299	0.647977941	0.632046322	89781	1
ATF6B	GO:0045143	homologous chromosome segregation	64/18903	0.389603299	0.647977941	0.632046322	27030	1
ATF6B	GO:0048002	antigen processing and presentation of peptide antigen	64/18903	0.389603299	0.647977941	0.632046322	6892	1
ATF6B	GO:0071384	cellular response to corticosteroid stimulus	64/18903	0.389603299	0.647977941	0.632046322	8837	1
ATF6B	GO:0140253	cell-cell fusion	64/18903	0.389603299	0.647977941	0.632046322	8837	1
ATF6B	GO:0051146	striated muscle cell differentiation	293/18903	0.390753552	0.649404931	0.633438227	8837/1000/4205	3
ATF6B	GO:0050727	regulation of inflammatory response	414/18903	0.392623906	0.64995379	0.633973592	5169/5970/604/283131	4
ATF6B	GO:0016126	sterol biosynthetic process	65/18903	0.394301399	0.64995379	0.633973592	1727	1
ATF6B	GO:0031100	animal organ regeneration	65/18903	0.394301399	0.64995379	0.633973592	133	1
ATF6B	GO:0032507	maintenance of protein location in cell	65/18903	0.394301399	0.64995379	0.633973592	288	1
ATF6B	GO:0032613	interleukin-10 production	65/18903	0.394301399	0.64995379	0.633973592	3329	1
ATF6B	GO:0032653	regulation of interleukin-10 production	65/18903	0.394301399	0.64995379	0.633973592	3329	1
ATF6B	GO:0050435	amyloid-beta metabolic process	65/18903	0.394301399	0.64995379	0.633973592	5970	1
ATF6B	GO:0050771	negative regulation of axonogenesis	65/18903	0.394301399	0.64995379	0.633973592	2664	1
ATF6B	GO:0060760	positive regulation of response to cytokine stimulus	65/18903	0.394301399	0.64995379	0.633973592	3303	1
ATF6B	GO:1905330	regulation of morphogenesis of an epithelium	65/18903	0.394301399	0.64995379	0.633973592	5076	1
ATF6B	GO:1905953	negative regulation of lipid localization	65/18903	0.394301399	0.64995379	0.633973592	57104	1
ATF6B	GO:0044262	cellular carbohydrate metabolic process	296/18903	0.396962227	0.652796091	0.636746009	5163/6526/79660	3
ATF6B	GO:0006694	steroid biosynthetic process	178/18903	0.39724287	0.652796091	0.636746009	133/1727	2
ATF6B	GO:0031503	protein-containing complex localization	178/18903	0.39724287	0.652796091	0.636746009	10142/6209	2
ATF6B	GO:0048015	phosphatidylinositol-mediated signaling	178/18903	0.39724287	0.652796091	0.636746009	5332/2065	2
ATF6B	GO:0010812	negative regulation of cell-substrate adhesion	66/18903	0.398963587	0.652796091	0.636746009	604	1
ATF6B	GO:0017156	calcium-ion regulated exocytosis	66/18903	0.398963587	0.652796091	0.636746009	8448	1
ATF6B	GO:0030219	megakaryocyte differentiation	66/18903	0.398963587	0.652796091	0.636746009	2316	1
ATF6B	GO:0033692	cellular polysaccharide biosynthetic process	66/18903	0.398963587	0.652796091	0.636746009	79660	1
ATF6B	GO:0060675	ureteric bud morphogenesis	66/18903	0.398963587	0.652796091	0.636746009	5076	1
ATF6B	GO:1902750	negative regulation of cell cycle G2/M phase transition	66/18903	0.398963587	0.652796091	0.636746009	10111	1
ATF6B	GO:0002706	regulation of lymphocyte mediated immunity	179/18903	0.399937977	0.653428078	0.637362458	3329/604	2
ATF6B	GO:0048771	tissue remodeling	179/18903	0.399937977	0.653428078	0.637362458	1999/2316	2
ATF6B	GO:0030098	lymphocyte differentiation	419/18903	0.401297745	0.654104508	0.638022257	604/1316/6194/7412	4
ATF6B	GO:0043484	regulation of RNA splicing	180/18903	0.402627527	0.654104508	0.638022257	3303/57018	2
ATF6B	GO:0006401	RNA catabolic process	299/18903	0.403154514	0.654104508	0.638022257	51013/7431/3303	3
ATF6B	GO:0006406	mRNA export from nucleus	67/18903	0.403590135	0.654104508	0.638022257	7175	1
ATF6B	GO:0009620	response to fungus	67/18903	0.403590135	0.654104508	0.638022257	2597	1
ATF6B	GO:0030888	regulation of B cell proliferation	67/18903	0.403590135	0.654104508	0.638022257	604	1
ATF6B	GO:0032206	positive regulation of telomere maintenance	67/18903	0.403590135	0.654104508	0.638022257	10111	1
ATF6B	GO:0035019	somatic stem cell population maintenance	67/18903	0.403590135	0.654104508	0.638022257	5076	1
ATF6B	GO:0042776	proton motive force-driven mitochondrial ATP synthesis	67/18903	0.403590135	0.654104508	0.638022257	51079	1
ATF6B	GO:0045576	mast cell activation	67/18903	0.403590135	0.654104508	0.638022257	5169	1
ATF6B	GO:0072171	mesonephric tubule morphogenesis	67/18903	0.403590135	0.654104508	0.638022257	5076	1
ATF6B	GO:0001558	regulation of cell growth	422/18903	0.406492482	0.656345818	0.64020846	604/51079/3303/2664	4
ATF6B	GO:0051054	positive regulation of DNA metabolic process	301/18903	0.407272985	0.656345818	0.64020846	80314/10111/6188	3
ATF6B	GO:0002822	regulation of adaptive immune response based on somatic recombination of immune receptors built from immunoglobulin superfamily domains	182/18903	0.407989661	0.656345818	0.64020846	3329/604	2
ATF6B	GO:0048017	inositol lipid-mediated signaling	182/18903	0.407989661	0.656345818	0.64020846	5332/2065	2
ATF6B	GO:0002704	negative regulation of leukocyte mediated immunity	68/18903	0.408181313	0.656345818	0.64020846	604	1
ATF6B	GO:0006949	syncytium formation	68/18903	0.408181313	0.656345818	0.64020846	8837	1
ATF6B	GO:0042093	T-helper cell differentiation	68/18903	0.408181313	0.656345818	0.64020846	604	1
ATF6B	GO:0042446	hormone biosynthetic process	68/18903	0.408181313	0.656345818	0.64020846	133	1
ATF6B	GO:0042987	amyloid precursor protein catabolic process	68/18903	0.408181313	0.656345818	0.64020846	5970	1
ATF6B	GO:0046503	glycerolipid catabolic process	68/18903	0.408181313	0.656345818	0.64020846	57104	1
ATF6B	GO:0010959	regulation of metal ion transport	423/18903	0.408222286	0.656345818	0.64020846	288/2316/81671/10142	4
ATF6B	GO:0007219	Notch signaling pathway	183/18903	0.410662102	0.659311633	0.643101356	1004/604	2
ATF6B	GO:0002260	lymphocyte homeostasis	69/18903	0.41273739	0.659311633	0.643101356	6194	1
ATF6B	GO:0007004	telomere maintenance via telomerase	69/18903	0.41273739	0.659311633	0.643101356	10111	1
ATF6B	GO:0010611	regulation of cardiac muscle hypertrophy	69/18903	0.41273739	0.659311633	0.643101356	4205	1
ATF6B	GO:0030858	positive regulation of epithelial cell differentiation	69/18903	0.41273739	0.659311633	0.643101356	5076	1
ATF6B	GO:0034394	protein localization to cell surface	69/18903	0.41273739	0.659311633	0.643101356	2316	1
ATF6B	GO:0045109	intermediate filament organization	69/18903	0.41273739	0.659311633	0.643101356	7431	1
ATF6B	GO:0048645	animal organ formation	69/18903	0.41273739	0.659311633	0.643101356	5076	1
ATF6B	GO:1902305	regulation of sodium ion transmembrane transport	69/18903	0.41273739	0.659311633	0.643101356	288	1
ATF6B	GO:0034655	nucleobase-containing compound catabolic process	428/18903	0.416856673	0.665413454	0.649053154	51013/5169/7431/3303	4
ATF6B	GO:0002294	CD4-positive, alpha-beta T cell differentiation involved in immune response	70/18903	0.417258633	0.665536072	0.649172757	604	1
ATF6B	GO:0034504	protein localization to nucleus	306/18903	0.417532531	0.665536072	0.649172757	9349/2316/7175	3
ATF6B	GO:0006109	regulation of carbohydrate metabolic process	186/18903	0.4186441	0.666829527	0.65043441	5163/79660	2
ATF6B	GO:0010720	positive regulation of cell development	307/18903	0.419577813	0.667838037	0.651418124	85458/2316/2664	3
ATF6B	GO:0000910	cytokinesis	187/18903	0.421292769	0.668415169	0.651981067	288/1072	2
ATF6B	GO:0002287	alpha-beta T cell activation involved in immune response	71/18903	0.421745305	0.668415169	0.651981067	604	1
ATF6B	GO:0002293	alpha-beta T cell differentiation involved in immune response	71/18903	0.421745305	0.668415169	0.651981067	604	1
ATF6B	GO:0070527	platelet aggregation	71/18903	0.421745305	0.668415169	0.651981067	2316	1
ATF6B	GO:2000036	regulation of stem cell population maintenance	71/18903	0.421745305	0.668415169	0.651981067	5076	1
ATF6B	GO:2000379	positive regulation of reactive oxygen species metabolic process	71/18903	0.421745305	0.668415169	0.651981067	6526	1
ATF6B	GO:0055074	calcium ion homeostasis	309/18903	0.423661408	0.668907816	0.652461601	133/2316/7178	3
ATF6B	GO:0050808	synapse organization	432/18903	0.423744893	0.668907816	0.652461601	288/1072/2316/1000	4
ATF6B	GO:0006006	glucose metabolic process	188/18903	0.423935332	0.668907816	0.652461601	5163/2597	2
ATF6B	GO:0061138	morphogenesis of a branching epithelium	188/18903	0.423935332	0.668907816	0.652461601	133/5076	2
ATF6B	GO:0060070	canonical Wnt signaling pathway	310/18903	0.425699639	0.668907816	0.652461601	85458/6206/1000	3
ATF6B	GO:0009247	glycolipid biosynthetic process	72/18903	0.426197669	0.668907816	0.652461601	9375	1
ATF6B	GO:0010569	regulation of double-strand break repair via homologous recombination	72/18903	0.426197669	0.668907816	0.652461601	80314	1
ATF6B	GO:0014743	regulation of muscle hypertrophy	72/18903	0.426197669	0.668907816	0.652461601	4205	1
ATF6B	GO:0035567	non-canonical Wnt signaling pathway	72/18903	0.426197669	0.668907816	0.652461601	57674	1
ATF6B	GO:0045911	positive regulation of DNA recombination	72/18903	0.426197669	0.668907816	0.652461601	80314	1
ATF6B	GO:0050709	negative regulation of protein secretion	72/18903	0.426197669	0.668907816	0.652461601	55691	1
ATF6B	GO:0070265	necrotic cell death	72/18903	0.426197669	0.668907816	0.652461601	8837	1
ATF6B	GO:0001906	cell killing	189/18903	0.426571726	0.668907816	0.652461601	5052/2597	2
ATF6B	GO:0007565	female pregnancy	189/18903	0.426571726	0.668907816	0.652461601	133/81671	2
ATF6B	GO:0071478	cellular response to radiation	189/18903	0.426571726	0.668907816	0.652461601	1936/6154	2
ATF6B	GO:0043433	negative regulation of DNA-binding transcription factor activity	190/18903	0.429201891	0.671458753	0.654949819	170622/2316	2
ATF6B	GO:0050777	negative regulation of immune response	190/18903	0.429201891	0.671458753	0.654949819	5169/604	2
ATF6B	GO:0000271	polysaccharide biosynthetic process	73/18903	0.430615987	0.671458753	0.654949819	79660	1
ATF6B	GO:0002067	glandular epithelial cell differentiation	73/18903	0.430615987	0.671458753	0.654949819	1000	1
ATF6B	GO:0042246	tissue regeneration	73/18903	0.430615987	0.671458753	0.654949819	8837	1
ATF6B	GO:0043462	regulation of ATP-dependent activity	73/18903	0.430615987	0.671458753	0.654949819	81671	1
ATF6B	GO:0045665	negative regulation of neuron differentiation	73/18903	0.430615987	0.671458753	0.654949819	85458	1
ATF6B	GO:0046637	regulation of alpha-beta T cell differentiation	73/18903	0.430615987	0.671458753	0.654949819	604	1
ATF6B	GO:0019932	second-messenger-mediated signaling	314/18903	0.433827837	0.672163523	0.655637261	133/2065/7412	3
ATF6B	GO:0099504	synaptic vesicle cycle	192/18903	0.434443296	0.672163523	0.655637261	8448/1000	2
ATF6B	GO:0001707	mesoderm formation	74/18903	0.435000516	0.672163523	0.655637261	5076	1
ATF6B	GO:0006801	superoxide metabolic process	74/18903	0.435000516	0.672163523	0.655637261	5052	1
ATF6B	GO:0007585	respiratory gaseous exchange by respiratory system	74/18903	0.435000516	0.672163523	0.655637261	6526	1
ATF6B	GO:0030330	DNA damage response, signal transduction by p53 class mediator	74/18903	0.435000516	0.672163523	0.655637261	6154	1
ATF6B	GO:0032732	positive regulation of interleukin-1 production	74/18903	0.435000516	0.672163523	0.655637261	79792	1
ATF6B	GO:0042267	natural killer cell mediated cytotoxicity	74/18903	0.435000516	0.672163523	0.655637261	5052	1
ATF6B	GO:0043967	histone H4 acetylation	74/18903	0.435000516	0.672163523	0.655637261	80314	1
ATF6B	GO:0045123	cellular extravasation	74/18903	0.435000516	0.672163523	0.655637261	7412	1
ATF6B	GO:0051145	smooth muscle cell differentiation	74/18903	0.435000516	0.672163523	0.655637261	133	1
ATF6B	GO:0070988	demethylation	74/18903	0.435000516	0.672163523	0.655637261	3299	1
ATF6B	GO:2000628	regulation of miRNA metabolic process	74/18903	0.435000516	0.672163523	0.655637261	5970	1
ATF6B	GO:0048732	gland development	441/18903	0.4391709	0.676065833	0.659443626	5970/1999/8837/6175	4
ATF6B	GO:0005977	glycogen metabolic process	75/18903	0.439351513	0.676065833	0.659443626	79660	1
ATF6B	GO:0006278	RNA-templated DNA biosynthetic process	75/18903	0.439351513	0.676065833	0.659443626	10111	1
ATF6B	GO:0046323	glucose import	75/18903	0.439351513	0.676065833	0.659443626	4205	1
ATF6B	GO:0050810	regulation of steroid biosynthetic process	75/18903	0.439351513	0.676065833	0.659443626	133	1
ATF6B	GO:0072078	nephron tubule morphogenesis	75/18903	0.439351513	0.676065833	0.659443626	5076	1
ATF6B	GO:0140013	meiotic nuclear division	194/18903	0.439659082	0.67607092	0.659448588	10111/27030	2
ATF6B	GO:0042060	wound healing	442/18903	0.440878075	0.676618419	0.659982625	8837/2065/89781/2316	4
ATF6B	GO:0072001	renal system development	318/18903	0.441914582	0.676618419	0.659982625	2018/5076/8837	3
ATF6B	GO:0032872	regulation of stress-activated MAPK cascade	195/18903	0.442257228	0.676618419	0.659982625	85458/5052	2
ATF6B	GO:0001937	negative regulation of endothelial cell proliferation	76/18903	0.443669233	0.676618419	0.659982625	5797	1
ATF6B	GO:0002637	regulation of immunoglobulin production	76/18903	0.443669233	0.676618419	0.659982625	604	1
ATF6B	GO:0006073	cellular glucan metabolic process	76/18903	0.443669233	0.676618419	0.659982625	79660	1
ATF6B	GO:0006809	nitric oxide biosynthetic process	76/18903	0.443669233	0.676618419	0.659982625	1727	1
ATF6B	GO:0015986	proton motive force-driven ATP synthesis	76/18903	0.443669233	0.676618419	0.659982625	51079	1
ATF6B	GO:0019226	transmission of nerve impulse	76/18903	0.443669233	0.676618419	0.659982625	288	1
ATF6B	GO:0044042	glucan metabolic process	76/18903	0.443669233	0.676618419	0.659982625	79660	1
ATF6B	GO:0048332	mesoderm morphogenesis	76/18903	0.443669233	0.676618419	0.659982625	5076	1
ATF6B	GO:0051339	regulation of lyase activity	76/18903	0.443669233	0.676618419	0.659982625	10142	1
ATF6B	GO:0007369	gastrulation	196/18903	0.444848805	0.67748735	0.660830193	5076/6194	2
ATF6B	GO:0045664	regulation of neuron differentiation	196/18903	0.444848805	0.67748735	0.660830193	85458/604	2
ATF6B	GO:0006959	humoral immune response	320/18903	0.445941643	0.678495998	0.661814041	2197/6170/2597	3
ATF6B	GO:0002228	natural killer cell mediated immunity	77/18903	0.447953929	0.678495998	0.661814041	5052	1
ATF6B	GO:0010827	regulation of glucose transmembrane transport	77/18903	0.447953929	0.678495998	0.661814041	4205	1
ATF6B	GO:0031279	regulation of cyclase activity	77/18903	0.447953929	0.678495998	0.661814041	10142	1
ATF6B	GO:0032729	positive regulation of interferon-gamma production	77/18903	0.447953929	0.678495998	0.661814041	3329	1
ATF6B	GO:0072088	nephron epithelium morphogenesis	77/18903	0.447953929	0.678495998	0.661814041	5076	1
ATF6B	GO:0090559	regulation of membrane permeability	77/18903	0.447953929	0.678495998	0.661814041	3303	1
ATF6B	GO:1903036	positive regulation of response to wounding	77/18903	0.447953929	0.678495998	0.661814041	2316	1
ATF6B	GO:0002695	negative regulation of leukocyte activation	198/18903	0.450012041	0.679759861	0.66304683	5169/604	2
ATF6B	GO:0002819	regulation of adaptive immune response	198/18903	0.450012041	0.679759861	0.66304683	3329/604	2
ATF6B	GO:0070302	regulation of stress-activated protein kinase signaling cascade	198/18903	0.450012041	0.679759861	0.66304683	85458/5052	2
ATF6B	GO:0071248	cellular response to metal ion	198/18903	0.450012041	0.679759861	0.66304683	288/4205	2
ATF6B	GO:0008202	steroid metabolic process	323/18903	0.451961017	0.680298849	0.663572566	133/1727/8542	3
ATF6B	GO:0034637	cellular carbohydrate biosynthetic process	78/18903	0.45220585	0.680298849	0.663572566	79660	1
ATF6B	GO:0043154	negative regulation of cysteine-type endopeptidase activity involved in apoptotic process	78/18903	0.45220585	0.680298849	0.663572566	5076	1
ATF6B	GO:0051966	regulation of synaptic transmission, glutamatergic	78/18903	0.45220585	0.680298849	0.663572566	1000	1
ATF6B	GO:0055117	regulation of cardiac muscle contraction	78/18903	0.45220585	0.680298849	0.663572566	10142	1
ATF6B	GO:0072665	protein localization to vacuole	78/18903	0.45220585	0.680298849	0.663572566	9648	1
ATF6B	GO:0048568	embryonic organ development	449/18903	0.452785942	0.680710666	0.663974258	133/5076/6134/6169	4
ATF6B	GO:0002696	positive regulation of leukocyte activation	450/18903	0.454480713	0.682796582	0.666008888	3329/604/7412/6188	4
ATF6B	GO:0140014	mitotic nuclear division	325/18903	0.455959368	0.682947407	0.666156005	3303/2316/7175	3
ATF6B	GO:0002292	T cell differentiation involved in immune response	79/18903	0.456425248	0.682947407	0.666156005	604	1
ATF6B	GO:0003407	neural retina development	79/18903	0.456425248	0.682947407	0.666156005	5797	1
ATF6B	GO:0007193	adenylate cyclase-inhibiting G protein-coupled receptor signaling pathway	79/18903	0.456425248	0.682947407	0.666156005	2316	1
ATF6B	GO:0061333	renal tubule morphogenesis	79/18903	0.456425248	0.682947407	0.666156005	5076	1
ATF6B	GO:2000514	regulation of CD4-positive, alpha-beta T cell activation	79/18903	0.456425248	0.682947407	0.666156005	604	1
ATF6B	GO:0009314	response to radiation	452/18903	0.457865243	0.68464103	0.667807988	5970/1936/7412/6154	4
ATF6B	GO:0098739	import across plasma membrane	202/18903	0.46025745	0.685060696	0.668217335	6526/3773	2
ATF6B	GO:0001895	retina homeostasis	80/18903	0.460612367	0.685060696	0.668217335	5052	1
ATF6B	GO:0008344	adult locomotory behavior	80/18903	0.460612367	0.685060696	0.668217335	55074	1
ATF6B	GO:0014068	positive regulation of phosphatidylinositol 3-kinase signaling	80/18903	0.460612367	0.685060696	0.668217335	2065	1
ATF6B	GO:0051865	protein autoubiquitination	80/18903	0.460612367	0.685060696	0.668217335	57674	1
ATF6B	GO:0072028	nephron morphogenesis	80/18903	0.460612367	0.685060696	0.668217335	5076	1
ATF6B	GO:1903201	regulation of oxidative stress-induced cell death	80/18903	0.460612367	0.685060696	0.668217335	55074	1
ATF6B	GO:2001259	positive regulation of cation channel activity	80/18903	0.460612367	0.685060696	0.668217335	288	1
ATF6B	GO:0001763	morphogenesis of a branching structure	203/18903	0.462801637	0.687396549	0.670495757	133/5076	2
ATF6B	GO:1903828	negative regulation of protein localization	203/18903	0.462801637	0.687396549	0.670495757	55691/2664	2
ATF6B	GO:0016055	Wnt signaling pathway	456/18903	0.464613585	0.687558777	0.670653997	85458/6206/1000/57674	4
ATF6B	GO:0001570	vasculogenesis	81/18903	0.464767454	0.687558777	0.670653997	133	1
ATF6B	GO:0010833	telomere maintenance via telomere lengthening	81/18903	0.464767454	0.687558777	0.670653997	10111	1
ATF6B	GO:0014855	striated muscle cell proliferation	81/18903	0.464767454	0.687558777	0.670653997	8837	1
ATF6B	GO:0044773	mitotic DNA damage checkpoint signaling	81/18903	0.464767454	0.687558777	0.670653997	6154	1
ATF6B	GO:0097061	dendritic spine organization	81/18903	0.464767454	0.687558777	0.670653997	1072	1
ATF6B	GO:0031032	actomyosin structure organization	204/18903	0.465338867	0.687946082	0.67103178	8837/4205	2
ATF6B	GO:0198738	cell-cell signaling by wnt	458/18903	0.46797702	0.6886155	0.671684739	85458/6206/1000/57674	4
ATF6B	GO:0010770	positive regulation of cell morphogenesis involved in differentiation	82/18903	0.468890753	0.6886155	0.671684739	2316	1
ATF6B	GO:0021766	hippocampus development	82/18903	0.468890753	0.6886155	0.671684739	2018	1
ATF6B	GO:0031016	pancreas development	82/18903	0.468890753	0.6886155	0.671684739	1000	1
ATF6B	GO:0046209	nitric oxide metabolic process	82/18903	0.468890753	0.6886155	0.671684739	1727	1
ATF6B	GO:0048708	astrocyte differentiation	82/18903	0.468890753	0.6886155	0.671684739	7431	1
ATF6B	GO:0060395	SMAD protein signal transduction	82/18903	0.468890753	0.6886155	0.671684739	7431	1
ATF6B	GO:0072527	pyrimidine-containing compound metabolic process	82/18903	0.468890753	0.6886155	0.671684739	5169	1
ATF6B	GO:1905897	regulation of response to endoplasmic reticulum stress	82/18903	0.468890753	0.6886155	0.671684739	3303	1
ATF6B	GO:2000736	regulation of stem cell differentiation	82/18903	0.468890753	0.6886155	0.671684739	10443	1
ATF6B	GO:0002440	production of molecular mediator of immune response	333/18903	0.471830327	0.69006377	0.673097401	28299/3329/604	3
ATF6B	GO:1902115	regulation of organelle assembly	207/18903	0.472908386	0.69006377	0.673097401	3303/7175	2
ATF6B	GO:0006096	glycolytic process	83/18903	0.472982503	0.69006377	0.673097401	2597	1
ATF6B	GO:0006900	vesicle budding from membrane	83/18903	0.472982503	0.69006377	0.673097401	10484	1
ATF6B	GO:0014032	neural crest cell development	83/18903	0.472982503	0.69006377	0.673097401	1000	1
ATF6B	GO:0031507	heterochromatin formation	83/18903	0.472982503	0.69006377	0.673097401	7175	1
ATF6B	GO:0042310	vasoconstriction	83/18903	0.472982503	0.69006377	0.673097401	133	1
ATF6B	GO:0050848	regulation of calcium-mediated signaling	83/18903	0.472982503	0.69006377	0.673097401	2065	1
ATF6B	GO:0055013	cardiac muscle cell development	83/18903	0.472982503	0.69006377	0.673097401	4205	1
ATF6B	GO:2001057	reactive nitrogen species metabolic process	83/18903	0.472982503	0.69006377	0.673097401	1727	1
ATF6B	GO:0019722	calcium-mediated signaling	208/18903	0.475417365	0.692266243	0.675245722	2065/7412	2
ATF6B	GO:0060562	epithelial tube morphogenesis	335/18903	0.475766143	0.692266243	0.675245722	133/6201/5076	3
ATF6B	GO:0006757	ATP generation from ADP	84/18903	0.477042946	0.692266243	0.675245722	2597	1
ATF6B	GO:0051899	membrane depolarization	84/18903	0.477042946	0.692266243	0.675245722	288	1
ATF6B	GO:0097194	execution phase of apoptosis	84/18903	0.477042946	0.692266243	0.675245722	8837	1
ATF6B	GO:0140056	organelle localization by membrane tethering	84/18903	0.477042946	0.692266243	0.675245722	81671	1
ATF6B	GO:0051604	protein maturation	336/18903	0.477729089	0.692266243	0.675245722	3329/29100/2316	3
ATF6B	GO:0044703	multi-organism reproductive process	209/18903	0.47791918	0.692266243	0.675245722	133/81671	2
ATF6B	GO:0045732	positive regulation of protein catabolic process	209/18903	0.47791918	0.692266243	0.675245722	51079/3303	2
ATF6B	GO:0050807	regulation of synapse organization	209/18903	0.47791918	0.692266243	0.675245722	1072/1000	2
ATF6B	GO:0071383	cellular response to steroid hormone stimulus	209/18903	0.47791918	0.692266243	0.675245722	8837/3303	2
ATF6B	GO:0008625	extrinsic apoptotic signaling pathway via death domain receptors	85/18903	0.481072319	0.695021257	0.677933	8837	1
ATF6B	GO:0021954	central nervous system neuron development	85/18903	0.481072319	0.695021257	0.677933	113246	1
ATF6B	GO:0044774	mitotic DNA integrity checkpoint signaling	85/18903	0.481072319	0.695021257	0.677933	6154	1
ATF6B	GO:1901292	nucleoside phosphate catabolic process	85/18903	0.481072319	0.695021257	0.677933	5169	1
ATF6B	GO:0009612	response to mechanical stimulus	211/18903	0.482901168	0.697210133	0.680068058	5970/1000	2
ATF6B	GO:0046700	heterocycle catabolic process	468/18903	0.484679545	0.698069369	0.680906169	51013/5169/7431/3303	4
ATF6B	GO:0019935	cyclic-nucleotide-mediated signaling	86/18903	0.485070859	0.698069369	0.680906169	133	1
ATF6B	GO:0033077	T cell differentiation in thymus	86/18903	0.485070859	0.698069369	0.680906169	6194	1
ATF6B	GO:0006282	regulation of DNA repair	212/18903	0.485381267	0.698069369	0.680906169	80314/6188	2
ATF6B	GO:0099003	vesicle-mediated transport in synapse	212/18903	0.485381267	0.698069369	0.680906169	8448/1000	2
ATF6B	GO:1903046	meiotic cell cycle process	212/18903	0.485381267	0.698069369	0.680906169	10111/27030	2
ATF6B	GO:0008380	RNA splicing	469/18903	0.486338765	0.698357462	0.681187178	9295/3303/140890/57018	4
ATF6B	GO:0002064	epithelial cell development	213/18903	0.487854056	0.698357462	0.681187178	7431/1000	2
ATF6B	GO:0007033	vacuole organization	213/18903	0.487854056	0.698357462	0.681187178	89781/81671	2
ATF6B	GO:0001523	retinoid metabolic process	87/18903	0.489038799	0.698357462	0.681187178	57104	1
ATF6B	GO:0001892	embryonic placenta development	87/18903	0.489038799	0.698357462	0.681187178	133	1
ATF6B	GO:0010232	vascular transport	87/18903	0.489038799	0.698357462	0.681187178	6526	1
ATF6B	GO:0010660	regulation of muscle cell apoptotic process	87/18903	0.489038799	0.698357462	0.681187178	8837	1
ATF6B	GO:0048145	regulation of fibroblast proliferation	87/18903	0.489038799	0.698357462	0.681187178	2495	1
ATF6B	GO:0071277	cellular response to calcium ion	87/18903	0.489038799	0.698357462	0.681187178	4205	1
ATF6B	GO:0150104	transport across blood-brain barrier	87/18903	0.489038799	0.698357462	0.681187178	6526	1
ATF6B	GO:2000134	negative regulation of G1/S transition of mitotic cell cycle	87/18903	0.489038799	0.698357462	0.681187178	6154	1
ATF6B	GO:0016064	immunoglobulin mediated immune response	215/18903	0.492777566	0.700379474	0.683159476	3329/604	2
ATF6B	GO:0050803	regulation of synapse structure or activity	215/18903	0.492777566	0.700379474	0.683159476	1072/1000	2
ATF6B	GO:1903131	mononuclear cell differentiation	473/18903	0.492954525	0.700379474	0.683159476	604/1316/6194/7412	4
ATF6B	GO:0006112	energy reserve metabolic process	88/18903	0.492976372	0.700379474	0.683159476	79660	1
ATF6B	GO:0035023	regulation of Rho protein signal transduction	88/18903	0.492976372	0.700379474	0.683159476	604	1
ATF6B	GO:0043367	CD4-positive, alpha-beta T cell differentiation	88/18903	0.492976372	0.700379474	0.683159476	604	1
ATF6B	GO:0046889	positive regulation of lipid biosynthetic process	88/18903	0.492976372	0.700379474	0.683159476	133	1
ATF6B	GO:2000781	positive regulation of double-strand break repair	88/18903	0.492976372	0.700379474	0.683159476	80314	1
ATF6B	GO:0044270	cellular nitrogen compound catabolic process	474/18903	0.494603083	0.701484149	0.68423699	51013/5169/7431/3303	4
ATF6B	GO:0002709	regulation of T cell mediated immunity	89/18903	0.496883809	0.701484149	0.68423699	3329	1
ATF6B	GO:0007589	body fluid secretion	89/18903	0.496883809	0.701484149	0.68423699	6175	1
ATF6B	GO:0032413	negative regulation of ion transmembrane transporter activity	89/18903	0.496883809	0.701484149	0.68423699	288	1
ATF6B	GO:0034644	cellular response to UV	89/18903	0.496883809	0.701484149	0.68423699	6154	1
ATF6B	GO:0045104	intermediate filament cytoskeleton organization	89/18903	0.496883809	0.701484149	0.68423699	7431	1
ATF6B	GO:0048678	response to axon injury	89/18903	0.496883809	0.701484149	0.68423699	2316	1
ATF6B	GO:0048864	stem cell development	89/18903	0.496883809	0.701484149	0.68423699	1000	1
ATF6B	GO:0050829	defense response to Gram-negative bacterium	89/18903	0.496883809	0.701484149	0.68423699	79792	1
ATF6B	GO:0019724	B cell mediated immunity	218/18903	0.500107174	0.701484149	0.68423699	3329/604	2
ATF6B	GO:0042180	cellular ketone metabolic process	218/18903	0.500107174	0.701484149	0.68423699	133/5163	2
ATF6B	GO:0043523	regulation of neuron apoptotic process	218/18903	0.500107174	0.701484149	0.68423699	2065/55074	2
ATF6B	GO:0044706	multi-multicellular organism process	218/18903	0.500107174	0.701484149	0.68423699	133/81671	2
ATF6B	GO:1901215	negative regulation of neuron death	218/18903	0.500107174	0.701484149	0.68423699	2065/55074	2
ATF6B	GO:0006029	proteoglycan metabolic process	90/18903	0.500761339	0.701484149	0.68423699	9375	1
ATF6B	GO:0006405	RNA export from nucleus	90/18903	0.500761339	0.701484149	0.68423699	7175	1
ATF6B	GO:0010586	miRNA metabolic process	90/18903	0.500761339	0.701484149	0.68423699	5970	1
ATF6B	GO:0016101	diterpenoid metabolic process	90/18903	0.500761339	0.701484149	0.68423699	57104	1
ATF6B	GO:0045103	intermediate filament-based process	90/18903	0.500761339	0.701484149	0.68423699	7431	1
ATF6B	GO:0045995	regulation of embryonic development	90/18903	0.500761339	0.701484149	0.68423699	1072	1
ATF6B	GO:0055006	cardiac cell development	90/18903	0.500761339	0.701484149	0.68423699	4205	1
ATF6B	GO:2000177	regulation of neural precursor cell proliferation	90/18903	0.500761339	0.701484149	0.68423699	1000	1
ATF6B	GO:0007517	muscle organ development	348/18903	0.501015006	0.701484149	0.68423699	8837/2065/4205	3
ATF6B	GO:0001942	hair follicle development	91/18903	0.504609189	0.702895518	0.685613659	5970	1
ATF6B	GO:0042475	odontogenesis of dentin-containing tooth	91/18903	0.504609189	0.702895518	0.685613659	133	1
ATF6B	GO:0070828	heterochromatin organization	91/18903	0.504609189	0.702895518	0.685613659	7175	1
ATF6B	GO:0106027	neuron projection organization	91/18903	0.504609189	0.702895518	0.685613659	1072	1
ATF6B	GO:1903351	cellular response to dopamine	91/18903	0.504609189	0.702895518	0.685613659	2316	1
ATF6B	GO:2000117	negative regulation of cysteine-type endopeptidase activity	91/18903	0.504609189	0.702895518	0.685613659	5076	1
ATF6B	GO:0007601	visual perception	220/18903	0.504956118	0.702895518	0.685613659	5076/3299	2
ATF6B	GO:0009152	purine ribonucleotide biosynthetic process	220/18903	0.504956118	0.702895518	0.685613659	5163/51079	2
ATF6B	GO:0043583	ear development	221/18903	0.507369265	0.702895518	0.685613659	5076/6169	2
ATF6B	GO:0050866	negative regulation of cell activation	221/18903	0.507369265	0.702895518	0.685613659	5169/604	2
ATF6B	GO:0001656	metanephros development	92/18903	0.508427585	0.702895518	0.685613659	5076	1
ATF6B	GO:0002028	regulation of sodium ion transport	92/18903	0.508427585	0.702895518	0.685613659	288	1
ATF6B	GO:0009791	post-embryonic development	92/18903	0.508427585	0.702895518	0.685613659	113246	1
ATF6B	GO:0010657	muscle cell apoptotic process	92/18903	0.508427585	0.702895518	0.685613659	8837	1
ATF6B	GO:0030071	regulation of mitotic metaphase/anaphase transition	92/18903	0.508427585	0.702895518	0.685613659	7175	1
ATF6B	GO:0046031	ADP metabolic process	92/18903	0.508427585	0.702895518	0.685613659	2597	1
ATF6B	GO:0060996	dendritic spine development	92/18903	0.508427585	0.702895518	0.685613659	1072	1
ATF6B	GO:0072091	regulation of stem cell proliferation	92/18903	0.508427585	0.702895518	0.685613659	10443	1
ATF6B	GO:1903350	response to dopamine	92/18903	0.508427585	0.702895518	0.685613659	2316	1
ATF6B	GO:0010876	lipid localization	483/18903	0.509339077	0.702895518	0.685613659	57104/81671/8542/57674	4
ATF6B	GO:0010810	regulation of cell-substrate adhesion	222/18903	0.509774826	0.702895518	0.685613659	604/2316	2
ATF6B	GO:0071222	cellular response to lipopolysaccharide	222/18903	0.509774826	0.702895518	0.685613659	5970/7431	2
ATF6B	GO:0007265	Ras protein signal transduction	353/18903	0.510563667	0.702895518	0.685613659	1072/604/2664	3
ATF6B	GO:0000422	autophagy of mitochondrion	93/18903	0.512216751	0.702895518	0.685613659	54543	1
ATF6B	GO:0007029	endoplasmic reticulum organization	93/18903	0.512216751	0.702895518	0.685613659	80124	1
ATF6B	GO:0030516	regulation of axon extension	93/18903	0.512216751	0.702895518	0.685613659	2664	1
ATF6B	GO:0032508	DNA duplex unwinding	93/18903	0.512216751	0.702895518	0.685613659	10111	1
ATF6B	GO:0042147	retrograde transport, endosome to Golgi	93/18903	0.512216751	0.702895518	0.685613659	9648	1
ATF6B	GO:0045666	positive regulation of neuron differentiation	93/18903	0.512216751	0.702895518	0.685613659	604	1
ATF6B	GO:0061726	mitochondrion disassembly	93/18903	0.512216751	0.702895518	0.685613659	54543	1
ATF6B	GO:1904427	positive regulation of calcium ion transmembrane transport	93/18903	0.512216751	0.702895518	0.685613659	81671	1
ATF6B	GO:2000106	regulation of leukocyte apoptotic process	93/18903	0.512216751	0.702895518	0.685613659	604	1
ATF6B	GO:1901990	regulation of mitotic cell cycle phase transition	354/18903	0.512462079	0.702895518	0.685613659	10111/7175/6154	3
ATF6B	GO:0050953	sensory perception of light stimulus	224/18903	0.514563084	0.704671599	0.687346071	5076/3299	2
ATF6B	GO:0006637	acyl-CoA metabolic process	94/18903	0.515976909	0.704671599	0.687346071	5163	1
ATF6B	GO:0022404	molting cycle process	94/18903	0.515976909	0.704671599	0.687346071	5970	1
ATF6B	GO:0022405	hair cycle process	94/18903	0.515976909	0.704671599	0.687346071	5970	1
ATF6B	GO:0032436	positive regulation of proteasomal ubiquitin-dependent protein catabolic process	94/18903	0.515976909	0.704671599	0.687346071	3303	1
ATF6B	GO:0035383	thioester metabolic process	94/18903	0.515976909	0.704671599	0.687346071	5163	1
ATF6B	GO:1900542	regulation of purine nucleotide metabolic process	94/18903	0.515976909	0.704671599	0.687346071	5163	1
ATF6B	GO:0007596	blood coagulation	225/18903	0.516945731	0.705561066	0.688213669	89781/2316	2
ATF6B	GO:0019439	aromatic compound catabolic process	489/18903	0.519057515	0.706294677	0.688929243	51013/5169/7431/3303	4
ATF6B	GO:0007091	metaphase/anaphase transition of mitotic cell cycle	95/18903	0.519708279	0.706294677	0.688929243	7175	1
ATF6B	GO:0032088	negative regulation of NF-kappaB transcription factor activity	95/18903	0.519708279	0.706294677	0.688929243	170622	1
ATF6B	GO:0042982	amyloid precursor protein metabolic process	95/18903	0.519708279	0.706294677	0.688929243	5970	1
ATF6B	GO:0098773	skin epidermis development	95/18903	0.519708279	0.706294677	0.688929243	5970	1
ATF6B	GO:1900407	regulation of cellular response to oxidative stress	95/18903	0.519708279	0.706294677	0.688929243	55074	1
ATF6B	GO:1902099	regulation of metaphase/anaphase transition of cell cycle	95/18903	0.519708279	0.706294677	0.688929243	7175	1
ATF6B	GO:0002275	myeloid cell activation involved in immune response	96/18903	0.523411081	0.708726034	0.691300822	5169	1
ATF6B	GO:0003073	regulation of systemic arterial blood pressure	96/18903	0.523411081	0.708726034	0.691300822	133	1
ATF6B	GO:0019217	regulation of fatty acid metabolic process	96/18903	0.523411081	0.708726034	0.691300822	5163	1
ATF6B	GO:0046330	positive regulation of JNK cascade	96/18903	0.523411081	0.708726034	0.691300822	85458	1
ATF6B	GO:0061097	regulation of protein tyrosine kinase activity	96/18903	0.523411081	0.708726034	0.691300822	2065	1
ATF6B	GO:0072080	nephron tubule development	96/18903	0.523411081	0.708726034	0.691300822	5076	1
ATF6B	GO:0001655	urogenital system development	360/18903	0.523771335	0.708781917	0.69135533	2018/5076/8837	3
ATF6B	GO:0016049	cell growth	493/18903	0.52548728	0.710238964	0.692776554	604/51079/3303/2664	4
ATF6B	GO:0019318	hexose metabolic process	229/18903	0.526399233	0.710238964	0.692776554	5163/2597	2
ATF6B	GO:0001657	ureteric bud development	97/18903	0.527085532	0.710238964	0.692776554	5076	1
ATF6B	GO:0008593	regulation of Notch signaling pathway	97/18903	0.527085532	0.710238964	0.692776554	604	1
ATF6B	GO:0010596	negative regulation of endothelial cell migration	97/18903	0.527085532	0.710238964	0.692776554	5797	1
ATF6B	GO:0043502	regulation of muscle adaptation	97/18903	0.527085532	0.710238964	0.692776554	4205	1
ATF6B	GO:0060993	kidney morphogenesis	97/18903	0.527085532	0.710238964	0.692776554	5076	1
ATF6B	GO:0050817	coagulation	230/18903	0.528743227	0.710777225	0.693301581	89781/2316	2
ATF6B	GO:0043410	positive regulation of MAPK cascade	496/18903	0.530283003	0.710777225	0.693301581	85458/8837/1000/6188	4
ATF6B	GO:0007040	lysosome organization	98/18903	0.530731847	0.710777225	0.693301581	89781	1
ATF6B	GO:0010965	regulation of mitotic sister chromatid separation	98/18903	0.530731847	0.710777225	0.693301581	7175	1
ATF6B	GO:0044784	metaphase/anaphase transition of cell cycle	98/18903	0.530731847	0.710777225	0.693301581	7175	1
ATF6B	GO:0072163	mesonephric epithelium development	98/18903	0.530731847	0.710777225	0.693301581	5076	1
ATF6B	GO:0072164	mesonephric tubule development	98/18903	0.530731847	0.710777225	0.693301581	5076	1
ATF6B	GO:0080171	lytic vacuole organization	98/18903	0.530731847	0.710777225	0.693301581	89781	1
ATF6B	GO:1902807	negative regulation of cell cycle G1/S phase transition	98/18903	0.530731847	0.710777225	0.693301581	6154	1
ATF6B	GO:0007599	hemostasis	231/18903	0.531079428	0.710777225	0.693301581	89781/2316	2
ATF6B	GO:0050769	positive regulation of neurogenesis	231/18903	0.531079428	0.710777225	0.693301581	85458/2664	2
ATF6B	GO:0044089	positive regulation of cellular component biogenesis	498/18903	0.533467238	0.710777225	0.693301581	3303/7175/6188/10142	4
ATF6B	GO:0003300	cardiac muscle hypertrophy	99/18903	0.53435024	0.710777225	0.693301581	4205	1
ATF6B	GO:0006140	regulation of nucleotide metabolic process	99/18903	0.53435024	0.710777225	0.693301581	5163	1
ATF6B	GO:0010389	regulation of G2/M transition of mitotic cell cycle	99/18903	0.53435024	0.710777225	0.693301581	10111	1
ATF6B	GO:0030101	natural killer cell activation	99/18903	0.53435024	0.710777225	0.693301581	5052	1
ATF6B	GO:0030512	negative regulation of transforming growth factor beta receptor signaling pathway	99/18903	0.53435024	0.710777225	0.693301581	3303	1
ATF6B	GO:0032392	DNA geometric change	99/18903	0.53435024	0.710777225	0.693301581	10111	1
ATF6B	GO:0032755	positive regulation of interleukin-6 production	99/18903	0.53435024	0.710777225	0.693301581	3329	1
ATF6B	GO:0044264	cellular polysaccharide metabolic process	99/18903	0.53435024	0.710777225	0.693301581	79660	1
ATF6B	GO:0061326	renal tubule development	99/18903	0.53435024	0.710777225	0.693301581	5076	1
ATF6B	GO:0010639	negative regulation of organelle organization	366/18903	0.53493792	0.710777225	0.693301581	10111/3303/7175	3
ATF6B	GO:0060348	bone development	233/18903	0.535728376	0.710777225	0.693301581	2316/6137	2
ATF6B	GO:0002449	lymphocyte mediated immunity	367/18903	0.53678483	0.710777225	0.693301581	3329/604/5052	3
ATF6B	GO:0001776	leukocyte homeostasis	100/18903	0.537940924	0.710777225	0.693301581	6194	1
ATF6B	GO:0006165	nucleoside diphosphate phosphorylation	100/18903	0.537940924	0.710777225	0.693301581	2597	1
ATF6B	GO:0010769	regulation of cell morphogenesis involved in differentiation	100/18903	0.537940924	0.710777225	0.693301581	2316	1
ATF6B	GO:0097306	cellular response to alcohol	100/18903	0.537940924	0.710777225	0.693301581	6175	1
ATF6B	GO:0098869	cellular oxidant detoxification	100/18903	0.537940924	0.710777225	0.693301581	5052	1
ATF6B	GO:1990830	cellular response to leukemia inhibitory factor	100/18903	0.537940924	0.710777225	0.693301581	6217	1
ATF6B	GO:0007163	establishment or maintenance of cell polarity	234/18903	0.538041086	0.710777225	0.693301581	55691/57710	2
ATF6B	GO:0009260	ribonucleotide biosynthetic process	234/18903	0.538041086	0.710777225	0.693301581	5163/51079	2
ATF6B	GO:0071219	cellular response to molecule of bacterial origin	234/18903	0.538041086	0.710777225	0.693301581	5970/7431	2
ATF6B	GO:0070997	neuron death	368/18903	0.538627634	0.711129294	0.693644993	2065/55074/2597	3
ATF6B	GO:0031589	cell-substrate adhesion	369/18903	0.540466312	0.711544724	0.69405021	604/2316/7412	3
ATF6B	GO:0006721	terpenoid metabolic process	101/18903	0.541504108	0.711544724	0.69405021	57104	1
ATF6B	GO:0021549	cerebellum development	101/18903	0.541504108	0.711544724	0.69405021	85458	1
ATF6B	GO:0032204	regulation of telomere maintenance	101/18903	0.541504108	0.711544724	0.69405021	10111	1
ATF6B	GO:0045132	meiotic chromosome segregation	101/18903	0.541504108	0.711544724	0.69405021	27030	1
ATF6B	GO:0051306	mitotic sister chromatid separation	101/18903	0.541504108	0.711544724	0.69405021	7175	1
ATF6B	GO:1902476	chloride transmembrane transport	101/18903	0.541504108	0.711544724	0.69405021	8542	1
ATF6B	GO:1990823	response to leukemia inhibitory factor	101/18903	0.541504108	0.711544724	0.69405021	6217	1
ATF6B	GO:0002274	myeloid leukocyte activation	237/18903	0.544931962	0.711980534	0.694475304	5169/3329	2
ATF6B	GO:0016358	dendrite development	237/18903	0.544931962	0.711980534	0.694475304	1072/4205	2
ATF6B	GO:0001823	mesonephros development	102/18903	0.545040004	0.711980534	0.694475304	5076	1
ATF6B	GO:0014897	striated muscle hypertrophy	102/18903	0.545040004	0.711980534	0.694475304	4205	1
ATF6B	GO:0016575	histone deacetylation	102/18903	0.545040004	0.711980534	0.694475304	604	1
ATF6B	GO:0019218	regulation of steroid metabolic process	102/18903	0.545040004	0.711980534	0.694475304	133	1
ATF6B	GO:0031058	positive regulation of histone modification	102/18903	0.545040004	0.711980534	0.694475304	604	1
ATF6B	GO:0035249	synaptic transmission, glutamatergic	102/18903	0.545040004	0.711980534	0.694475304	1000	1
ATF6B	GO:0046939	nucleotide phosphorylation	102/18903	0.545040004	0.711980534	0.694475304	2597	1
ATF6B	GO:1901019	regulation of calcium ion transmembrane transporter activity	102/18903	0.545040004	0.711980534	0.694475304	81671	1
ATF6B	GO:0007160	cell-matrix adhesion	238/18903	0.547213118	0.714045385	0.696489387	604/7412	2
ATF6B	GO:0051346	negative regulation of hydrolase activity	373/18903	0.547779404	0.714045385	0.696489387	5076/5037/2597	3
ATF6B	GO:0042472	inner ear morphogenesis	103/18903	0.548548817	0.714045385	0.696489387	5076	1
ATF6B	GO:0043255	regulation of carbohydrate biosynthetic process	103/18903	0.548548817	0.714045385	0.696489387	79660	1
ATF6B	GO:0045639	positive regulation of myeloid cell differentiation	103/18903	0.548548817	0.714045385	0.696489387	3303	1
ATF6B	GO:0048477	oogenesis	103/18903	0.548548817	0.714045385	0.696489387	6194	1
ATF6B	GO:0051403	stress-activated MAPK cascade	239/18903	0.549486349	0.714846995	0.697271288	85458/5052	2
ATF6B	GO:0006641	triglyceride metabolic process	104/18903	0.552030754	0.715225852	0.697640831	57104	1
ATF6B	GO:0006892	post-Golgi vesicle-mediated transport	104/18903	0.552030754	0.715225852	0.697640831	288	1
ATF6B	GO:0009135	purine nucleoside diphosphate metabolic process	104/18903	0.552030754	0.715225852	0.697640831	2597	1
ATF6B	GO:0009179	purine ribonucleoside diphosphate metabolic process	104/18903	0.552030754	0.715225852	0.697640831	2597	1
ATF6B	GO:0014896	muscle hypertrophy	104/18903	0.552030754	0.715225852	0.697640831	4205	1
ATF6B	GO:0015914	phospholipid transport	104/18903	0.552030754	0.715225852	0.697640831	81671	1
ATF6B	GO:1902882	regulation of response to oxidative stress	104/18903	0.552030754	0.715225852	0.697640831	55074	1
ATF6B	GO:0002703	regulation of leukocyte mediated immunity	241/18903	0.554008981	0.716118647	0.698511675	3329/604	2
ATF6B	GO:0042445	hormone metabolic process	241/18903	0.554008981	0.716118647	0.698511675	133/57104	2
ATF6B	GO:0046390	ribose phosphate biosynthetic process	241/18903	0.554008981	0.716118647	0.698511675	5163/51079	2
ATF6B	GO:0048738	cardiac muscle tissue development	241/18903	0.554008981	0.716118647	0.698511675	2065/4205	2
ATF6B	GO:0006664	glycolipid metabolic process	105/18903	0.55548602	0.716776967	0.699153809	9375	1
ATF6B	GO:0071868	cellular response to monoamine stimulus	105/18903	0.55548602	0.716776967	0.699153809	2316	1
ATF6B	GO:0071870	cellular response to catecholamine stimulus	105/18903	0.55548602	0.716776967	0.699153809	2316	1
ATF6B	GO:0006164	purine nucleotide biosynthetic process	242/18903	0.556258357	0.717356976	0.699719557	5163/51079	2
ATF6B	GO:0002697	regulation of immune effector process	379/18903	0.558622249	0.719113332	0.70143273	5169/3329/604	3
ATF6B	GO:0006754	ATP biosynthetic process	106/18903	0.558914817	0.719113332	0.70143273	51079	1
ATF6B	GO:0071103	DNA conformation change	106/18903	0.558914817	0.719113332	0.70143273	10111	1
ATF6B	GO:1903509	liposaccharide metabolic process	106/18903	0.558914817	0.719113332	0.70143273	9375	1
ATF6B	GO:0006672	ceramide metabolic process	107/18903	0.562317347	0.720740622	0.70302001	9375	1
ATF6B	GO:0010906	regulation of glucose metabolic process	107/18903	0.562317347	0.720740622	0.70302001	5163	1
ATF6B	GO:0032963	collagen metabolic process	107/18903	0.562317347	0.720740622	0.70302001	7431	1
ATF6B	GO:0033045	regulation of sister chromatid segregation	107/18903	0.562317347	0.720740622	0.70302001	7175	1
ATF6B	GO:0062207	regulation of pattern recognition receptor signaling pathway	107/18903	0.562317347	0.720740622	0.70302001	3303	1
ATF6B	GO:0007059	chromosome segregation	382/18903	0.563985652	0.720740622	0.70302001	27030/7175/6188	3
ATF6B	GO:0031098	stress-activated protein kinase signaling cascade	246/18903	0.565176007	0.720740622	0.70302001	85458/5052	2
ATF6B	GO:0019882	antigen processing and presentation	108/18903	0.565693809	0.720740622	0.70302001	6892	1
ATF6B	GO:0032231	regulation of actin filament bundle assembly	108/18903	0.565693809	0.720740622	0.70302001	2316	1
ATF6B	GO:0033138	positive regulation of peptidyl-serine phosphorylation	108/18903	0.565693809	0.720740622	0.70302001	10142	1
ATF6B	GO:0034308	primary alcohol metabolic process	108/18903	0.565693809	0.720740622	0.70302001	57104	1
ATF6B	GO:0061387	regulation of extent of cell growth	108/18903	0.565693809	0.720740622	0.70302001	2664	1
ATF6B	GO:0071867	response to monoamine	108/18903	0.565693809	0.720740622	0.70302001	2316	1
ATF6B	GO:0071869	response to catecholamine	108/18903	0.565693809	0.720740622	0.70302001	2316	1
ATF6B	GO:0090263	positive regulation of canonical Wnt signaling pathway	108/18903	0.565693809	0.720740622	0.70302001	6206	1
ATF6B	GO:0090398	cellular senescence	108/18903	0.565693809	0.720740622	0.70302001	604	1
ATF6B	GO:1902106	negative regulation of leukocyte differentiation	108/18903	0.565693809	0.720740622	0.70302001	604	1
ATF6B	GO:0031330	negative regulation of cellular catabolic process	247/18903	0.567385407	0.722386891	0.704625803	6201/9349	2
ATF6B	GO:0001708	cell fate specification	109/18903	0.569044402	0.722386891	0.704625803	5076	1
ATF6B	GO:0042116	macrophage activation	109/18903	0.569044402	0.722386891	0.704625803	3329	1
ATF6B	GO:1904063	negative regulation of cation transmembrane transport	109/18903	0.569044402	0.722386891	0.704625803	288	1
ATF6B	GO:0005996	monosaccharide metabolic process	248/18903	0.569586783	0.722386891	0.704625803	5163/2597	2
ATF6B	GO:0006402	mRNA catabolic process	248/18903	0.569586783	0.722386891	0.704625803	7431/3303	2
ATF6B	GO:0007188	adenylate cyclase-modulating G protein-coupled receptor signaling pathway	248/18903	0.569586783	0.722386891	0.704625803	133/2316	2
ATF6B	GO:0042593	glucose homeostasis	248/18903	0.569586783	0.722386891	0.704625803	5076/6194	2
ATF6B	GO:0033500	carbohydrate homeostasis	249/18903	0.57178013	0.722675706	0.704907518	5076/6194	2
ATF6B	GO:0000045	autophagosome assembly	110/18903	0.572369323	0.722675706	0.704907518	81671	1
ATF6B	GO:0005976	polysaccharide metabolic process	110/18903	0.572369323	0.722675706	0.704907518	79660	1
ATF6B	GO:0007218	neuropeptide signaling pathway	110/18903	0.572369323	0.722675706	0.704907518	5970	1
ATF6B	GO:1902749	regulation of cell cycle G2/M phase transition	110/18903	0.572369323	0.722675706	0.704907518	10111	1
ATF6B	GO:1904035	regulation of epithelial cell apoptotic process	110/18903	0.572369323	0.722675706	0.704907518	8837	1
ATF6B	GO:2000060	positive regulation of ubiquitin-dependent protein catabolic process	110/18903	0.572369323	0.722675706	0.704907518	3303	1
ATF6B	GO:0014066	regulation of phosphatidylinositol 3-kinase signaling	111/18903	0.575668767	0.722675706	0.704907518	2065	1
ATF6B	GO:0016079	synaptic vesicle exocytosis	111/18903	0.575668767	0.722675706	0.704907518	8448	1
ATF6B	GO:0021761	limbic system development	111/18903	0.575668767	0.722675706	0.704907518	2018	1
ATF6B	GO:0022037	metencephalon development	111/18903	0.575668767	0.722675706	0.704907518	85458	1
ATF6B	GO:0030148	sphingolipid biosynthetic process	111/18903	0.575668767	0.722675706	0.704907518	9375	1
ATF6B	GO:0031532	actin cytoskeleton reorganization	111/18903	0.575668767	0.722675706	0.704907518	2316	1
ATF6B	GO:0032611	interleukin-1 beta production	111/18903	0.575668767	0.722675706	0.704907518	79792	1
ATF6B	GO:0032651	regulation of interleukin-1 beta production	111/18903	0.575668767	0.722675706	0.704907518	79792	1
ATF6B	GO:0034446	substrate adhesion-dependent cell spreading	111/18903	0.575668767	0.722675706	0.704907518	2316	1
ATF6B	GO:0071347	cellular response to interleukin-1	111/18903	0.575668767	0.722675706	0.704907518	5970	1
ATF6B	GO:1905818	regulation of chromosome separation	111/18903	0.575668767	0.722675706	0.704907518	7175	1
ATF6B	GO:0072522	purine-containing compound biosynthetic process	251/18903	0.576142702	0.722862272	0.705089497	5163/51079	2
ATF6B	GO:0033044	regulation of chromosome organization	252/18903	0.578311916	0.724356865	0.706547342	10111/7175	2
ATF6B	GO:0050851	antigen receptor-mediated signaling pathway	252/18903	0.578311916	0.724356865	0.706547342	5970/6188	2
ATF6B	GO:0098657	import into cell	252/18903	0.578311916	0.724356865	0.706547342	6526/3773	2
ATF6B	GO:0043473	pigmentation	112/18903	0.578942928	0.724738696	0.706919785	89781	1
ATF6B	GO:0090305	nucleic acid phosphodiester bond hydrolysis	253/18903	0.580473075	0.726245029	0.708389083	5169/10111	2
ATF6B	GO:0002456	T cell mediated immunity	113/18903	0.582191998	0.727167296	0.709288674	3329	1
ATF6B	GO:0007229	integrin-mediated signaling pathway	113/18903	0.582191998	0.727167296	0.709288674	2316	1
ATF6B	GO:0010633	negative regulation of epithelial cell migration	113/18903	0.582191998	0.727167296	0.709288674	5797	1
ATF6B	GO:0006814	sodium ion transport	255/18903	0.584771205	0.729145026	0.711217778	288/6526	2
ATF6B	GO:0002526	acute inflammatory response	114/18903	0.585416168	0.729145026	0.711217778	7412	1
ATF6B	GO:0002824	positive regulation of adaptive immune response based on somatic recombination of immune receptors built from immunoglobulin superfamily domains	114/18903	0.585416168	0.729145026	0.711217778	3329	1
ATF6B	GO:0009185	ribonucleoside diphosphate metabolic process	114/18903	0.585416168	0.729145026	0.711217778	2597	1
ATF6B	GO:1903707	negative regulation of hemopoiesis	114/18903	0.585416168	0.729145026	0.711217778	604	1
ATF6B	GO:0032410	negative regulation of transporter activity	115/18903	0.588615628	0.729857102	0.711912346	288	1
ATF6B	GO:0034502	protein localization to chromosome	115/18903	0.588615628	0.729857102	0.711912346	80124	1
ATF6B	GO:0034766	negative regulation of ion transmembrane transport	115/18903	0.588615628	0.729857102	0.711912346	288	1
ATF6B	GO:0035710	CD4-positive, alpha-beta T cell activation	115/18903	0.588615628	0.729857102	0.711912346	604	1
ATF6B	GO:0042303	molting cycle	115/18903	0.588615628	0.729857102	0.711912346	5970	1
ATF6B	GO:0042633	hair cycle	115/18903	0.588615628	0.729857102	0.711912346	5970	1
ATF6B	GO:0046634	regulation of alpha-beta T cell activation	115/18903	0.588615628	0.729857102	0.711912346	604	1
ATF6B	GO:1990748	cellular detoxification	115/18903	0.588615628	0.729857102	0.711912346	5052	1
ATF6B	GO:0014706	striated muscle tissue development	257/18903	0.589037062	0.72997231	0.712024722	2065/4205	2
ATF6B	GO:0002065	columnar/cuboidal epithelial cell differentiation	116/18903	0.591790566	0.732567486	0.714556092	1000	1
ATF6B	GO:0072009	nephron epithelium development	116/18903	0.591790566	0.732567486	0.714556092	5076	1
ATF6B	GO:0000079	regulation of cyclin-dependent protein serine/threonine kinase activity	117/18903	0.594941169	0.732987454	0.714965734	57018	1
ATF6B	GO:0009206	purine ribonucleoside triphosphate biosynthetic process	117/18903	0.594941169	0.732987454	0.714965734	51079	1
ATF6B	GO:0009308	amine metabolic process	117/18903	0.594941169	0.732987454	0.714965734	7412	1
ATF6B	GO:0021782	glial cell development	117/18903	0.594941169	0.732987454	0.714965734	7431	1
ATF6B	GO:0043406	positive regulation of MAP kinase activity	117/18903	0.594941169	0.732987454	0.714965734	6188	1
ATF6B	GO:0045582	positive regulation of T cell differentiation	117/18903	0.594941169	0.732987454	0.714965734	604	1
ATF6B	GO:0046632	alpha-beta T cell differentiation	117/18903	0.594941169	0.732987454	0.714965734	604	1
ATF6B	GO:1905037	autophagosome organization	117/18903	0.594941169	0.732987454	0.714965734	81671	1
ATF6B	GO:0060828	regulation of canonical Wnt signaling pathway	260/18903	0.595375282	0.732987454	0.714965734	6206/1000	2
ATF6B	GO:0002699	positive regulation of immune effector process	261/18903	0.597471864	0.732987454	0.714965734	5169/3329	2
ATF6B	GO:0071216	cellular response to biotic stimulus	261/18903	0.597471864	0.732987454	0.714965734	5970/7431	2
ATF6B	GO:0002718	regulation of cytokine production involved in immune response	118/18903	0.598067621	0.732987454	0.714965734	604	1
ATF6B	GO:0006821	chloride transport	118/18903	0.598067621	0.732987454	0.714965734	8542	1
ATF6B	GO:0007088	regulation of mitotic nuclear division	118/18903	0.598067621	0.732987454	0.714965734	7175	1
ATF6B	GO:0009145	purine nucleoside triphosphate biosynthetic process	118/18903	0.598067621	0.732987454	0.714965734	51079	1
ATF6B	GO:0019751	polyol metabolic process	118/18903	0.598067621	0.732987454	0.714965734	6526	1
ATF6B	GO:0051261	protein depolymerization	118/18903	0.598067621	0.732987454	0.714965734	1072	1
ATF6B	GO:1901800	positive regulation of proteasomal protein catabolic process	118/18903	0.598067621	0.732987454	0.714965734	3303	1
ATF6B	GO:0031668	cellular response to extracellular stimulus	262/18903	0.599560365	0.73441187	0.716355128	79792/7412	2
ATF6B	GO:0002708	positive regulation of lymphocyte mediated immunity	119/18903	0.601170107	0.735167846	0.717092518	3329	1
ATF6B	GO:0032609	interferon-gamma production	119/18903	0.601170107	0.735167846	0.717092518	3329	1
ATF6B	GO:0032649	regulation of interferon-gamma production	119/18903	0.601170107	0.735167846	0.717092518	3329	1
ATF6B	GO:0002367	cytokine production involved in immune response	120/18903	0.604248808	0.737309639	0.719181651	604	1
ATF6B	GO:0002821	positive regulation of adaptive immune response	120/18903	0.604248808	0.737309639	0.719181651	3329	1
ATF6B	GO:0090288	negative regulation of cellular response to growth factor stimulus	120/18903	0.604248808	0.737309639	0.719181651	8837	1
ATF6B	GO:1904029	regulation of cyclin-dependent protein kinase activity	120/18903	0.604248808	0.737309639	0.719181651	57018	1
ATF6B	GO:0032970	regulation of actin filament-based process	406/18903	0.605451227	0.738371365	0.720217273	85458/2316/10142	3
ATF6B	GO:0000077	DNA damage checkpoint signaling	121/18903	0.607303907	0.738603876	0.720444067	6154	1
ATF6B	GO:0006720	isoprenoid metabolic process	121/18903	0.607303907	0.738603876	0.720444067	57104	1
ATF6B	GO:0031623	receptor internalization	121/18903	0.607303907	0.738603876	0.720444067	133	1
ATF6B	GO:0032355	response to estradiol	121/18903	0.607303907	0.738603876	0.720444067	8837	1
ATF6B	GO:0090174	organelle membrane fusion	121/18903	0.607303907	0.738603876	0.720444067	80124	1
ATF6B	GO:0030522	intracellular receptor signaling pathway	266/18903	0.607833566	0.738843646	0.720677942	5970/3303	2
ATF6B	GO:0048675	axon extension	122/18903	0.610335583	0.741479314	0.723248807	2664	1
ATF6B	GO:0002224	toll-like receptor signaling pathway	123/18903	0.613344014	0.743508128	0.72522774	3329	1
ATF6B	GO:0009201	ribonucleoside triphosphate biosynthetic process	123/18903	0.613344014	0.743508128	0.72522774	51079	1
ATF6B	GO:0071482	cellular response to light stimulus	123/18903	0.613344014	0.743508128	0.72522774	6154	1
ATF6B	GO:0097237	cellular response to toxic substance	123/18903	0.613344014	0.743508128	0.72522774	5052	1
ATF6B	GO:0032868	response to insulin	269/18903	0.613953654	0.743841341	0.72555276	133/8837	2
ATF6B	GO:0003018	vascular process in circulatory system	270/18903	0.615977541	0.7450946	0.726775206	133/6526	2
ATF6B	GO:0051209	release of sequestered calcium ion into cytosol	124/18903	0.616329377	0.7450946	0.726775206	2316	1
ATF6B	GO:0055007	cardiac muscle cell differentiation	124/18903	0.616329377	0.7450946	0.726775206	4205	1
ATF6B	GO:0072089	stem cell proliferation	124/18903	0.616329377	0.7450946	0.726775206	10443	1
ATF6B	GO:0071560	cellular response to transforming growth factor beta stimulus	271/18903	0.61799336	0.746644865	0.728287354	8837/3303	2
ATF6B	GO:0001952	regulation of cell-matrix adhesion	125/18903	0.619291848	0.746644865	0.728287354	604	1
ATF6B	GO:0003014	renal system process	125/18903	0.619291848	0.746644865	0.728287354	133	1
ATF6B	GO:0010811	positive regulation of cell-substrate adhesion	125/18903	0.619291848	0.746644865	0.728287354	2316	1
ATF6B	GO:0051283	negative regulation of sequestering of calcium ion	125/18903	0.619291848	0.746644865	0.728287354	2316	1
ATF6B	GO:0033865	nucleoside bisphosphate metabolic process	126/18903	0.622231601	0.747350604	0.728975742	5163	1
ATF6B	GO:0033875	ribonucleoside bisphosphate metabolic process	126/18903	0.622231601	0.747350604	0.728975742	5163	1
ATF6B	GO:0034032	purine nucleoside bisphosphate metabolic process	126/18903	0.622231601	0.747350604	0.728975742	5163	1
ATF6B	GO:0038127	ERBB signaling pathway	126/18903	0.622231601	0.747350604	0.728975742	2065	1
ATF6B	GO:0098659	inorganic cation import across plasma membrane	126/18903	0.622231601	0.747350604	0.728975742	3773	1
ATF6B	GO:0098661	inorganic anion transmembrane transport	126/18903	0.622231601	0.747350604	0.728975742	8542	1
ATF6B	GO:0099587	inorganic ion import across plasma membrane	126/18903	0.622231601	0.747350604	0.728975742	3773	1
ATF6B	GO:0001704	formation of primary germ layer	127/18903	0.625148809	0.750043549	0.731602477	5076	1
ATF6B	GO:0051282	regulation of sequestering of calcium ion	127/18903	0.625148809	0.750043549	0.731602477	2316	1
ATF6B	GO:0050868	negative regulation of T cell activation	128/18903	0.628043644	0.753110079	0.734593611	604	1
ATF6B	GO:0071559	response to transforming growth factor beta	277/18903	0.629919123	0.753139252	0.734622067	8837/3303	2
ATF6B	GO:0016032	viral process	421/18903	0.630022397	0.753139252	0.734622067	1072/3303/1915	3
ATF6B	GO:0043434	response to peptide hormone	421/18903	0.630022397	0.753139252	0.734622067	133/5970/8837	3
ATF6B	GO:0014902	myotube differentiation	129/18903	0.630916276	0.753139252	0.734622067	8837	1
ATF6B	GO:0031570	DNA integrity checkpoint signaling	129/18903	0.630916276	0.753139252	0.734622067	6154	1
ATF6B	GO:0050714	positive regulation of protein secretion	129/18903	0.630916276	0.753139252	0.734622067	55691	1
ATF6B	GO:0051928	positive regulation of calcium ion transport	129/18903	0.630916276	0.753139252	0.734622067	81671	1
ATF6B	GO:2000027	regulation of animal organ morphogenesis	129/18903	0.630916276	0.753139252	0.734622067	5076	1
ATF6B	GO:0060537	muscle tissue development	422/18903	0.63162285	0.753139252	0.734622067	8837/2065/4205	3
ATF6B	GO:0019079	viral genome replication	130/18903	0.633766875	0.753139252	0.734622067	1915	1
ATF6B	GO:0031929	TOR signaling	130/18903	0.633766875	0.753139252	0.734622067	6194	1
ATF6B	GO:0032612	interleukin-1 production	130/18903	0.633766875	0.753139252	0.734622067	79792	1
ATF6B	GO:0032652	regulation of interleukin-1 production	130/18903	0.633766875	0.753139252	0.734622067	79792	1
ATF6B	GO:0032874	positive regulation of stress-activated MAPK cascade	130/18903	0.633766875	0.753139252	0.734622067	85458	1
ATF6B	GO:0045621	positive regulation of lymphocyte differentiation	130/18903	0.633766875	0.753139252	0.734622067	604	1
ATF6B	GO:0051028	mRNA transport	130/18903	0.633766875	0.753139252	0.734622067	7175	1
ATF6B	GO:0051962	positive regulation of nervous system development	279/18903	0.633830064	0.753139252	0.734622067	85458/2664	2
ATF6B	GO:0051208	sequestering of calcium ion	131/18903	0.636595608	0.75602108	0.73743304	2316	1
ATF6B	GO:0006639	acylglycerol metabolic process	132/18903	0.639402642	0.757734757	0.739104583	57104	1
ATF6B	GO:0009132	nucleoside diphosphate metabolic process	132/18903	0.639402642	0.757734757	0.739104583	2597	1
ATF6B	GO:0051983	regulation of chromosome segregation	132/18903	0.639402642	0.757734757	0.739104583	7175	1
ATF6B	GO:0070304	positive regulation of stress-activated protein kinase signaling cascade	132/18903	0.639402642	0.757734757	0.739104583	85458	1
ATF6B	GO:0002244	hematopoietic progenitor cell differentiation	133/18903	0.642188141	0.759820048	0.741138604	10443	1
ATF6B	GO:0006638	neutral lipid metabolic process	133/18903	0.642188141	0.759820048	0.741138604	57104	1
ATF6B	GO:0030168	platelet activation	133/18903	0.642188141	0.759820048	0.741138604	2316	1
ATF6B	GO:0006874	cellular calcium ion homeostasis	284/18903	0.643467234	0.760660269	0.741958167	2316/7178	2
ATF6B	GO:0034329	cell junction assembly	430/18903	0.644255672	0.760660269	0.741958167	1004/1000/81671	3
ATF6B	GO:0001909	leukocyte mediated cytotoxicity	134/18903	0.644952271	0.760660269	0.741958167	5052	1
ATF6B	GO:0006888	endoplasmic reticulum to Golgi vesicle-mediated transport	134/18903	0.644952271	0.760660269	0.741958167	10484	1
ATF6B	GO:0009142	nucleoside triphosphate biosynthetic process	134/18903	0.644952271	0.760660269	0.741958167	51079	1
ATF6B	GO:0043467	regulation of generation of precursor metabolites and energy	134/18903	0.644952271	0.760660269	0.741958167	79660	1
ATF6B	GO:0051321	meiotic cell cycle	285/18903	0.6453707	0.760749971	0.742045663	10111/27030	2
ATF6B	GO:0042391	regulation of membrane potential	431/18903	0.645813366	0.760868134	0.742160921	288/2316/10142	3
ATF6B	GO:0006260	DNA replication	286/18903	0.647266196	0.761067542	0.742355426	10111/604	2
ATF6B	GO:0035270	endocrine system development	135/18903	0.647695194	0.761067542	0.742355426	1000	1
ATF6B	GO:0042476	odontogenesis	135/18903	0.647695194	0.761067542	0.742355426	133	1
ATF6B	GO:0051304	chromosome separation	135/18903	0.647695194	0.761067542	0.742355426	7175	1
ATF6B	GO:2000779	regulation of double-strand break repair	135/18903	0.647695194	0.761067542	0.742355426	80314	1
ATF6B	GO:0006275	regulation of DNA replication	136/18903	0.650417072	0.763055298	0.744294309	604	1
ATF6B	GO:0071333	cellular response to glucose stimulus	136/18903	0.650417072	0.763055298	0.744294309	5076	1
ATF6B	GO:1903052	positive regulation of proteolysis involved in protein catabolic process	136/18903	0.650417072	0.763055298	0.744294309	3303	1
ATF6B	GO:0009581	detection of external stimulus	137/18903	0.653118064	0.76541579	0.746596766	1000	1
ATF6B	GO:1904019	epithelial cell apoptotic process	137/18903	0.653118064	0.76541579	0.746596766	8837	1
ATF6B	GO:0071331	cellular response to hexose stimulus	138/18903	0.655798331	0.768151761	0.749265468	5076	1
ATF6B	GO:0006997	nucleus organization	139/18903	0.658458029	0.77045484	0.751511922	7175	1
ATF6B	GO:0008277	regulation of G protein-coupled receptor signaling pathway	139/18903	0.658458029	0.77045484	0.751511922	133	1
ATF6B	GO:0006816	calcium ion transport	440/18903	0.659617753	0.771405604	0.752439309	2316/81671/7178	3
ATF6B	GO:0002705	positive regulation of leukocyte mediated immunity	140/18903	0.661097316	0.771511679	0.752542777	3329	1
ATF6B	GO:0009582	detection of abiotic stimulus	140/18903	0.661097316	0.771511679	0.752542777	1000	1
ATF6B	GO:0042157	lipoprotein metabolic process	140/18903	0.661097316	0.771511679	0.752542777	8542	1
ATF6B	GO:0071326	cellular response to monosaccharide stimulus	140/18903	0.661097316	0.771511679	0.752542777	5076	1
ATF6B	GO:0048562	embryonic organ morphogenesis	294/18903	0.662144467	0.772328087	0.753339112	5076/6169	2
ATF6B	GO:0032434	regulation of proteasomal ubiquitin-dependent protein catabolic process	141/18903	0.663716348	0.772539406	0.753545235	3303	1
ATF6B	GO:0046328	regulation of JNK cascade	141/18903	0.663716348	0.772539406	0.753545235	85458	1
ATF6B	GO:0070555	response to interleukin-1	141/18903	0.663716348	0.772539406	0.753545235	5970	1
ATF6B	GO:0090090	negative regulation of canonical Wnt signaling pathway	141/18903	0.663716348	0.772539406	0.753545235	1000	1
ATF6B	GO:0030217	T cell differentiation	296/18903	0.66578507	0.774541584	0.755498187	604/6194	2
ATF6B	GO:0000086	G2/M transition of mitotic cell cycle	142/18903	0.666315278	0.774752773	0.755704182	10111	1
ATF6B	GO:0030534	adult behavior	143/18903	0.66889426	0.776532417	0.757440072	55074	1
ATF6B	GO:0033135	regulation of peptidyl-serine phosphorylation	143/18903	0.66889426	0.776532417	0.757440072	10142	1
ATF6B	GO:0046165	alcohol biosynthetic process	143/18903	0.66889426	0.776532417	0.757440072	1727	1
ATF6B	GO:0006302	double-strand break repair	300/18903	0.672972186	0.780412933	0.761225178	80314/10111	2
ATF6B	GO:0014065	phosphatidylinositol 3-kinase signaling	145/18903	0.673992988	0.780412933	0.761225178	2065	1
ATF6B	GO:0031644	regulation of nervous system process	145/18903	0.673992988	0.780412933	0.761225178	10142	1
ATF6B	GO:0051783	regulation of nuclear division	145/18903	0.673992988	0.780412933	0.761225178	7175	1
ATF6B	GO:1903305	regulation of regulated secretory pathway	145/18903	0.673992988	0.780412933	0.761225178	8448	1
ATF6B	GO:0031333	negative regulation of protein-containing complex assembly	146/18903	0.676513033	0.7821082	0.762878764	23521	1
ATF6B	GO:0050768	negative regulation of neurogenesis	146/18903	0.676513033	0.7821082	0.762878764	2664	1
ATF6B	GO:0072073	kidney epithelium development	146/18903	0.676513033	0.7821082	0.762878764	5076	1
ATF6B	GO:1901987	regulation of cell cycle phase transition	453/18903	0.67887302	0.782556283	0.76331583	10111/7175/6154	3
ATF6B	GO:0006119	oxidative phosphorylation	147/18903	0.679013732	0.782556283	0.76331583	51079	1
ATF6B	GO:0017015	regulation of transforming growth factor beta receptor signaling pathway	147/18903	0.679013732	0.782556283	0.76331583	3303	1
ATF6B	GO:0035296	regulation of tube diameter	147/18903	0.679013732	0.782556283	0.76331583	133	1
ATF6B	GO:0097746	blood vessel diameter maintenance	147/18903	0.679013732	0.782556283	0.76331583	133	1
ATF6B	GO:1903038	negative regulation of leukocyte cell-cell adhesion	147/18903	0.679013732	0.782556283	0.76331583	604	1
ATF6B	GO:0009165	nucleotide biosynthetic process	304/18903	0.680034548	0.783250015	0.763992506	5163/51079	2
ATF6B	GO:0007015	actin filament organization	454/18903	0.68032067	0.783250015	0.763992506	1072/2316/800	3
ATF6B	GO:0015748	organophosphate ester transport	148/18903	0.681495232	0.783307562	0.764048639	81671	1
ATF6B	GO:0035150	regulation of tube size	148/18903	0.681495232	0.783307562	0.764048639	133	1
ATF6B	GO:0044272	sulfur compound biosynthetic process	148/18903	0.681495232	0.783307562	0.764048639	5163	1
ATF6B	GO:0051056	regulation of small GTPase mediated signal transduction	305/18903	0.68178075	0.783307562	0.764048639	604/10144	2
ATF6B	GO:0071375	cellular response to peptide hormone stimulus	306/18903	0.683519225	0.784186771	0.76490623	5970/8837	2
ATF6B	GO:1901293	nucleoside phosphate biosynthetic process	306/18903	0.683519225	0.784186771	0.76490623	5163/51079	2
ATF6B	GO:0016525	negative regulation of angiogenesis	149/18903	0.683957679	0.784186771	0.76490623	5797	1
ATF6B	GO:0046467	membrane lipid biosynthetic process	149/18903	0.683957679	0.784186771	0.76490623	9375	1
ATF6B	GO:0010821	regulation of mitochondrion organization	150/18903	0.686401218	0.785311113	0.766002928	3303	1
ATF6B	GO:0030010	establishment of cell polarity	150/18903	0.686401218	0.785311113	0.766002928	55691	1
ATF6B	GO:0098876	vesicle-mediated transport to the plasma membrane	150/18903	0.686401218	0.785311113	0.766002928	288	1
ATF6B	GO:0007162	negative regulation of cell adhesion	308/18903	0.686973055	0.785311113	0.766002928	604/2065	2
ATF6B	GO:0001822	kidney development	309/18903	0.68868844	0.785311113	0.766002928	5076/8837	2
ATF6B	GO:0007269	neurotransmitter secretion	151/18903	0.688825994	0.785311113	0.766002928	8448	1
ATF6B	GO:0046718	viral entry into host cell	151/18903	0.688825994	0.785311113	0.766002928	3303	1
ATF6B	GO:0051961	negative regulation of nervous system development	151/18903	0.688825994	0.785311113	0.766002928	2664	1
ATF6B	GO:0099643	signal release from synapse	151/18903	0.688825994	0.785311113	0.766002928	8448	1
ATF6B	GO:1903531	negative regulation of secretion by cell	151/18903	0.688825994	0.785311113	0.766002928	55691	1
ATF6B	GO:2000181	negative regulation of blood vessel morphogenesis	151/18903	0.688825994	0.785311113	0.766002928	5797	1
ATF6B	GO:0062013	positive regulation of small molecule metabolic process	152/18903	0.69123215	0.786843154	0.767497302	133	1
ATF6B	GO:0071322	cellular response to carbohydrate stimulus	152/18903	0.69123215	0.786843154	0.767497302	5076	1
ATF6B	GO:1901343	negative regulation of vasculature development	152/18903	0.69123215	0.786843154	0.767497302	5797	1
ATF6B	GO:0002443	leukocyte mediated immunity	463/18903	0.693134325	0.787016758	0.767666637	3329/604/5052	3
ATF6B	GO:0030902	hindbrain development	153/18903	0.693619827	0.787016758	0.767666637	85458	1
ATF6B	GO:0048284	organelle fusion	153/18903	0.693619827	0.787016758	0.767666637	80124	1
ATF6B	GO:0002429	immune response-activating cell surface receptor signaling pathway	312/18903	0.693788664	0.787016758	0.767666637	5970/6188	2
ATF6B	GO:0002757	immune response-activating signal transduction	312/18903	0.693788664	0.787016758	0.767666637	5970/6188	2
ATF6B	GO:0022604	regulation of cell morphogenesis	312/18903	0.693788664	0.787016758	0.767666637	1072/2316	2
ATF6B	GO:0018105	peptidyl-serine phosphorylation	313/18903	0.695473482	0.787016758	0.767666637	139728/10142	2
ATF6B	GO:0000723	telomere maintenance	154/18903	0.695989167	0.787016758	0.767666637	10111	1
ATF6B	GO:0007584	response to nutrient	154/18903	0.695989167	0.787016758	0.767666637	7412	1
ATF6B	GO:0034763	negative regulation of transmembrane transport	154/18903	0.695989167	0.787016758	0.767666637	288	1
ATF6B	GO:0050729	positive regulation of inflammatory response	154/18903	0.695989167	0.787016758	0.767666637	283131	1
ATF6B	GO:0050905	neuromuscular process	154/18903	0.695989167	0.787016758	0.767666637	113246	1
ATF6B	GO:0098754	detoxification	154/18903	0.695989167	0.787016758	0.767666637	5052	1
ATF6B	GO:0050871	positive regulation of B cell activation	155/18903	0.69834031	0.789273738	0.769868125	604	1
ATF6B	GO:0007189	adenylate cyclase-activating G protein-coupled receptor signaling pathway	157/18903	0.702988556	0.793244259	0.773741025	133	1
ATF6B	GO:0044839	cell cycle G2/M phase transition	157/18903	0.702988556	0.793244259	0.773741025	10111	1
ATF6B	GO:0048754	branching morphogenesis of an epithelial tube	157/18903	0.702988556	0.793244259	0.773741025	5076	1
ATF6B	GO:0030198	extracellular matrix organization	318/18903	0.703783878	0.793244259	0.773741025	1999/8837	2
ATF6B	GO:0001678	cellular glucose homeostasis	158/18903	0.705285935	0.793244259	0.773741025	5076	1
ATF6B	GO:0016579	protein deubiquitination	158/18903	0.705285935	0.793244259	0.773741025	80124	1
ATF6B	GO:0044409	entry into host	158/18903	0.705285935	0.793244259	0.773741025	3303	1
ATF6B	GO:0090101	negative regulation of transmembrane receptor protein serine/threonine kinase signaling pathway	158/18903	0.705285935	0.793244259	0.773741025	3303	1
ATF6B	GO:0019058	viral life cycle	319/18903	0.705423338	0.793244259	0.773741025	3303/1915	2
ATF6B	GO:0043062	extracellular structure organization	319/18903	0.705423338	0.793244259	0.773741025	1999/8837	2
ATF6B	GO:0007605	sensory perception of sound	159/18903	0.707565665	0.794493675	0.774959722	6169	1
ATF6B	GO:0016570	histone modification	474/18903	0.70827111	0.794493675	0.774959722	80314/604/3299	3
ATF6B	GO:0031667	response to nutrient levels	474/18903	0.70827111	0.794493675	0.774959722	133/5076/7412	3
ATF6B	GO:0009416	response to light stimulus	321/18903	0.708679776	0.794493675	0.774959722	5970/6154	2
ATF6B	GO:0045229	external encapsulating structure organization	321/18903	0.708679776	0.794493675	0.774959722	1999/8837	2
ATF6B	GO:0098813	nuclear chromosome segregation	321/18903	0.708679776	0.794493675	0.774959722	27030/7175	2
ATF6B	GO:0016241	regulation of macroautophagy	160/18903	0.709827881	0.795379502	0.775823769	2597	1
ATF6B	GO:0072503	cellular divalent inorganic cation homeostasis	323/18903	0.71190636	0.797090971	0.777493159	2316/7178	2
ATF6B	GO:0046434	organophosphate catabolic process	161/18903	0.712072717	0.797090971	0.777493159	5169	1
ATF6B	GO:1901214	regulation of neuron death	325/18903	0.715103232	0.800080253	0.780408944	2065/55074	2
ATF6B	GO:0006665	sphingolipid metabolic process	163/18903	0.716510777	0.800445926	0.780765627	9375	1
ATF6B	GO:0050657	nucleic acid transport	163/18903	0.716510777	0.800445926	0.780765627	7175	1
ATF6B	GO:0050658	RNA transport	163/18903	0.716510777	0.800445926	0.780765627	7175	1
ATF6B	GO:0007519	skeletal muscle tissue development	164/18903	0.718704263	0.802089841	0.782369123	8837	1
ATF6B	GO:0030856	regulation of epithelial cell differentiation	164/18903	0.718704263	0.802089841	0.782369123	5076	1
ATF6B	GO:0071496	cellular response to external stimulus	328/18903	0.719843156	0.802957576	0.783215524	79792/7412	2
ATF6B	GO:0051236	establishment of RNA localization	166/18903	0.723040798	0.805715472	0.785905613	7175	1
ATF6B	GO:0051250	negative regulation of lymphocyte activation	166/18903	0.723040798	0.805715472	0.785905613	604	1
ATF6B	GO:0001959	regulation of cytokine-mediated signaling pathway	167/18903	0.725184101	0.806889871	0.787051137	3303	1
ATF6B	GO:0030307	positive regulation of cell growth	167/18903	0.725184101	0.806889871	0.787051137	2664	1
ATF6B	GO:0043271	negative regulation of ion transport	167/18903	0.725184101	0.806889871	0.787051137	288	1
ATF6B	GO:0018209	peptidyl-serine modification	332/18903	0.726060459	0.807460631	0.787607864	139728/10142	2
ATF6B	GO:0048639	positive regulation of developmental growth	168/18903	0.727310932	0.808359815	0.78848494	2664	1
[truncated: 8,699 more rows]
